# Supplementary material for: Crystal structure of bis­{μ-2-meth­oxy-6-[(methyl­imino)­meth­yl]phenolato}bis­({2-meth­oxy-6-[(methyl­imino)­meth­yl]phenolato}nickel(II)) involving different coordination modes of the same Schiff base ligand
Source: Acta Crystallogr E Crystallogr Commun. 2019 Apr 12;75(Pt 5):620–3. doi: 10.1107/S2056989019004766 (PMC6505594; doi:10.1107/S2056989019004766)
Supplement: Supplementary file 1 [file e-75-00620-sup1.cif]

##############################################################################
#                                                                            #
# This CIF contains the data in a paper accepted for publication in          #
# Acta Crystallographica Section E. It conforms to the requirements of       #
# Notes for Authors for Acta Crystallographica Section E, and has been       #
# peer reviewed under the auspices of the IUCr Commission on Journals.       #
#                                                                            #
# Full details of the Crystallographic Information File format               #
# are given in the paper "The Crystallographic Information File (CIF):       #
# a New Standard Archive File for Crystallography" by S. R. Hall, F. H.      #
# Allen and I. D. Brown [Acta Cryst. (1991), A47, 655-685].                  #
#                                                                            #
# The current version of the core CIF dictionary is obtainable from          #
# ftp://ftp.iucr.org/pub/cif_core.dic.                                       #
#                                                                            #
# Software is freely available for graphical display of the structure(s)     #
# in this CIF. For information consult the CIF software page                 #
# http://www.iucr.org/resources/cif/software.                                #
#                                                                            #
# This file may be used for bona fide research purposes within the           #
# scientific community so long as proper attribution is given to the journal # 
# article from which it was obtained.                                        #
#                                                                            #
##############################################################################
data_I
_audit_creation_method     'WinGX routine CIF_UPDATE'
_chemical_name_systematic
;\
Bis{\m-2-methoxy-6-[(methylimino)methyl]phenolato}\
bis({2-methoxy-6-[(methylimino)methyl]phenolato}nickel(II))
;
_chemical_formula_moiety     'C36 H40 N4 Ni2 O8'
_chemical_formula_sum     'C36 H40 N4 Ni2 O8'
_chemical_formula_iupac     '[Ni2 (C9 H10 N O2)4]'
_chemical_formula_weight     774.14
_symmetry_cell_setting     orthorhombic
_symmetry_space_group_name_H-M     'P b c a'
_symmetry_space_group_name_Hall     '-P 2ac 2ab'
loop_
    _symmetry_equiv_pos_as_xyz
    'x, y, z'
    '-x+1/2, -y, z+1/2'
    '-x, y+1/2, -z+1/2'
    'x+1/2, -y+1/2, -z'
    '-x, -y, -z'
    'x-1/2, y, -z-1/2'
    'x, -y-1/2, z-1/2'
    '-x-1/2, y-1/2, z'
_cell_length_a     10.2301(2)
_cell_length_b     15.2456(3)
_cell_length_c     21.5426(5)
_cell_angle_alpha     90
_cell_angle_beta     90
_cell_angle_gamma     90
_cell_volume     3359.87(12)
_cell_formula_units_Z     4
_cell_measurement_reflns_used     6602
_cell_measurement_theta_min     2.563
_cell_measurement_theta_max     31.686
_cell_measurement_temperature     100(2)
_exptl_crystal_description     prism
_exptl_crystal_colour     black
_exptl_crystal_size_max     0.37
_exptl_crystal_size_mid     0.272
_exptl_crystal_size_min     0.228
_exptl_crystal_density_diffrn     1.53
_exptl_crystal_F_000     1616
loop_
    _exptl_crystal_face_index_h
    _exptl_crystal_face_index_k
    _exptl_crystal_face_index_l
    _exptl_crystal_face_perp_dist
    0 0 -1 0.0947
    0 0 1 0.1352
    1 1 -1 0.1206
    -1 -1 1 0.1075
    1 1 1 0.1097
    -1 -1 -1 0.1465
    -1 1 1 0.1295
    1 -1 -1 0.1
    1 -1 1 0.0963
    -1 1 -1 0.1336
_exptl_absorpt_coefficient_mu     1.181
_exptl_absorpt_correction_type     analytical
_exptl_absorpt_process_details
;
(CrysAlis PRO; Rigaku OD, 2015)
;
_exptl_absorpt_correction_T_min     0.816
_exptl_absorpt_correction_T_max     0.87
_diffrn_ambient_temperature     100(2)
_diffrn_source     'fine-focus sealed X-ray tube'
_diffrn_radiation_type     MoK\a
_diffrn_radiation_wavelength     0.71073
_diffrn_radiation_monochromator     graphite
_diffrn_measurement_device_type     'Oxford Diffraction Xcalibur'
_diffrn_measurement_device     'four-circle diffractometer'
_diffrn_measurement_method     '\w scans'
_diffrn_detector     'CCD plate'
_diffrn_detector_area_resol_mean     16.0009
_diffrn_reflns_number     20556
_diffrn_reflns_av_R_equivalents     0.041
_diffrn_reflns_av_unetI/netI     0.0603
_diffrn_reflns_theta_min     2.577
_diffrn_reflns_theta_max     32.05
_diffrn_reflns_theta_full     25.242
_diffrn_measured_fraction_theta_max     0.946
_diffrn_measured_fraction_theta_full     0.999
_diffrn_reflns_limit_h_min     -15
_diffrn_reflns_limit_h_max     12
_diffrn_reflns_limit_k_min     -22
_diffrn_reflns_limit_k_max     22
_diffrn_reflns_limit_l_min     -29
_diffrn_reflns_limit_l_max     32
_diffrn_radiation_probe     x-ray
_refine_special_details
;
Three low theta reflections, considered to be partly hidden by the beam
stop were omitted from the refnement.
;
_reflns_number_total     5548
_reflns_number_gt     4332
_reflns_threshold_expression     'I > 2\s(I)'
_refine_ls_structure_factor_coef     Fsqd
_refine_ls_matrix_type     full
_refine_ls_R_factor_all     0.0574
_refine_ls_R_factor_gt     0.0407
_refine_ls_wR_factor_gt     0.0793
_refine_ls_wR_factor_ref     0.0875
_refine_ls_goodness_of_fit_ref     1.026
_refine_ls_restrained_S_all     1.026
_refine_ls_number_reflns     5548
_refine_ls_number_parameters     230
_refine_ls_number_restraints     0
_refine_ls_hydrogen_treatment     constr
_refine_ls_weighting_scheme     calc
_refine_ls_weighting_details
              'w=1/[\s^2^(Fo^2^)+(0.0253P)^2^+2.4148P] where P=(Fo^2^+2Fc^2^)/3'
_atom_sites_solution_hydrogens     geom
_refine_ls_shift/su_max     0.002
_refine_ls_shift/su_mean     0
_refine_diff_density_max     0.894
_refine_diff_density_min     -0.606
_refine_ls_extinction_method     none
loop_
    _atom_type_symbol
    _atom_type_description
    _atom_type_scat_dispersion_real
    _atom_type_scat_dispersion_imag
    _atom_type_scat_source
    C C 0.0033 0.0016 'International Tables Vol C Tables 4.2.6.8 and 6.1.1.4'
    H H 0 0 'International Tables Vol C Tables 4.2.6.8 and 6.1.1.4'
    N N 0.0061 0.0033 'International Tables Vol C Tables 4.2.6.8 and 6.1.1.4'
    O O 0.0106 0.006 'International Tables Vol C Tables 4.2.6.8 and 6.1.1.4'
    Ni Ni 0.3393 1.1124 'International Tables Vol C Tables 4.2.6.8 and 6.1.1.4'
_computing_data_collection
;
CrysAlis PRO (Rigaku OD, 2015)
;
_computing_cell_refinement
;
CrysAlis PRO (Rigaku OD, 2015)
;
_computing_data_reduction
;
CrysAlis PRO (Rigaku OD, 2015)
;
_computing_structure_solution
;
SHELXT (Sheldrick, 2015a)
;
_computing_structure_refinement
;
SHELXL2014 (Sheldrick, 2015b)
;
_computing_molecular_graphics
;
DIAMOND (Brandenburg, 1999) and Mercury (Macrae <i>et al.</i>,
2006)
;
_computing_publication_material
;
WinGX (Farrugia, 2012)
;
loop_
    _atom_site_type_symbol
    _atom_site_label
    _atom_site_fract_x
    _atom_site_fract_y
    _atom_site_fract_z
    _atom_site_U_iso_or_equiv
    _atom_site_adp_type
    _atom_site_calc_flag
    _atom_site_occupancy
    _atom_site_disorder_assembly
    _atom_site_disorder_group
    Ni Ni1 0.40070(2) 0.58979(2) 0.51420(2) 0.01932(7) Uani d 1 . .
    C C11 0.32402(17) 0.46376(12) 0.42138(9) 0.0242(4) Uani d 1 . .
    O O11 0.41820(12) 0.50907(10) 0.44669(6) 0.0315(3) Uani d 1 . .
    C C12 0.33944(18) 0.43535(12) 0.35897(9) 0.0250(4) Uani d 1 . .
    O O12 0.45143(13) 0.46517(10) 0.33106(6) 0.0330(3) Uani d 1 . .
    C C121 0.4805(2) 0.43159(15) 0.27123(9) 0.0363(5) Uani d 1 . .
    H H12A 0.4893 0.3677 0.2735 0.054 Uiso calc 1 . .
    H H12B 0.5626 0.4572 0.2563 0.054 Uiso calc 1 . .
    H H12C 0.4097 0.4467 0.2425 0.054 Uiso calc 1 . .
    C C13 0.2460(2) 0.38443(12) 0.33055(9) 0.0292(4) Uani d 1 . .
    H H13 0.2578 0.3661 0.2888 0.035 Uiso calc 1 . .
    C C14 0.1331(2) 0.35947(13) 0.36323(10) 0.0331(4) Uani d 1 . .
    H H14 0.0691 0.3238 0.3436 0.04 Uiso calc 1 . .
    C C15 0.11502(19) 0.38630(13) 0.42312(10) 0.0295(4) Uani d 1 . .
    H H15 0.0384 0.3692 0.4449 0.035 Uiso calc 1 . .
    C C16 0.20898(17) 0.43913(12) 0.45289(9) 0.0243(4) Uani d 1 . .
    C C17 0.18436(17) 0.46528(12) 0.51630(9) 0.0253(4) Uani d 1 . .
    H H17 0.1124 0.4384 0.5366 0.03 Uiso calc 1 . .
    N N17 0.25052(14) 0.52145(10) 0.54782(7) 0.0252(3) Uani d 1 . .
    C C18 0.21030(18) 0.53585(14) 0.61258(9) 0.0292(4) Uani d 1 . .
    H H18A 0.1355 0.4981 0.6223 0.044 Uiso calc 1 . .
    H H18B 0.1854 0.5974 0.6182 0.044 Uiso calc 1 . .
    H H18C 0.2832 0.5216 0.6404 0.044 Uiso calc 1 . .
    C C21 0.44702(17) 0.73584(11) 0.59655(9) 0.0231(3) Uani d 1 . .
    O O21 0.37097(12) 0.67232(8) 0.57853(6) 0.0262(3) Uani d 1 . .
    C C22 0.41501(17) 0.78091(12) 0.65278(9) 0.0247(4) Uani d 1 . .
    O O22 0.30458(13) 0.75045(9) 0.68192(6) 0.0277(3) Uani d 1 . .
    C C221 0.2536(2) 0.80316(14) 0.73071(10) 0.0360(5) Uani d 1 . .
    H H22A 0.3158 0.8041 0.7653 0.054 Uiso calc 1 . .
    H H22B 0.1703 0.7786 0.7449 0.054 Uiso calc 1 . .
    H H22C 0.2398 0.8631 0.7156 0.054 Uiso calc 1 . .
    C C23 0.49076(19) 0.84910(12) 0.67430(9) 0.0296(4) Uani d 1 . .
    H H23 0.4677 0.878 0.7118 0.036 Uiso calc 1 . .
    C C24 0.6015(2) 0.87618(14) 0.64127(10) 0.0337(4) Uani d 1 . .
    H H24 0.6537 0.9231 0.6564 0.04 Uiso calc 1 . .
    C C25 0.63413(19) 0.83488(13) 0.58706(10) 0.0311(4) Uani d 1 . .
    H H25 0.7094 0.8534 0.5648 0.037 Uiso calc 1 . .
    C C26 0.55760(17) 0.76490(12) 0.56357(9) 0.0246(4) Uani d 1 . .
    C C27 0.58830(17) 0.73171(12) 0.50282(9) 0.0257(4) Uani d 1 . .
    H H27 0.6594 0.7585 0.4817 0.031 Uiso calc 1 . .
    N N27 0.52852(14) 0.66906(10) 0.47419(7) 0.0249(3) Uani d 1 . .
    C C28 0.5641(2) 0.65577(14) 0.40857(9) 0.0334(4) Uani d 1 . .
    H H28A 0.6369 0.6946 0.3977 0.05 Uiso calc 1 . .
    H H28B 0.4887 0.6692 0.3822 0.05 Uiso calc 1 . .
    H H28C 0.5903 0.5946 0.4022 0.05 Uiso calc 1 . .
loop_
    _atom_site_aniso_label
    _atom_site_aniso_U_11
    _atom_site_aniso_U_22
    _atom_site_aniso_U_33
    _atom_site_aniso_U_12
    _atom_site_aniso_U_13
    _atom_site_aniso_U_23
    Ni1 0.01748(10) 0.02415(12) 0.01631(11) -0.00316(8) 0.00124(8) 0.00016(9)
    C11 0.0218(8) 0.0283(9) 0.0225(9) 0.0008(7) -0.0043(7) 0.0013(7)
    O11 0.0250(6) 0.0462(8) 0.0233(7) -0.0070(6) 0.0005(5) -0.0058(6)
    C12 0.0260(8) 0.0253(8) 0.0235(9) 0.0055(7) -0.0028(7) 0.0005(7)
    O12 0.0292(7) 0.0466(9) 0.0232(7) 0.0010(6) 0.0023(6) -0.0065(6)
    C121 0.0437(12) 0.0427(12) 0.0225(9) 0.0090(9) 0.0033(9) -0.0015(9)
    C13 0.0371(10) 0.0243(9) 0.0263(10) 0.0040(7) -0.0050(8) -0.0022(8)
    C14 0.0391(11) 0.0263(9) 0.0340(11) -0.0055(8) -0.0094(9) -0.0005(8)
    C15 0.0298(9) 0.0275(9) 0.0311(10) -0.0062(7) -0.0043(8) 0.0032(8)
    C16 0.0254(8) 0.0239(8) 0.0235(9) -0.0002(7) -0.0036(7) 0.0021(7)
    C17 0.0222(8) 0.0292(9) 0.0246(9) -0.0029(7) -0.0016(7) 0.0057(8)
    N17 0.0221(7) 0.0320(8) 0.0215(7) -0.0002(6) 0.0008(6) 0.0027(7)
    C18 0.0282(9) 0.0369(10) 0.0226(9) -0.0044(8) 0.0052(8) 0.0008(8)
    C21 0.0227(8) 0.0196(8) 0.0270(9) 0.0020(6) -0.0019(7) 0.0053(7)
    O21 0.0263(6) 0.0241(6) 0.0283(7) -0.0038(5) 0.0065(5) -0.0033(6)
    C22 0.0272(9) 0.0218(8) 0.0252(9) 0.0022(7) -0.0024(7) 0.0041(7)
    O22 0.0313(7) 0.0264(6) 0.0254(7) 0.0015(5) 0.0054(6) -0.0020(6)
    C221 0.0481(12) 0.0317(10) 0.0282(10) 0.0063(9) 0.0075(10) -0.0017(9)
    C23 0.0392(10) 0.0225(9) 0.0272(10) 0.0011(8) -0.0074(8) 0.0022(8)
    C24 0.0386(11) 0.0272(9) 0.0353(11) -0.0077(8) -0.0101(9) 0.0045(9)
    C25 0.0279(9) 0.0288(9) 0.0367(11) -0.0065(7) -0.0041(8) 0.0099(9)
    C26 0.0236(8) 0.0211(8) 0.0293(9) 0.0004(6) -0.0025(7) 0.0065(7)
    C27 0.0209(8) 0.0231(8) 0.0331(10) 0.0026(6) 0.0033(7) 0.0060(8)
    N27 0.0245(7) 0.0233(7) 0.0270(8) 0.0044(6) 0.0039(6) 0.0055(6)
    C28 0.0402(11) 0.0292(10) 0.0307(10) 0.0035(8) 0.0129(9) 0.0047(8)
_geom_special_details
;
 All esds (except the esd in the dihedral angle between two l.s. planes)
 are estimated using the full covariance matrix.  The cell esds are taken
 into account individually in the estimation of esds in distances, angles
 and torsion angles; correlations between esds in cell parameters are only
 used when they are defined by crystal symmetry.  An approximate (isotropic)
 treatment of cell esds is used for estimating esds involving l.s. planes.
;
loop_
    _geom_bond_atom_site_label_1
    _geom_bond_atom_site_label_2
    _geom_bond_site_symmetry_2
    _geom_bond_distance
    _geom_bond_publ_flag
    Ni1 O21 . 1.8965(13) y
    Ni1 O11 . 1.9135(14) y
    Ni1 N27 . 1.9783(15) y
    Ni1 N17 . 1.9926(15) y
    Ni1 O11 5_666 2.5326(14) y
    C11 O11 . 1.305(2) ?
    C11 C16 . 1.410(3) ?
    C11 C12 . 1.421(3) ?
    C12 O12 . 1.371(2) ?
    C12 C13 . 1.375(3) ?
    O12 C121 . 1.418(2) ?
    C121 H12A . 0.98 ?
    C121 H12B . 0.98 ?
    C121 H12C . 0.98 ?
    C13 C14 . 1.405(3) ?
    C13 H13 . 0.95 ?
    C14 C15 . 1.366(3) ?
    C14 H14 . 0.95 ?
    C15 C16 . 1.409(3) ?
    C15 H15 . 0.95 ?
    C16 C17 . 1.445(3) ?
    C17 N17 . 1.286(2) ?
    C17 H17 . 0.95 ?
    N17 C18 . 1.471(2) ?
    C18 H18A . 0.98 ?
    C18 H18B . 0.98 ?
    C18 H18C . 0.98 ?
    C21 O21 . 1.302(2) ?
    C21 C26 . 1.407(2) ?
    C21 C22 . 1.431(3) ?
    C22 O22 . 1.373(2) ?
    C22 C23 . 1.377(3) ?
    O22 C221 . 1.422(2) ?
    C221 H22A . 0.98 ?
    C221 H22B . 0.98 ?
    C221 H22C . 0.98 ?
    C23 C24 . 1.400(3) ?
    C23 H23 . 0.95 ?
    C24 C25 . 1.368(3) ?
    C24 H24 . 0.95 ?
    C25 C26 . 1.417(3) ?
    C25 H25 . 0.95 ?
    C26 C27 . 1.438(3) ?
    C27 N27 . 1.291(2) ?
    C27 H27 . 0.95 ?
    N27 C28 . 1.474(2) ?
    C28 H28A . 0.98 ?
    C28 H28B . 0.98 ?
    C28 H28C . 0.98 ?
loop_
    _geom_angle_atom_site_label_1
    _geom_angle_atom_site_label_2
    _geom_angle_atom_site_label_3
    _geom_angle_site_symmetry_1
    _geom_angle_site_symmetry_3
    _geom_angle
    _geom_angle_publ_flag
    O21 Ni1 O11 . . 175.66(6) y
    O21 Ni1 N27 . . 91.09(6) y
    O11 Ni1 N27 . . 90.00(6) y
    O21 Ni1 N17 . . 87.57(6) y
    O11 Ni1 N17 . . 90.70(6) y
    N27 Ni1 N17 . . 170.92(6) y
    Ni1 O11 Ni1 . 5_666 101.44(2) y
    O11 C11 C16 . . 123.79(17) ?
    O11 C11 C12 . . 118.34(16) ?
    C16 C11 C12 . . 117.84(17) ?
    C11 O11 Ni1 . . 126.08(12) ?
    O12 C12 C13 . . 124.95(18) ?
    O12 C12 C11 . . 113.97(16) ?
    C13 C12 C11 . . 121.06(18) ?
    C12 O12 C121 . . 116.98(16) ?
    O12 C121 H12A . . 109.5 ?
    O12 C121 H12B . . 109.5 ?
    H12A C121 H12B . . 109.5 ?
    O12 C121 H12C . . 109.5 ?
    H12A C121 H12C . . 109.5 ?
    H12B C121 H12C . . 109.5 ?
    C12 C13 C14 . . 120.08(18) ?
    C12 C13 H13 . . 120 ?
    C14 C13 H13 . . 120 ?
    C15 C14 C13 . . 120.23(18) ?
    C15 C14 H14 . . 119.9 ?
    C13 C14 H14 . . 119.9 ?
    C14 C15 C16 . . 120.59(19) ?
    C14 C15 H15 . . 119.7 ?
    C16 C15 H15 . . 119.7 ?
    C15 C16 C11 . . 120.18(18) ?
    C15 C16 C17 . . 117.99(17) ?
    C11 C16 C17 . . 121.82(16) ?
    N17 C17 C16 . . 126.25(17) ?
    N17 C17 H17 . . 116.9 ?
    C16 C17 H17 . . 116.9 ?
    C17 N17 C18 . . 116.94(16) ?
    C17 N17 Ni1 . . 124.21(13) ?
    C18 N17 Ni1 . . 118.85(12) ?
    N17 C18 H18A . . 109.5 ?
    N17 C18 H18B . . 109.5 ?
    H18A C18 H18B . . 109.5 ?
    N17 C18 H18C . . 109.5 ?
    H18A C18 H18C . . 109.5 ?
    H18B C18 H18C . . 109.5 ?
    O21 C21 C26 . . 124.35(17) ?
    O21 C21 C22 . . 118.23(16) ?
    C26 C21 C22 . . 117.40(17) ?
    C21 O21 Ni1 . . 128.01(12) ?
    O22 C22 C23 . . 124.36(18) ?
    O22 C22 C21 . . 114.39(16) ?
    C23 C22 C21 . . 121.25(17) ?
    C22 O22 C221 . . 116.62(15) ?
    O22 C221 H22A . . 109.5 ?
    O22 C221 H22B . . 109.5 ?
    H22A C221 H22B . . 109.5 ?
    O22 C221 H22C . . 109.5 ?
    H22A C221 H22C . . 109.5 ?
    H22B C221 H22C . . 109.5 ?
    C22 C23 C24 . . 120.45(19) ?
    C22 C23 H23 . . 119.8 ?
    C24 C23 H23 . . 119.8 ?
    C25 C24 C23 . . 119.73(19) ?
    C25 C24 H24 . . 120.1 ?
    C23 C24 H24 . . 120.1 ?
    C24 C25 C26 . . 121.09(19) ?
    C24 C25 H25 . . 119.5 ?
    C26 C25 H25 . . 119.5 ?
    C21 C26 C25 . . 120.06(18) ?
    C21 C26 C27 . . 121.62(17) ?
    C25 C26 C27 . . 118.00(17) ?
    N27 C27 C26 . . 126.29(17) ?
    N27 C27 H27 . . 116.9 ?
    C26 C27 H27 . . 116.9 ?
    C27 N27 C28 . . 116.31(16) ?
    C27 N27 Ni1 . . 123.84(13) ?
    C28 N27 Ni1 . . 119.81(13) ?
    N27 C28 H28A . . 109.5 ?
    N27 C28 H28B . . 109.5 ?
    H28A C28 H28B . . 109.5 ?
    N27 C28 H28C . . 109.5 ?
    H28A C28 H28C . . 109.5 ?
    H28B C28 H28C . . 109.5 ?
loop_
    _geom_hbond_atom_site_label_D
    _geom_hbond_atom_site_label_H
    _geom_hbond_atom_site_label_A
    _geom_hbond_site_symmetry_A
    _geom_hbond_distance_DH
    _geom_hbond_distance_HA
    _geom_hbond_distance_DA
    _geom_hbond_angle_DHA
    C28 H28A O22 4_566 0.98 2.57 3.449(2) 149.9
    C28 H28A O22 4_566 0.98 2.57 3.449(2) 149.9
    C28 H28C N17 5_666 0.98 2.63 3.432(3) 138.6
_shelx_hkl_file
;
   0   0   2 20.6769 15.7870   2
   0   0   3-8.84535 12.1777   2
   0   0   4 19005.1 521.996   2
   0   0   5 46.5885 49.8050   2
   0   0   6 96306.6 1834.30   2
   0   0   7 38.0501 38.4496   2
   0   0   8 5939.24 369.578   2
   0   0   9 27.7267 47.1931   2
   0   0  10 589.594 130.305   2
   0   0  11 283.813 142.312   2
   0   0  12 190130. 3665.90   2
   0   0  13 497.827 175.189   2
   0   0  14 16430.2 833.066   2
   0   0  15 30.9639 63.4971   2
   0   0  16 87.3396 96.9692   2
   0   0  17-9.58541 85.8435   2
   0   0  18 603.267 170.414   2
   0   0  19 59.8568 73.3755   2
   0   0  20 12300.1 872.556   2
   0   0  21 453.910 175.634   2
   0   0  22 2855.71 435.319   2
   0   0  23 446.104 242.668   2
   0   0  24 8423.05 798.207   2
   0   0  25 302.710 245.159   2
   0   0  26 11094.3 978.816   2
   0   0  27 775.641 314.927   2
   0   0  28 11103.9 1021.72   2
   0   0  29 291.743 212.713   2
   0   0  30 14024.2 1196.69   2
   0   0  31 396.773 297.319   2
   0   1  -2 42.5065 17.9686   3
   0   1   2-2.91743 8.20455   2
   0  -1   3 52.7520 20.6404   4
   0   1   3 0.82933 26.1845   2
   0  -1   4 47.7305 24.6987   4
   0   1   4 41.9379 28.5927   2
   0   1   5-27.6935 33.3675   2
   0  -1   5 75.3719 32.7646   4
   0   1   6 15.9062 40.3922   2
   0  -1   6 82.7204 35.3469   4
   0  -1   7 35.0856 39.4671   4
   0  -1   7 42.5807 40.2749   2
   0   1   7 7.55344 50.6994   2
   0   1   8 57.1252 63.0085   2
   0  -1   8 15.1059 25.6814   4
   0  -1   8 158.276 82.3766   2
   0  -1   9-26.7312 54.8189   2
   0   1   9 47.4558 50.7124   2
   0   1  10 44.2686 59.5872   2
   0  -1  10 75.0280 86.6248   2
   0  -1  11 94.0730 87.5178   2
   0   1  11 35.7361 79.4383   2
   0  -1  12-45.0221 58.8166   2
   0   1  12 7.78497 86.8272   2
   0  -1  13 47.0974 90.7102   2
   0   1  13 77.3479 81.5780   2
   0  -1  14-46.4589 83.0717   2
   0   1  14-121.809 112.034   2
   0  -1  15 22.6251 77.2267   2
   0   1  15-34.2640 79.7131   2
   0  -1  16-100.883 110.575   2
   0   1  16 20.7593 93.0754   2
   0   1  17 52.0503 125.996   2
   0  -1  17-9.83399 114.863   2
   0  -1  18-63.7777 117.749   2
   0   1  18-91.6956 79.0610   2
   0  -1  19-173.479 160.162   2
   0   1  19 173.618 123.783   2
   0   1  20 145.512 122.572   2
   0  -1  20-142.660 105.412   2
   0  -1  21 55.2421 118.388   2
   0   1  21-25.0010 97.4701   2
   0  -1  22 121.389 154.978   2
   0   1  22 60.8340 117.303   2
   0  -1  23 150.646 125.625   2
   0   1  23 297.092 175.066   2
   0  -1  24-209.807 166.199   2
   0   1  24-42.6629 150.618   2
   0  -1  25-21.4857 130.741   2
   0   1  25 142.813 116.260   2
   0   1  26 123.048 171.565   2
   0  -1  26 159.915 195.890   2
   0  -1  27 96.0723 177.118   2
   0   1  27 24.1071 118.283   2
   0  -1  28 67.5824 175.177   2
   0   1  28-146.194 122.210   2
   0  -1  29 42.5331 165.803   2
   0   1  29 22.9975 158.672   2
   0   1  30-125.428 170.244   2
   0  -1  30-0.75072 203.976   2
   0  -1  31-116.617 192.754   2
   0   1  31-46.4220 166.333   2
   0  -1  32 346.361 186.180   2
   0   2   0 95.7187 37.0631   3
   0   2  -1 4400.25 179.560   3
   0   2   1 490.604 65.1006   3
   0   2  -2 135002. 1782.27   3
   0   2   2 85206.4 1654.90   3
   0   2  -3 58986.4 1118.45   3
   0   2   3 59111.0 1076.48   3
   0  -2   3 59990.2 1023.80   4
   0   2   3 59312.3 1120.98   2
   0   2  -4 48881.9 1006.55   3
   0   2   4 47711.9 1014.69   2
   0  -2   4 50616.4 911.020   4
   0  -2   5 32292.0 679.173   4
   0   2   5 31113.9 788.256   2
   0   2  -5 30458.8 756.543   3
   0  -2   6 23075.8 575.557   4
   0   2   6 23006.9 691.463   2
   0   2   7 41754.3 1053.96   2
   0  -2   7 42574.4 914.636   4
   0  -2   8 8439.17 358.389   4
   0   2   8 8695.85 440.923   2
   0  -2   9 40826.7 976.084   4
   0   2   9 42034.1 1156.64   2
   0  -2  10 32766.4 881.593   4
   0   2  10 33009.4 1038.90   2
   0   2  11 12239.2 618.096   2
   0  -2  11 13123.6 681.894   2
   0  -2  11 11506.2 489.190   4
   0  -2  12 23889.7 995.707   2
   0   2  12 26392.9 986.241   2
   0  -2  13 23783.7 1026.74   2
   0   2  13 24503.1 987.824   2
   0  -2  14 457.997 173.893   2
   0   2  14 388.255 154.890   2
   0   2  15 45285.8 1509.39   2
   0  -2  15 47203.9 1596.45   2
   0  -2  16 1325.46 301.573   2
   0   2  16 1466.49 287.167   2
   0   2  17 57919.1 1841.22   2
   0  -2  17 56151.3 1876.79   2
   0   2  18 9432.03 726.599   2
   0  -2  18 9021.99 724.789   2
   0   2  19 57332.4 1918.83   2
   0  -2  19 55574.0 1974.59   2
   0   2 -20 459.898 170.100   3
   0   2  20 818.052 310.952   2
   0  -2  20 216.847 185.312   2
   0   2  21 17825.5 1072.18   2
   0   2 -21 16898.8 895.049   3
   0  -2  21 16589.7 1080.56   2
   0  -2  22 2457.47 423.763   2
   0   2  22 2164.42 396.364   2
   0   2 -22 1884.73 308.691   3
   0   2  23 8124.62 757.211   2
   0  -2  23 9707.52 853.229   2
   0   2  24 457.408 233.380   2
   0  -2  24 555.563 274.547   2
   0   2  25 11757.5 965.630   2
   0  -2  25 13159.2 1051.69   2
   0  -2  26 3566.41 586.220   2
   0   2  26 2659.83 463.671   2
   0   2  27 10595.7 955.228   2
   0  -2  27 11061.2 1009.88   2
   0   2  28 4553.37 637.907   2
   0  -2  28 5090.19 714.738   2
   0  -2  29 9989.46 1009.21   2
   0   2  29 8052.34 874.180   2
   0   2  30 6842.31 840.604   2
   0  -2  30 7349.60 873.675   2
   0  -2  31 7755.11 935.120   2
   0  -2  32 12726.4 1204.26   2
   0   3   0 37.6036 26.8560   3
   0   3   1 23.1202 17.0596   1
   0   3  -1 56.6343 35.8764   3
   0   3   1 45.5927 24.6850   3
   0   3  -2 93.5289 33.9646   3
   0   3   2 199.976 31.1240   1
   0   3  -3 128.717 52.6073   3
   0   3   3 88.3478 42.3381   3
   0  -3   4 185.672 46.0759   4
   0   3   4 124.414 41.5196   3
   0   3  -4 93.0951 46.4924   3
   0  -3   5 15.3332 26.7174   4
   0   3  -5 85.8714 57.9232   3
   0   3   5 24.6580 36.9305   3
   0   3   5 92.7239 54.6499   2
   0   3   6 68.2060 61.4350   2
   0   3  -6 24.1853 42.4381   3
   0  -3   6 64.1804 36.8147   4
   0   3  -7 26.8596 46.3531   3
   0   3   7 32.6444 51.7480   2
   0  -3   7 69.5427 42.1014   4
   0   3  -8 16.8158 38.9278   3
   0   3   8 28.0655 49.1049   2
   0  -3   8-4.46833 34.2369   4
   0  -3   9-18.6593 30.0088   4
   0   3  -9 30.9046 43.0717   3
   0   3   9-27.3466 39.9554   2
   0   3  10 24.0744 57.3868   2
   0  -3  10 53.8027 48.8849   4
   0   3 -10-46.2762 77.1729   3
   0   3  11 1.76293 61.8987   2
   0  -3  11 39.9748 46.9612   4
   0   3 -11 3.02511 62.6902   3
   0   3  12-13.2333 65.9661   2
   0  -3  12 40.2042 36.9511   4
   0   3 -12-37.6366 45.6926   3
   0  -3  13-7.09805 76.9891   2
   0   3  13-18.0347 76.9524   2
   0  -3  13 56.6641 60.8491   4
   0   3 -13 74.6226 44.5062   3
   0   3 -14 248.492 107.404   3
   0  -3  14 144.107 134.083   2
   0   3  14 195.021 96.9403   2
   0  -3  14 381.604 115.597   4
   0  -3  15 154.208 115.195   2
   0   3  15-54.3552 96.3526   2
   0   3 -15 15.4276 67.2499   3
   0   3 -16 169.946 108.341   3
   0   3  16-19.7002 71.5317   2
   0  -3  16 91.7824 141.429   2
   0   3 -17 18.0045 56.5405   3
   0  -3  17 2.43716 104.846   2
   0   3  17-11.2632 98.2115   2
   0  -3  18 137.193 148.659   2
   0   3  18 97.8370 95.8442   2
   0   3 -18-41.4485 69.9198   3
   0   3  19 20.0890 123.845   2
   0   3 -19 102.124 94.3948   3
   0  -3  19-7.27473 113.425   2
   0   3 -20-79.9577 95.5670   3
   0  -3  20 117.131 147.108   2
   0   3  20 138.096 136.028   2
   0   3  21-53.6215 128.819   2
   0   3 -21-83.3622 136.566   3
   0  -3  21 23.4935 92.7781   2
   0   3 -22-95.3310 117.802   3
   0   3  22 333.778 166.207   2
   0  -3  22 216.184 195.409   2
   0   3  23 228.344 193.792   2
   0  -3  23 247.453 171.947   2
   0   3 -23 53.8656 81.9182   3
   0  -3  24 0.59903 157.046   2
   0   3  24-66.2297 129.626   2
   0  -3  25 85.7651 149.472   2
   0   3  25-15.8961 141.500   2
   0   3  26-140.078 145.492   2
   0  -3  26 118.506 166.210   2
   0   3  27 86.9666 171.984   2
   0  -3  27 251.545 253.047   2
   0  -3  28 372.942 177.001   2
   0   3  28-223.904 226.559   2
   0  -3  29 21.0737 173.293   2
   0   3  29 520.438 213.201   2
   0  -3  30 99.4746 256.127   2
   0  -3  31 188.262 161.701   2
   0   4   0 5917.93 295.650   3
   0   4  -1 373362. 5711.10   3
   0   4   1 373863. 5688.56   3
   0   4   2 4535.76 252.277   3
   0   4   2 4360.19 168.108   1
   0   4  -2 3683.79 242.417   3
   0   4  -3 42164.6 985.747   3
   0   4   3 39840.5 752.236   1
   0   4   3 39248.3 929.934   3
   0   4  -4 1789.66 180.071   3
   0   4   4 1904.49 168.652   3
   0   4  -5 48675.5 1159.63   3
   0   4   5 50447.5 1123.01   3
   0  -4   5 51065.1 1043.32   4
   0  -4   6 30009.3 738.371   4
   0   4   6 30782.5 819.165   3
   0   4  -6 28924.0 857.104   3
   0   4  -7 44954.2 1161.74   3
   0  -4   7 45051.5 1003.77   4
   0   4   7 47115.4 1182.28   2
   0   4   8 95281.2 1976.12   2
   0   4  -8 89548.8 1926.67   3
   0  -4   8 93346.2 1742.45   4
   0  -4   9 105343. 1927.62   4
   0   4  -9 98850.0 2121.46   3
   0   4   9 103504. 2169.04   2
   0   4 -10 28860.6 964.593   3
   0  -4  10 30024.5 821.800   4
   0   4  10 29798.1 1003.78   2
   0  -4  11 15537.8 579.220   4
   0   4 -11 15181.4 682.243   3
   0   4  11 15566.2 717.723   2
   0   4 -12 13909.4 669.554   3
   0  -4  12 14792.2 582.709   4
   0   4  12 14363.6 719.807   2
   0   4  13 68880.5 1836.08   2
   0  -4  13 68323.8 1539.30   4
   0   4 -13 67028.5 1736.78   3
   0  -4  14 24243.0 819.751   4
   0   4  14 22189.9 977.053   2
   0   4 -14 23933.2 953.739   3
   0   4 -15 32489.9 1160.69   3
   0   4  15 32179.2 1234.66   2
   0  -4  15 31249.6 985.665   4
   0   4  16 7607.46 595.924   2
   0   4 -16 7612.14 549.816   3
   0  -4  16 8097.88 666.798   2
   0   4  17 5518.34 541.134   2
   0   4 -17 5322.06 467.061   3
   0  -4  17 5760.03 583.462   2
   0  -4  18 24300.9 1242.22   2
   0   4 -18 21473.1 1007.05   3
   0   4  18 20646.1 1071.15   2
   0   4  19 35098.4 1462.60   2
   0  -4  19 36244.0 1593.55   2
   0   4 -19 32861.3 1306.08   3
   0   4 -20 14485.6 842.263   3
   0   4  20 13429.5 908.439   2
   0  -4  20 13399.2 977.000   2
   0   4  21 6150.52 623.727   2
   0   4 -21 6436.23 572.899   3
   0  -4  21 6337.34 676.588   2
   0   4  22 1784.39 389.646   2
   0  -4  22 1653.50 367.217   2
   0   4 -22 2009.78 339.830   3
   0  -4  23 13925.4 1070.67   2
   0   4 -23 15936.1 956.474   3
   0   4  23 15916.8 1063.53   2
   0   4  24 484.657 247.595   2
   0  -4  24 304.449 217.253   2
   0  -4  25 5016.10 675.083   2
   0   4  25 4636.89 597.052   2
   0   4  26 5335.62 669.096   2
   0  -4  26 5391.61 734.484   2
   0  -4  27 7985.70 876.968   2
   0   4  27 7362.77 786.662   2
   0   4  28 1320.85 369.583   2
   0  -4  28 949.871 344.062   2
   0  -4  29 1871.77 473.162   2
   0  -4  30 736.734 265.241   2
   0  -4  31 1307.01 423.529   2
   0   5   0 57.0722 62.4087   3
   0   5  -1 121.967 61.9560   3
   0   5   1 23.2426 42.7841   3
   0   5   2 79.1177 50.5748   3
   0   5   2 51.8568 24.8633   1
   0   5  -2-1.49206 36.2904   3
   0   5  -3 137.350 89.2883   3
   0   5   3 68.5408 23.1514   1
   0   5   3 38.0111 41.6357   3
   0   5  -4 51.3027 59.7641   3
   0   5   4 45.7394 30.5399   3
   0   5   5 39.6428 46.2793   3
   0   5  -5 9.15556 40.3576   3
   0   5   6 43.1479 45.7578   3
   0   5  -6 43.1099 62.6147   3
   0  -5   6 127.472 50.7365   4
   0   5   7-14.0664 47.1095   3
   0  -5   7-2.68997 38.6875   4
   0   5  -7 11.4609 49.8652   3
   0  -5   8-5.01716 35.1239   4
   0   5  -8-9.60635 65.8227   3
   0  -5   9 24.8816 40.3178   4
   0   5  -9 70.0412 55.0901   3
   0   5  10 38.6979 69.9039   2
   0   5 -10 9.50323 58.8500   3
   0  -5  10 40.6374 36.7836   4
   0   5 -11 51.4171 69.8344   3
   0  -5  11 9.41403 49.7732   4
   0   5  11 64.9507 81.1685   2
   0  -5  12 32.9037 52.6738   4
   0   5  12-57.2704 85.7564   2
   0   5 -12-79.8950 59.1936   3
   0   5 -13-41.5663 82.6784   3
   0  -5  13 31.3248 47.7494   4
   0   5  13 8.85916 69.9293   2
   0   5 -14-48.9183 88.0619   3
   0   5  14-55.5049 99.7549   2
   0  -5  14-78.1938 81.5749   4
   0  -5  15-23.3902 61.8024   4
   0   5  15-118.082 120.236   2
   0   5 -15-95.6241 86.2614   3
   0  -5  16 22.7197 43.7933   4
   0   5  16-60.3785 98.2715   2
   0   5 -16 87.5323 58.3908   3
   0   5 -17 21.2234 59.3084   3
   0   5  17-128.195 124.838   2
   0  -5  17-90.9007 116.966   2
   0  -5  18 172.002 150.386   2
   0   5  18-20.4312 122.324   2
   0   5 -18 36.5701 98.0300   3
   0   5 -19 14.6028 75.5934   3
   0   5  19 12.2888 80.7948   2
   0  -5  19-77.6142 103.811   2
   0   5 -20 84.5222 109.459   3
   0   5  20 45.6252 97.1135   2
   0  -5  20 50.1755 154.738   2
   0   5 -21 49.0496 98.8960   3
   0   5  21 4.60180 116.232   2
   0  -5  21 101.676 199.642   2
   0   5 -22 207.059 133.228   3
   0  -5  22-117.772 171.548   2
   0   5  22 97.8011 160.201   2
   0   5  23 41.0528 94.9676   2
   0  -5  23-9.06781 173.732   2
   0   5 -23 167.896 166.928   3
   0  -5  24-43.2063 124.158   2
   0   5 -24 198.951 152.547   3
   0   5  24-66.5322 126.064   2
   0  -5  25-164.911 143.130   2
   0   5  25-117.272 198.759   2
   0  -5  26-250.720 241.377   2
   0   5  26-64.0887 154.835   2
   0   5  27 108.076 152.004   2
   0  -5  27 88.5966 142.886   2
   0  -5  28-119.205 179.670   2
   0   5  28-111.962 218.050   2
   0  -5  29 393.494 268.424   2
   0  -5  30 40.5899 140.728   2
   0  -5  31-101.878 237.636   2
   0   6   0 56816.9 1339.28   3
   0   6   1 10385.9 480.609   3
   0   6  -1 10080.2 482.520   3
   0   6  -2 26997.3 851.367   3
   0   6   2 27105.9 617.402   1
   0   6   2 26810.7 825.181   3
   0   6  -3 13734.6 582.109   3
   0   6   3 12829.0 377.897   1
   0   6   3 13619.4 558.091   3
   0   6  -4 149645. 2828.40   3
   0   6   4 150345. 2399.75   1
   0   6   4 153446. 2770.86   3
   0   6   5 9607.26 473.905   3
   0   6  -5 9757.61 512.992   3
   0   6   6 235370. 3976.31   3
   0   6  -6 231342. 4090.95   3
   0  -6   6 234184. 3844.79   4
   0   6  -7 7044.44 452.881   3
   0  -6   7 6696.12 356.949   4
   0   6   7 7041.11 410.276   3
   0   6  -8 109350. 2323.35   3
   0  -6   8 109069. 2074.59   4
   0   6   8 109082. 2216.92   3
   0  -6   9 12540.7 517.886   4
   0   6  -9 13021.0 646.721   3
   0  -6  10 49170.6 1183.74   4
   0   6 -10 44254.7 1345.15   3
   0  -6  11 2843.12 245.006   4
   0   6 -11 1941.87 251.734   3
   0   6 -12 18974.1 861.594   3
   0  -6  12 19872.8 708.660   4
   0   6  13 2066.93 292.868   2
   0   6 -13 2059.72 289.050   3
   0  -6  13 2064.44 218.378   4
   0   6 -14 10506.3 655.424   3
   0   6  14 11107.2 691.553   2
   0  -6  14 9715.14 498.611   4
   0   6 -15 14260.3 791.354   3
   0   6  15 15070.3 837.137   2
   0  -6  15 14684.8 644.842   4
   0   6 -16 9035.86 634.683   3
   0   6  16 9766.19 685.476   2
   0   6 -17 14538.1 832.645   3
   0   6  17 14044.8 851.486   2
   0   6  18 2463.90 367.533   2
   0   6 -18 1790.13 291.992   3
   0   6  19 8953.73 727.225   2
   0  -6  19 10165.4 856.907   2
   0   6 -19 9169.35 695.663   3
   0   6  20 196.312 180.548   2
   0   6 -20 161.009 157.151   3
   0  -6  20 128.848 146.847   2
   0  -6  21 5950.33 672.971   2
   0   6 -21 6238.42 592.050   3
   0   6  21 6061.53 617.825   2
   0  -6  22 1734.76 369.611   2
   0   6 -22 1343.79 293.213   3
   0   6  22 1367.98 300.480   2
   0   6 -23 734.004 215.794   3
   0  -6  23 1057.08 377.124   2
   0   6  23 1132.51 312.357   2
   0  -6  24 15765.5 1197.86   2
   0   6  24 17370.0 1150.85   2
   0   6 -24 15862.1 1016.45   3
   0   6  25 348.496 233.991   2
   0  -6  25 194.692 163.608   2
   0   6  26 2794.95 487.089   2
   0  -6  26 2626.72 510.689   2
   0  -6  27 204.484 189.181   2
   0   6  27 88.3743 142.367   2
   0  -6  28 1432.51 403.111   2
   0  -6  29 588.509 294.075   2
   0  -6  30 1105.27 386.949   2
   0   7   0 108.295 57.3555   3
   0   7  -1 23.8469 68.6843   3
   0   7   1 13.0019 58.0051   3
   0   7   2 33.1204 24.7735   1
   0   7  -2 82.7265 59.8078   3
   0   7   2 120.377 61.2019   3
   0   7  -3 57.2941 79.4684   3
   0   7   3 5.12940 21.0910   1
   0   7   3 12.8030 45.8035   3
   0   7   4 62.0681 29.3676   1
   0   7  -4-45.4753 63.3265   3
   0   7   4-37.3652 50.2113   3
   0   7  -5 38.8916 39.1263   3
   0   7   5 60.7517 84.5947   3
   0   7  -6 47.8631 79.4548   3
   0   7   6 134.345 63.3392   3
   0   7  -7 170.703 102.161   3
   0  -7   7 85.6036 66.9680   4
   0   7   7 65.2981 77.8100   3
   0   7  -8 7.20627 57.1551   3
   0  -7   8 48.2147 47.8911   4
   0   7   8 148.396 81.3909   3
   0   7  -9-46.0486 76.0204   3
   0  -7   9 20.4168 40.4444   4
   0   7   9-34.2240 57.1994   3
   0  -7  10-19.1482 56.2388   4
   0   7 -10 147.172 116.304   3
   0  -7  11-1.83864 41.3490   4
   0   7 -11-6.29512 60.0146   3
   0  -7  12 43.4579 56.2034   4
   0   7 -12-35.4264 69.6068   3
   0  -7  13-21.6454 42.4492   4
   0   7 -13 67.2314 94.8763   3
   0   7 -14 25.3061 90.5603   3
   0  -7  14-392.657 106.521   4
   0   7 -15 86.6019 92.0825   3
   0   7 -16 75.8239 96.9291   3
   0   7 -17-5.34340 81.1410   3
   0   7 -18 74.9663 87.9200   3
   0   7 -19 92.8723 119.455   3
   0   7  19 60.2179 106.417   2
   0  -7  20-62.3837 120.227   2
   0   7  20 336.341 188.001   2
   0   7 -20 84.9045 129.187   3
   0   7 -21-197.191 125.980   3
   0  -7  21 71.5033 140.906   2
   0   7  21 49.2916 111.778   2
   0   7  22 175.387 178.566   2
   0  -7  22-40.6550 125.122   2
   0   7 -22-47.6662 106.554   3
   0   7 -23 210.570 191.300   3
   0   7  23-41.3506 109.779   2
   0  -7  23 239.632 201.251   2
   0   7  24 91.3397 156.601   2
   0   7 -24 75.2395 148.172   3
   0  -7  24 10.9698 159.612   2
   0  -7  25 29.2664 225.128   2
   0   7  25 67.2004 127.673   2
   0  -7  26 134.633 146.007   2
   0   7  26-127.983 155.349   2
   0  -7  27 169.383 200.960   2
   0  -7  28-27.5735 142.286   2
   0  -7  29 374.929 256.081   2
   0  -7  30 217.008 223.161   2
   0   8   0 3626.96 325.079   3
   0   8   1 4943.40 265.769   1
   0   8  -1 4978.38 386.283   3
   0   8   1 4974.08 378.094   3
   0   8   2 1156.69 121.800   1
   0   8   2 1392.44 202.429   3
   0   8  -2 1475.44 207.880   3
   0   8  -3 6364.92 463.800   3
   0   8   3 5918.57 413.526   3
   0   8   3 6086.40 274.627   1
   0   8  -4 29095.8 1031.86   3
   0   8   4 28721.5 687.962   1
   0   8   4 29499.8 987.527   3
   0   8   5 43844.3 1281.65   3
   0   8  -5 45584.0 1362.09   3
   0   8   6 5860.05 420.283   3
   0   8  -6 6183.19 465.456   3
   0  -8   7 39957.9 1098.58   4
   0   8   7 38636.8 1194.71   3
   0   8  -7 39734.4 1301.64   3
   0  -8   8 29842.3 924.197   4
   0   8  -8 28354.8 1088.77   3
   0   8   8 27702.8 990.609   3
   0   8   9 28832.9 1021.33   3
   0   8  -9 28876.8 1124.36   3
   0  -8   9 29648.8 931.706   4
   0  -8  10 617.336 131.185   4
   0   8 -10 534.135 186.327   3
   0   8  10 617.609 155.222   3
   0   8 -11 119173. 2755.89   3
   0  -8  11 117723. 2379.14   4
   0   8 -12 419.831 173.318   3
   0  -8  12 368.812 116.630   4
   0  -8  13 123961. 2485.81   4
   0   8 -13 120188. 2863.98   3
   0   8 -14 1273.29 257.272   3
   0   8 -15 63968.3 1960.62   3
   0   8 -16 8351.87 666.206   3
   0   8 -17 43123.5 1616.56   3
   0   8 -18 1817.14 336.300   3
   0   8 -19 24568.4 1230.43   3
   0   8 -20 2529.81 398.073   3
   0  -8  21 15323.8 1148.91   2
   0   8 -21 14405.8 964.481   3
   0   8 -22 889.078 252.347   3
   0  -8  22 1213.33 342.442   2
   0  -8  23 30739.0 1730.47   2
   0   8 -23 29714.9 1467.52   3
   0   8 -24 376.247 178.860   3
   0  -8  24 666.198 373.673   2
   0  -8  25 20370.6 1446.16   2
   0   8 -25 20804.7 1262.13   3
   0  -8  26 3087.66 566.619   2
   0  -8  27 1411.26 384.018   2
   0  -8  28 2405.49 562.823   2
   0  -8  29-5.21889 245.621   2
   0   9   0 31.1261 54.0466   3
   0   9   1-6.14866 28.8679   1
   0   9   1 30.3313 47.4182   3
   0   9  -1-25.7884 42.8802   3
   0   9   2 85.4060 52.1003   1
   0   9   2 27.6287 72.6097   3
   0   9  -2 157.677 92.3572   3
   0   9   3 31.6824 30.5098   1
   0   9   3 57.2735 73.4404   3
   0   9  -3 95.6359 77.0029   3
   0   9   4 151.557 47.2648   1
   0   9  -4 37.5273 86.9448   3
   0   9   4 29.7291 63.8511   3
   0   9   5-75.9973 97.2189   3
   0   9  -5 2.14590 61.2281   3
   0   9   6 37.6728 59.4448   3
   0   9  -6 184.938 85.7587   3
   0   9  -7 80.3648 66.4024   3
   0   9   7 40.8614 81.1099   3
   0   9  -8 50.5767 87.6466   3
   0   9   8 111.618 98.2835   3
   0  -9   8 51.3118 70.9462   4
   0  -9   9 73.1788 58.5622   4
   0   9   9 160.328 80.7181   3
   0   9  -9-24.4169 61.6900   3
   0   9  10 139.104 118.764   3
   0   9 -10 143.151 127.110   3
   0  -9  10 90.6761 94.7469   4
   0  -9  11 52.9475 86.3292   4
   0   9 -11-138.327 124.424   3
   0   9 -12 102.881 127.157   3
   0  -9  12 117.810 72.4426   4
   0   9 -13 25.9398 79.2612   3
   0   9 -14-34.0911 106.723   3
   0   9 -15 40.9865 101.929   3
   0   9 -16 64.8627 124.227   3
   0   9 -17-102.217 125.542   3
   0   9 -18 7.03988 104.267   3
   0   9 -19-27.9497 120.826   3
   0   9 -20-60.5731 142.696   3
   0   9 -21 217.848 176.803   3
   0   9 -22-255.415 144.845   3
   0  -9  22-201.345 160.450   2
   0   9 -23 175.241 158.963   3
   0  -9  23 257.278 211.644   2
   0  -9  24-207.748 128.354   2
   0   9 -24 380.583 232.283   3
   0  -9  25 287.379 268.364   2
   0   9 -25-48.7092 112.458   3
   0  -9  26 288.833 243.917   2
   0  -9  27-214.557 264.272   2
   0  -9  28-240.059 236.494   2
   0  10   0 3770.62 371.480   3
   0  10   1 94.6947 61.1604   3
   0  10   1 82.2130 46.7917   1
   0  10  -1-5.49325 77.5210   3
   0  10   2 32416.0 845.611   1
   0  10  -2 33294.7 1203.93   3
   0  10   2 33857.5 1184.66   3
   0  10  -3 798.239 191.269   3
   0  10   3 336.955 118.914   3
   0  10   3 480.162 76.2559   1
   0  10  -4 86410.8 2221.39   3
   0  10   4 87663.3 1623.16   1
   0  10   4 90488.5 2170.72   3
   0  10  -5 3552.53 397.742   3
   0  10   5 5017.87 426.365   3
   0  10   6 16362.0 806.458   3
   0  10  -6 16587.5 855.713   3
   0  10  -7 7648.89 582.655   3
   0  10   7 6935.68 521.657   3
   0  10   8 29615.4 1117.14   3
   0 -10   8 29495.7 1011.11   4
   0  10  -8 28554.8 1196.60   3
   0 -10   9 33423.2 1092.57   4
   0  10  -9 33128.0 1313.30   3
   0  10   9 31360.0 1171.56   3
   0  10  10 1268.94 225.909   3
   0 -10  10 1276.46 200.254   4
   0  10 -10 1412.52 265.893   3
   0 -10  11 2366.24 277.467   4
   0  10 -11 3160.12 409.015   3
   0  10  11 2616.11 322.118   3
   0  10 -12 569.022 182.866   3
   0 -10  12 415.299 126.013   4
   0  10 -13 1031.56 243.612   3
   0  10 -14 8019.84 676.250   3
   0  10 -15 19642.8 1086.83   3
   0  10 -16 404.774 174.733   3
   0  10 -17 20104.2 1146.23   3
   0  10 -18 825.729 266.464   3
   0  10 -19 6260.83 656.689   3
   0  10 -20-187.969 137.619   3
   0  10 -21 14624.9 1037.80   3
   0  10 -22 6715.64 715.968   3
   0  10 -23 14197.7 1067.58   3
   0 -10  23 14199.1 1208.63   2
   0  10 -24 2435.68 452.312   3
   0 -10  24 2956.32 565.933   2
   0  10 -25 159.582 144.921   3
   0 -10  25 127.143 187.331   2
   0 -10  26 542.049 291.311   2
   0 -10  27 2510.19 572.912   2
   0  11   0 102.691 79.0474   3
   0  11   1 135.192 113.772   3
   0  11  -1-102.752 103.079   3
   0  11   1 93.6896 63.1676   1
   0  11  -2 20.6035 78.8760   3
   0  11   2 12.6673 43.9245   1
   0  11   3 104.908 94.1708   3
   0  11  -3 63.1153 96.6888   3
   0  11  -4 75.9430 119.650   3
   0  11   4-53.5494 70.6646   3
   0  11  -5-87.2546 122.905   3
   0  11   5-49.0433 101.978   3
   0  11   6 0.31168 83.6825   3
   0  11  -6 57.8085 121.116   3
   0  11   7-52.7903 60.4763   3
   0  11  -7-60.5453 93.5119   3
   0  11  -8 72.4050 93.0069   3
   0 -11   8-64.6373 74.1093   4
   0  11   8 49.8496 126.348   3
   0 -11   9 43.1606 80.9774   4
   0  11   9 63.1239 73.6253   3
   0  11  -9-56.1135 89.6921   3
   0  11 -10 22.6319 108.005   3
   0  11  10 65.1889 80.1905   3
   0 -11  10 115.380 89.5394   4
   0  11  11 6.13295 127.497   3
   0  11 -11 77.7150 150.829   3
   0 -11  11 86.2522 83.5752   4
   0  11 -12 228.012 169.124   3
   0  11 -13 50.1256 116.800   3
   0  11 -14-69.9653 124.021   3
   0  11 -15-46.0841 124.796   3
   0  11 -16-55.7683 150.397   3
   0  11 -17-31.3691 109.185   3
   0  11 -18 241.179 173.094   3
   0  11 -19-23.1668 161.049   3
   0  11 -20 282.221 225.716   3
   0  11 -21-52.0524 152.351   3
   0  11 -22 378.491 249.722   3
   0  11 -23 58.2679 151.009   3
   0  11 -24 125.584 204.699   3
   0 -11  24-339.438 337.643   2
   0  11 -25-153.316 192.344   3
   0 -11  25-98.8858 218.032   2
   0 -11  26 70.4504 202.398   2
   0  11 -26-134.242 145.239   3
   0 -11  27-362.947 337.212   2
   0  12   0 51411.4 1674.30   3
   0  12  -1 723.871 226.483   3
   0  12   1 1495.66 286.210   3
   0  12  -2 82049.5 2249.48   3
   0  12   2 79301.5 2177.46   3
   0  12  -3 9500.39 683.844   3
   0  12   3 9829.70 671.870   3
   0  12  -4 49008.1 1676.40   3
   0  12   4 48763.4 1618.75   3
   0  12   5 129.133 107.368   3
   0  12  -5 483.127 171.656   3
   0  12  -6 8405.47 671.283   3
   0  12   6 8525.48 632.771   3
   0  12   7 12963.4 781.325   3
   0  12  -7 15038.7 902.234   3
   0  12  -8 2349.74 378.295   3
   0  12   8 2647.37 354.931   3
   0 -12   8 2046.70 287.219   4
   0 -12   9 3506.98 362.743   4
   0  12   9 3530.14 404.827   3
   0  12  -9 3831.04 458.325   3
   0  12  10 29628.2 1230.03   3
   0  12 -10 26713.8 1287.60   3
   0 -12  10 29150.3 1098.90   4
   0  12 -11 482.926 181.386   3
   0  12  11 369.154 148.151   3
   0  12 -12 5110.89 567.468   3
   0  12  12 6009.59 547.101   3
   0  12 -13 16099.8 1021.83   3
   0  12 -14 105.855 97.4450   3
   0  12 -15 1488.35 324.154   3
   0  12 -16 702.808 212.113   3
   0  12 -17 3568.18 507.382   3
   0  12 -18 1237.64 314.714   3
   0  12 -19 9854.30 879.473   3
   0  12 -20 213.526 192.399   3
   0  12 -21 2202.30 450.282   3
   0  12 -22 245.849 198.750   3
   0  12 -23 1648.08 377.344   3
   0  12 -24 3159.48 542.605   3
   0 -12  24 3004.27 590.602   2
   0 -12  25 838.980 368.512   2
   0  12 -25 1525.35 382.686   3
   0  12 -26 5440.77 729.081   3
   0 -12  26 4907.61 788.949   2
   0  13   0 524.542 194.806   3
   0  13   1 67.2716 85.1561   3
   0  13  -1 154.484 148.864   3
   0  13   2 347.394 208.614   3
   0  13  -2-52.5664 97.7878   3
   0  13  -3-255.468 140.121   3
   0  13   3 64.0626 92.3868   3
   0  13   4-19.8003 79.7236   3
   0  13  -4 77.3830 127.942   3
   0  13  -5-87.2556 95.4507   3
   0  13   5-32.6754 92.9060   3
   0  13   6-55.5924 97.4292   3
   0  13  -6 14.3942 111.019   3
   0  13  -7-0.84164 119.576   3
   0  13   7 71.6516 129.753   3
   0 -13   8 42.8469 61.0355   4
   0  13  -8-51.7280 123.319   3
   0  13   8-126.635 66.8167   3
   0  13  -9 245.387 178.093   3
   0  13   9 14.1622 106.839   3
   0 -13   9-11.6460 91.3288   4
   0  13  10-15.1246 95.6677   3
   0  13 -10 359.054 206.451   3
   0  13 -11 161.320 106.470   3
   0  13  11 77.2643 149.224   3
   0  13 -12 70.3251 133.254   3
   0  13  12 76.8761 117.191   3
   0  13 -13-101.706 118.559   3
   0  13 -14 93.0764 157.175   3
   0  13 -15-82.8791 157.469   3
   0  13 -16-48.9984 134.649   3
   0  13 -17 92.7672 151.769   3
   0  13 -18 111.540 129.421   3
   0  13 -19 155.962 201.004   3
   0  13 -20 122.670 215.008   3
   0  13 -21 296.195 226.220   3
   0  13 -22 98.3892 174.606   3
   0  13 -23 19.0816 228.721   3
   0  13 -24 325.720 160.701   3
   0  13 -25 385.382 235.015   3
   0 -13  25-229.240 238.791   2
   0  13 -26-211.395 233.360   3
   0  14   0 8524.54 703.566   3
   0  14   1 563.094 186.362   3
   0  14  -1 461.190 179.625   3
   0  14   2 4874.77 524.847   3
   0  14  -2 5814.85 571.366   3
   0  14  -3 493.816 171.517   3
   0  14   3 244.432 84.3148   3
   0  14  -4 86.2501 101.375   3
   0  14   4 2.83387 111.653   3
   0  14  -5 5025.88 554.645   3
   0  14   5 4218.09 503.301   3
   0  14  -6 163.641 104.592   3
   0  14   6 838.621 229.902   3
   0  14   7 1359.86 289.388   3
   0  14  -7 1405.59 306.842   3
   0  14   8 4191.15 485.542   3
   0  14  -8 4201.10 519.120   3
   0 -14   8 4953.86 472.361   4
   0  14  -9 17443.7 1092.27   3
   0  14   9 16776.3 985.126   3
   0  14 -10 9741.88 820.702   3
   0  14  10 9725.27 749.582   3
   0  14 -11 28450.6 1445.99   3
   0  14  11 29329.7 1339.59   3
   0  14 -12 7851.32 762.089   3
   0  14  12 8732.43 704.813   3
   0  14 -13 13209.5 994.223   3
   0  14 -14 890.605 284.456   3
   0  14 -15 15340.7 1103.10   3
   0  14 -16 784.200 269.465   3
   0  14 -17 13451.0 1060.52   3
   0  14 -18 943.737 298.537   3
   0  14 -19 8225.51 847.965   3
   0  14 -20 7183.29 805.675   3
   0  14 -21 9023.64 908.072   3
   0  14 -22 3433.65 588.775   3
   0  14 -23 10023.7 1002.68   3
   0  14 -24 721.921 277.532   3
   0  15   0 93.1229 124.601   3
   0  15   1 299.137 205.024   3
   0  15  -1-12.1924 107.175   3
   0  15   2-3.99614 146.099   3
   0  15  -2-93.8511 115.431   3
   0  15   3-146.731 125.332   3
   0  15  -3-74.6052 101.745   3
   0  15   4-94.8366 111.364   3
   0  15  -4-9.44355 140.690   3
   0  15  -5 71.2914 163.663   3
   0  15   5 34.6541 150.385   3
   0  15  -6 133.030 196.914   3
   0  15   6 89.1535 105.537   3
   0  15  -7 91.0532 130.773   3
   0  15   7 69.8855 130.740   3
   0  15  -8-30.6160 138.756   3
   0  15   8 22.6317 122.122   3
   0 -15   8-18.4220 103.847   4
   0  15  -9 76.7570 138.149   3
   0  15   9 232.567 183.903   3
   0  15 -10-148.790 166.135   3
   0  15  10-206.434 154.354   3
   0  15 -11 248.245 243.512   3
   0  15  11-41.7581 107.554   3
   0  15 -12 66.2659 204.332   3
   0  15  12 238.231 179.365   3
   0  15 -13 169.598 121.443   3
   0  15 -14-149.239 164.068   3
   0  15 -15 108.919 206.539   3
   0  15 -16 235.387 192.303   3
   0  15 -17 309.109 211.693   3
   0  15 -18 287.621 195.947   3
   0  15 -19 260.540 223.312   3
   0  15 -20 159.320 236.412   3
   0  15 -21-9.38678 198.182   3
   0  15 -22 316.329 207.425   3
   0  15 -23 154.932 196.236   3
   0  16   0 19344.0 1156.65   3
   0  16   1 867.841 268.081   3
   0  16  -1 1129.13 287.604   3
   0  16  -2 35970.6 1613.62   3
   0  16   2 32185.0 1520.87   3
   0  16   3 28.0970 98.4130   3
   0  16  -3 60.9569 131.130   3
   0  16   4 10307.0 820.411   3
   0  16  -4 10215.4 852.618   3
   0  16  -5 736.304 235.307   3
   0  16   5 372.019 197.701   3
   0  16   6 12061.5 903.769   3
   0  16  -6 10872.8 895.151   3
   0  16   7 4988.02 573.082   3
   0  16  -7 4266.42 575.569   3
   0  16   8 11660.4 881.886   3
   0  16  -8 11490.8 946.452   3
   0  16  -9 14430.2 1071.56   3
   0  16   9 14949.1 1000.58   3
   0  16  10 19328.4 1156.93   3
   0  16 -10 17882.6 1213.00   3
   0  16 -11 6041.94 737.870   3
   0  16  11 5605.65 617.342   3
   0  16 -12 13958.4 1080.52   3
   0  16 -13 253.676 238.731   3
   0  16 -14 284.673 176.169   3
   0  16 -15 1384.10 363.339   3
   0  16 -16 687.064 302.338   3
   0  16 -17 3542.64 586.194   3
   0  16 -18 99.0358 214.522   3
   0  16 -19 344.493 275.676   3
   0  16 -20 643.501 338.661   3
   0  16 -21 1883.71 482.487   3
   0  17   0 411.735 210.830   3
   0  17  -1-103.302 114.014   3
   0  17   1 103.172 108.805   3
   0  17  -2 171.204 187.189   3
   0  17   2 483.086 198.061   3
   0  17  -3 26.3821 169.590   3
   0  17   3 138.699 175.414   3
   0  17  -4-24.9905 120.115   3
   0  17   4 189.673 199.791   3
   0  17   5 159.624 190.799   3
   0  17  -5-5.08906 151.563   3
   0  17  -6-17.2823 113.225   3
   0  17   6 284.168 210.853   3
   0  17  -7 66.3824 130.189   3
   0  17   7-63.0000 120.565   3
   0  17   8 140.648 157.628   3
   0  17  -8 56.4142 160.080   3
   0  17  -9 146.951 242.074   3
   0  17   9 226.949 192.497   3
   0  17  10-98.3477 112.623   3
   0  17 -10 191.317 225.145   3
   0  17 -11-207.445 164.563   3
   0  17  11-216.186 210.825   3
   0  17 -12-226.410 119.864   3
   0  17 -13-151.450 121.679   3
   0  17 -14 345.129 205.393   3
   0  17 -15-171.513 153.511   3
   0  17 -16 198.120 200.805   3
   0  17 -17 138.419 246.888   3
   0  17 -18 294.499 204.413   3
   0  17 -19 108.406 247.753   3
   0  18   0 1761.26 405.132   3
   0  18   1 875.746 293.056   3
   0  18  -1 702.159 256.418   3
   0  18   2 513.012 260.942   3
   0  18  -2 613.259 237.234   3
   0  18  -3 284.050 210.805   3
   0  18   3 466.881 208.105   3
   0  18   4 9543.52 877.637   3
   0  18  -4 9123.82 873.054   3
   0  18   5 626.154 240.609   3
   0  18  -5 997.532 327.410   3
   0  18   6 8860.87 840.411   3
   0  18  -6 9133.49 905.639   3
   0  18   7 933.148 270.574   3
   0  18  -7 2153.31 449.117   3
   0  18   8 7586.79 774.443   3
   0  18  -8 6858.77 783.838   3
   0  18  -9 3278.80 543.499   3
   0  18   9 2711.73 472.231   3
   0  18 -10 4827.90 698.777   3
   0  18  10 4311.77 578.983   3
   0  18 -11 2087.55 458.029   3
   0  18 -12 105.223 195.934   3
   0  18 -13-80.8941 214.420   3
   0  18 -14 753.552 288.075   3
   0  18 -15 1496.59 416.328   3
   0  18 -16 3700.73 632.227   3
   0  18 -17 4898.73 746.866   3
   0  19   0 82.6504 173.110   3
   0  19  -1 269.233 241.264   3
   0  19   1 10.6671 127.787   3
   0  19  -2 562.115 244.472   3
   0  19   2 128.639 153.249   3
   0  19   3 29.6978 123.351   3
   0  19  -3 29.7101 169.772   3
   0  19   4-26.1995 126.784   3
   0  19  -4 352.444 276.942   3
   0  19   5-68.6461 187.151   3
   0  19  -5 68.9700 163.438   3
   0  19   6-180.162 194.997   3
   0  19  -6 16.0914 181.433   3
   0  19   7-128.448 114.902   3
   0  19  -7 271.219 190.782   3
   0  19  -8 186.901 252.678   3
   0  19   8 236.820 211.940   3
   0  19  -9 57.1728 189.004   3
   0  19   9-205.391 137.498   3
   0  19 -10-357.895 249.868   3
   0  19 -11 239.005 198.348   3
   0  19 -12-167.531 181.643   3
   0  19 -13-22.2633 198.951   3
   0  19 -14 669.796 331.097   3
   0  19 -15 552.689 368.066   3
   0  20   0 570.331 266.617   3
   0  20  -1 237.756 143.347   3
   0  20   1 85.6641 142.000   3
   0  20   2 814.222 290.135   3
   0  20  -2 346.729 208.158   3
   0  20   3 3160.87 563.759   3
   0  20  -3 1967.26 451.650   3
   0  20  -4 382.413 219.336   3
   0  20   4 341.510 211.426   3
   0  20   5 20.0623 144.536   3
   0  20  -5-171.309 195.435   3
   0  20  -6 149.098 224.039   3
   0  20   6 53.5306 154.438   3
   0  20  -7 152.601 215.926   3
   0  20   7-198.477 183.574   3
   0  20  -8-98.9643 201.979   3
   0  20   8 526.128 317.889   3
   0  20  -9 2083.44 473.206   3
   0  20 -10 739.869 345.937   3
   0  20 -11 7211.10 897.804   3
   0  20 -12 816.125 340.914   3
   0  21   0 306.741 210.329   3
   0  21  -1-11.8537 171.499   3
   0  21   1 31.0048 178.163   3
   0  21   2 92.8277 173.918   3
   0  21  -2 95.5485 168.029   3
   0  21  -3-11.2979 158.375   3
   0  21   3-438.327 271.174   3
   0  21  -4 225.019 253.992   3
   0  21   4 25.9738 160.136   3
   0  21   5-29.3773 201.494   3
   0  21  -5 148.147 238.402   3
   0  21   6 58.0759 149.514   3
   0  21  -6 89.3695 131.656   3
   0  21   7 267.880 226.027   3
   0  21  -7-86.6712 217.736   3
   0  21  -8 136.721 241.902   3
   0  22   0 868.010 380.702   3
   0  22   1 160.396 230.459   3
   0  22  -1-125.211 171.544   3
   0  22   2 7372.76 916.244   3
   0  22  -2 7131.88 888.556   3
   0  22   3 118.103 162.639   3
   0  22  -3-36.3755 183.966   3
   0  22   4 3826.29 650.907   3
   0  22   5 546.107 271.814   3
   0  22   6 2511.74 522.234   3
  -1   0   0 72.6231 23.3067   4
  -1   0   1 23.5808 14.7680   1
  -1   0   1 97.1622 30.6775   4
   1   0   1-3.51234 11.2732   2
   1   0   2 1790.39 124.040   2
  -1   0   2 3819.58 175.767   4
  -1   0   3 34.5772 24.5738   4
   1   0   3 14.4032 19.3515   2
  -1   0   4 2586.78 180.422   4
   1   0   4 2823.93 202.092   2
  -1   0  -4 2957.00 118.923   3
  -1   0   5 2.58805 22.2636   2
   1   0   5-7.70812 34.9840   2
  -1   0   5 28.6841 41.9476   4
  -1   0   6 60469.3 1282.04   4
   1   0   6 60686.9 1349.74   2
  -1   0   6 56956.4 1219.06   2
  -1   0   7-18.4971 40.1354   4
  -1   0   7-24.8650 50.3120   2
   1   0   7 15.8560 45.1348   2
  -1   0   8 346.177 91.3609   4
   1   0   8 597.456 125.801   2
  -1   0   8 400.921 89.9776   2
  -1   0   9 124.918 64.0287   4
  -1   0   9-53.3991 56.3969   2
   1   0   9 61.0942 74.1188   2
  -1   0  10 112520. 2266.66   2
   1   0  10 106467. 2363.60   2
  -1   0  11 120.015 134.359   2
   1   0  11-11.6687 113.032   2
   1   0  12 176817. 3490.68   2
  -1   0  12 167124. 3296.88   2
  -1   0  13 316.633 162.171   2
   1   0  13 301.718 170.108   2
   1   0  14 49045.5 1584.32   2
  -1   0  14 44717.7 1441.65   2
  -1   0  15-11.3355 73.1912   2
   1   0  15 242.620 183.838   2
  -1   0  16 6570.83 542.604   2
   1   0  16 5743.54 534.157   2
   1   0  17 345.204 196.164   2
  -1   0  17 329.717 191.913   2
  -1   0  18 32677.9 1347.17   2
   1   0  18 31244.9 1387.97   2
   1   0  19 486.171 246.092   2
  -1   0  19 392.500 165.625   2
   1   0  20 16225.0 1035.68   2
  -1   0  20 17034.0 1007.90   2
   1   0  21 402.853 218.404   2
  -1   0  21 389.122 224.993   2
  -1   0  22 19626.1 1148.03   2
   1   0  22 20261.5 1219.88   2
  -1   0  23-131.976 100.585   2
   1   0  23 234.919 194.407   2
  -1   0  24 1607.74 354.805   2
   1   0  24 2631.12 472.269   2
  -1   0  25 3.34389 127.941   2
   1   0  25-38.1173 157.260   2
   1   0  26 2451.41 462.568   2
  -1   0  26 1673.26 400.876   2
  -1   0  27 154.364 177.270   2
   1   0  27 312.188 290.034   2
  -1   0  28 6995.70 794.310   2
   1   0  28 6779.61 809.268   2
   1   0  29-162.086 183.107   2
   1   0  30-61.7101 195.654   2
   1   0  31 69.0585 186.980   2
  -1  -1   0 37.5505 21.6367   4
  -1   1   0 108.309 32.9898   4
  -1   1   0-9.02192 12.0881   1
  -1  -1   0 148.117 27.4714   1
  -1   1   0 22.3461 20.2127   3
  -1  -1   1 261564. 1371.07   4
  -1   1  -1 151984. 930.051   3
  -1   1   1 252776. 1335.46   4
  -1   1  -2 160070. 1645.72   3
  -1   1   2 151592. 1787.01   4
   1   1   3 148986. 2310.47   2
  -1  -1   3 138338. 2248.20   4
  -1   1   3 148897. 2299.84   4
  -1   1  -3 144888. 2140.96   3
  -1   1   4 4538.13 192.431   2
  -1   1  -4 4276.26 182.685   3
   1   1   4 4503.10 252.672   2
  -1  -1   4 4153.96 222.064   4
   1  -1   4 4044.02 248.473   2
  -1   1   4 4332.55 245.470   4
  -1  -1   5 134664. 2219.82   4
  -1   1  -5 127942. 2061.63   3
  -1   1   5 123421. 2115.88   2
   1  -1   5 127474. 2313.52   2
   1   1   5 125620. 2275.60   2
   1   1   6 12733.1 514.359   2
   1  -1   6 13107.5 537.396   2
  -1  -1   6 11884.7 454.058   4
  -1   1  -6 12402.5 390.072   3
  -1   1   6 12360.2 435.606   2
  -1  -1   7 8284.29 395.086   4
   1   1   7 8560.41 441.961   2
  -1   1   7 7930.76 375.913   2
  -1   1  -7 8119.47 328.630   3
  -1  -1   8 7329.74 378.371   4
   1  -1   8 6517.72 419.945   2
  -1   1   8 6660.91 360.649   2
   1   1   8 6645.74 412.209   2
  -1   1  -8 6467.73 306.600   3
   1   1   9 19341.8 766.308   2
  -1   1   9 19091.8 692.138   2
   1  -1   9 20112.4 797.189   2
  -1  -1   9 18211.2 668.109   4
   1  -1  10 5329.76 416.042   2
  -1   1  10 6010.90 388.321   2
   1   1  10 5997.92 425.274   2
  -1  -1  10 4871.60 375.616   2
  -1  -1  10 5782.45 368.614   4
  -1  -1  11 15725.4 712.385   2
   1   1  11 15377.0 736.343   2
   1  -1  11 16148.5 769.402   2
  -1  -1  11 14591.8 641.833   4
  -1   1  11 14606.7 659.911   2
   1  -1  12 2069.68 279.019   2
   1   1  12 1551.35 244.440   2
  -1  -1  12 1780.70 252.124   2
  -1   1  12 1459.01 219.760   2
  -1  -1  12 1952.27 233.500   4
  -1  -1  13 18837.8 863.997   2
  -1   1  13 20229.7 850.677   2
   1   1  13 17291.7 858.176   2
   1  -1  13 18707.4 903.170   2
  -1  -1  14 34319.2 1239.69   2
  -1   1  14 36730.2 1245.38   2
   1  -1  14 31597.8 1267.24   2
   1   1  14 34520.5 1287.27   2
   1  -1  15 1175.03 266.651   2
  -1   1  15 1038.64 224.804   2
   1   1  15 1282.25 270.841   2
  -1  -1  15 1102.91 230.485   2
  -1  -1  16 10817.6 707.770   2
   1  -1  16 12038.9 786.152   2
  -1   1  16 10209.8 676.918   2
   1   1  16 12150.0 778.694   2
   1  -1  17 1896.61 340.257   2
  -1   1 -17 2101.24 276.370   3
  -1  -1  17 2522.39 355.730   2
   1   1  17 2879.99 394.876   2
  -1   1  17 2357.50 342.119   2
  -1   1  18 14622.4 866.180   2
  -1   1 -18 14727.2 710.272   3
  -1  -1  18 14804.1 890.410   2
   1  -1  18 14873.5 939.827   2
   1   1  18 12904.1 867.292   2
  -1  -1  19 124.835 90.9140   2
   1   1  19 304.878 216.739   2
  -1   1 -19 318.731 127.803   3
   1  -1  19 43.0733 234.719   2
  -1   1  19 580.841 218.545   2
   1   1  20 9869.64 792.127   2
  -1   1  20 8043.07 683.467   2
   1  -1  20 8906.51 760.345   2
  -1  -1  20 8843.06 725.465   2
  -1  -1  21 989.851 260.190   2
   1  -1  21 2077.00 379.754   2
   1   1  21 1534.02 335.391   2
  -1   1  21 1162.98 300.618   2
  -1   1  22 8744.16 748.377   2
   1   1  22 8757.37 786.084   2
  -1  -1  22 9408.53 793.637   2
   1  -1  22 9631.71 839.599   2
   1  -1  23 1944.72 401.765   2
   1   1  23 1637.33 370.477   2
  -1  -1  23 1821.26 377.386   2
  -1   1  23 1755.68 366.168   2
   1   1  24 6397.68 709.265   2
  -1  -1  24 5833.17 663.502   2
   1  -1  24 5510.90 682.456   2
  -1   1  24 6836.21 692.513   2
  -1  -1  25 3935.85 564.137   2
   1   1  25 3479.90 544.079   2
  -1   1  25 3266.05 502.456   2
   1  -1  25 4293.22 610.399   2
  -1  -1  26 1085.02 287.575   2
  -1   1  26 1367.95 368.271   2
   1   1  26 1144.28 351.340   2
   1  -1  26 875.013 322.851   2
   1   1  27 8428.73 885.922   2
  -1  -1  27 7153.06 794.125   2
  -1   1  27 8354.43 836.900   2
   1  -1  27 7661.97 854.838   2
   1  -1  28 2228.30 465.585   2
  -1   1  28 1718.03 398.213   2
   1   1  28 1794.94 417.184   2
  -1  -1  28 1847.74 426.267   2
   1   1  29 5100.33 727.406   2
   1  -1  29 6421.71 812.423   2
  -1  -1  29 4313.06 640.828   2
   1   1  30 1455.82 380.796   2
   1  -1  30 1042.61 356.034   2
   1   1  31 1146.81 382.914   2
   1  -1  31 1916.61 469.485   2
   1   2   0 65.3609 29.2691   3
  -1   2   0 97.4992 36.2127   3
  -1   2   0 48.8010 30.5254   1
   1   2   1 12015.4 304.370   3
  -1   2  -1 12291.3 367.239   3
  -1   2   1 12490.9 364.708   1
  -1   2   1 12951.9 393.691   3
  -1  -2   2 54139.6 1021.73   4
   1   2   2 46981.9 858.060   3
  -1   2  -2 54365.6 998.911   3
  -1   2   2 54380.8 1053.16   3
  -1   2   2 54247.9 1002.65   1
  -1   2   3 153584. 2420.46   1
  -1   2  -3 150126. 2386.90   3
   1   2   3 148334. 2481.42   2
  -1  -2   3 145812. 2421.30   4
  -1   2  -4 46727.3 951.610   3
   1   2   4 47351.7 819.181   3
  -1  -2   4 45013.3 982.975   4
   1   2   4 46189.3 1048.56   2
  -1   2   4 47913.0 910.621   2
   1   2   5 649.646 119.436   2
  -1   2   5 810.284 96.2833   2
  -1  -2   5 853.823 117.305   4
  -1   2  -5 874.353 100.046   3
  -1   2   6 2162.13 170.668   2
  -1   2  -6 2058.20 163.002   3
  -1  -2   6 2583.83 200.423   4
   1   2   6 2077.13 203.230   2
   1  -2   6 2140.16 107.554   4
  -1   2   7 12448.2 476.236   2
  -1  -2   7 13621.2 505.947   4
   1   2   7 13655.4 574.803   2
  -1   2  -7 13644.0 473.072   3
   1   2   8 6250.02 399.963   2
  -1   2   8 7011.57 366.631   2
  -1  -2   8 6650.65 355.911   4
  -1   2  -8 5840.35 318.131   3
   1  -2   9 34728.9 1126.80   2
  -1   2  -9 33436.1 896.926   3
   1   2   9 34358.7 1073.97   2
  -1  -2   9 35758.1 970.277   4
  -1   2   9 35998.5 986.193   2
   1   2  10 80571.9 1883.10   2
  -1  -2  10 77111.4 1695.14   4
  -1   2  10 75431.0 1720.47   2
   1  -2  10 81713.0 1958.96   2
  -1   2 -10 76618.7 1615.27   3
   1  -2  11 22867.1 957.582   2
  -1   2 -11 22930.4 751.580   3
  -1   2  11 22092.1 819.568   2
   1   2  11 21438.9 889.585   2
  -1  -2  11 23658.7 811.427   4
   1  -2  12 20439.5 928.688   2
  -1   2 -12 19981.7 723.368   3
  -1  -2  12 18767.6 847.734   2
   1   2  12 19184.7 866.258   2
  -1  -2  12 19999.6 764.137   4
  -1   2  12 19673.6 802.924   2
   1   2  13 186.089 92.3111   2
  -1  -2  13 113.764 66.2452   4
   1  -2  13 247.275 115.119   2
  -1  -2  13 169.933 108.391   2
  -1   2  13 328.484 128.356   2
  -1   2 -13 71.4876 65.3849   3
  -1   2 -14-11.6610 63.8342   3
  -1  -2  14 158.690 96.1237   2
   1  -2  14 89.5191 101.948   2
  -1   2  14 55.9385 67.5954   2
  -1  -2  14 88.1593 73.3252   4
   1   2  14 236.945 147.366   2
  -1   2  15 5584.34 474.842   2
  -1  -2  15 5733.93 513.444   2
  -1   2 -15 5014.17 383.734   3
   1  -2  15 5348.51 520.280   2
   1   2  15 5538.83 504.392   2
   1  -2  16 5015.44 519.819   2
  -1   2  16 4063.17 416.469   2
  -1  -2  16 5154.51 498.442   2
   1   2  16 5156.92 504.799   2
  -1   2 -16 5433.87 406.416   3
   1   2  17 231.148 149.834   2
  -1  -2  17 263.239 128.050   2
   1  -2  17-79.4293 117.062   2
  -1   2  17 2.63473 74.2490   2
  -1   2 -17 16.7750 65.3498   3
  -1   2 -18 1227.46 207.623   3
  -1  -2  18 1137.54 259.712   2
   1  -2  18 1211.32 277.142   2
   1   2  18 861.848 247.277   2
  -1   2  18 1334.07 256.381   2
   1  -2  19 239.804 205.167   2
  -1   2  19 83.1740 154.366   2
   1   2  19 123.242 109.514   2
  -1   2 -19 250.407 130.946   3
  -1  -2  19-70.6316 131.896   2
  -1   2  20 14452.3 908.498   2
  -1   2 -20 16157.4 810.158   3
   1   2  20 15082.9 986.890   2
   1  -2  20 15260.9 1034.33   2
  -1  -2  20 15048.2 971.024   2
  -1  -2  21 999.010 279.908   2
  -1   2  21 1812.40 323.155   2
   1  -2  21 826.584 247.668   2
   1   2  21 1077.58 299.647   2
   1  -2  22 3253.88 503.001   2
  -1   2  22 3632.54 472.546   2
   1   2  22 3680.26 516.167   2
  -1  -2  22 3761.59 505.156   2
   1  -2  23 3858.49 563.723   2
  -1   2  23 4158.18 522.864   2
  -1  -2  23 3656.54 519.416   2
   1   2  23 4104.29 559.543   2
  -1  -2  24 43.1678 130.064   2
   1  -2  24 550.411 247.992   2
   1   2  24 555.377 229.417   2
  -1   2  24 267.714 197.050   2
  -1  -2  25 1336.41 317.946   2
   1  -2  25 937.238 299.303   2
   1   2  25 1141.48 347.849   2
  -1   2  25 1202.81 324.453   2
  -1   2  26 2198.84 436.044   2
   1  -2  26 2454.99 488.323   2
  -1  -2  26 2401.87 446.991   2
   1   2  26 1466.44 363.789   2
  -1   2  27 976.409 319.612   2
  -1  -2  27 528.676 220.617   2
   1  -2  27 1111.85 373.294   2
   1   2  27 1126.00 353.653   2
   1  -2  28 350.996 232.663   2
  -1  -2  28 144.447 131.521   2
   1   2  28 120.385 181.184   2
   1  -2  29 4701.33 715.305   2
  -1  -2  29 3641.98 595.364   2
   1   2  29 2656.99 506.636   2
   1   2  30-71.3707 210.335   2
  -1  -2  30-13.2446 207.393   2
   1  -2  30 232.527 226.262   2
   1   2  31 1183.08 382.940   2
   1  -2  31 1815.53 473.238   2
   1   3   0 102.054 41.2807   3
  -1   3   0 10.6889 25.2822   3
   1   3   1 906.253 91.0253   3
  -1   3  -1 926.282 110.561   3
  -1   3   1 785.422 104.987   3
  -1   3   1 652.193 82.0650   1
   1   3  -1 729.645 102.727   3
  -1   3   2 3944.11 207.236   1
  -1   3   2 4321.06 247.629   3
   1   3   2 4050.73 188.646   3
  -1   3  -2 3903.76 226.348   3
   1   3  -2 3987.86 227.227   3
   1   3  -3 195376. 3186.67   3
  -1  -3   3 195138. 3145.70   4
  -1   3   3 198492. 3210.12   3
  -1   3   3 196187. 3101.36   1
  -1   3  -3 193706. 3155.18   3
   1   3   3 194429. 2999.21   3
  -1  -3   4 28578.2 746.176   4
   1   3   4 30161.9 652.123   3
  -1   3   4 30668.9 808.558   3
  -1   3  -4 29933.0 756.957   3
  -1  -3   5 37.5834 35.2105   4
  -1   3  -5 60.8832 47.4753   3
   1   3   5 241.616 78.1918   2
   1  -3   5 10.7897 15.4082   4
   1   3   5 2.39376 20.7366   3
  -1   3   6 36332.2 876.908   2
   1   3   6 35214.2 987.494   2
  -1   3  -6 35457.5 893.958   3
  -1  -3   6 36544.3 907.776   4
   1  -3   6 35968.5 676.161   4
  -1   3   7 131.359 53.6191   2
   1  -3   7 191.061 38.4067   4
   1   3   7 162.817 55.8075   2
  -1   3  -7 187.488 66.4079   3
  -1  -3   7 115.889 50.0840   4
  -1   3   8 82581.5 1687.69   2
  -1  -3   8 84936.4 1699.97   4
   1   3   8 87815.8 1881.94   2
   1  -3   8 80092.6 1399.75   4
  -1   3  -8 80178.9 1655.10   3
   1   3   9 104490. 2264.05   2
  -1  -3   9 107866. 2091.31   4
  -1   3   9 108756. 2119.07   2
  -1   3  -9 104123. 2063.06   3
   1  -3   9 106284. 1800.90   4
  -1   3  10 122495. 2453.81   2
  -1   3 -10 124095. 2398.67   3
  -1  -3  10 125317. 2412.98   4
   1  -3  10 128675. 2120.99   4
   1   3  10 126862. 2628.83   2
   1   3  11 13712.5 695.429   2
  -1   3  11 13495.9 622.782   2
  -1  -3  11 12688.0 572.367   4
  -1   3 -11 12710.8 568.816   3
  -1   3 -12 38605.5 1116.91   3
  -1   3  12 37297.2 1173.21   2
  -1  -3  12 40789.5 1149.47   4
   1  -3  12 40967.7 1395.91   2
   1   3  12 38626.0 1288.84   2
  -1   3 -13 2494.30 275.054   3
   1   3  13 2919.99 341.376   2
  -1  -3  13 2844.05 281.863   4
  -1   3  13 2469.73 286.090   2
   1  -3  13 2812.70 369.987   2
   1  -3  14 84176.1 2280.36   2
  -1   3 -14 79549.3 1876.91   3
  -1  -3  14 84145.9 1920.68   4
   1   3  14 76523.0 2105.56   2
  -1   3  14 78540.2 1999.31   2
   1  -3  15 796.109 238.525   2
  -1   3 -15 558.952 164.201   3
  -1   3  15 410.391 150.028   2
  -1  -3  15 541.242 202.966   2
   1   3  15 677.813 218.752   2
  -1  -3  15 239.429 102.876   4
  -1   3  16 33675.6 1264.48   2
   1   3  16 35108.0 1371.87   2
   1  -3  16 35789.0 1467.31   2
  -1  -3  16 35001.0 1401.17   2
  -1   3 -16 34409.2 1157.98   3
  -1  -3  16 34243.2 1163.55   4
  -1   3  17 7430.48 577.431   2
  -1  -3  17 5836.04 591.442   2
   1  -3  17 7431.23 664.194   2
   1   3  17 7499.26 648.802   2
  -1   3 -17 7223.74 513.510   3
  -1  -3  18 45621.6 1704.19   2
   1  -3  18 44002.1 1729.89   2
  -1   3  18 46461.4 1606.89   2
   1   3  18 44734.8 1684.54   2
  -1   3 -18 44616.7 1422.68   3
  -1   3 -19 1706.80 272.024   3
   1  -3  19 1517.25 346.527   2
  -1  -3  19 1248.19 305.166   2
  -1   3  19 1864.65 331.757   2
   1   3  19 1070.47 311.823   2
  -1   3 -20 18620.8 914.805   3
   1   3  20 20004.1 1133.96   2
   1  -3  20 20399.0 1202.30   2
  -1  -3  20 18932.9 1113.47   2
  -1   3  20 18782.7 1036.20   2
   1  -3  21 426.424 202.908   2
  -1   3  21 139.011 113.882   2
   1   3  21 182.930 200.712   2
  -1  -3  21 582.195 260.549   2
  -1   3 -21 534.605 183.798   3
   1   3 -22 9054.25 708.501   3
   1  -3  22 9456.94 851.002   2
  -1   3  22 9694.70 776.216   2
  -1  -3  22 9963.46 842.077   2
   1   3  22 10454.8 861.082   2
  -1  -3  23 1904.84 435.095   2
   1   3  23 2696.03 443.076   2
   1  -3  23 1504.79 383.771   2
   1   3 -23 1824.89 313.908   3
  -1   3  23 1978.43 368.277   2
   1   3  24 10739.4 928.418   2
  -1  -3  24 12177.5 979.879   2
  -1   3  24 12549.1 928.888   2
   1  -3  24 11429.9 991.180   2
   1   3 -24 12573.7 870.790   3
  -1   3  25 167.365 110.230   2
   1   3  25 362.224 232.702   2
  -1  -3  25 456.081 243.086   2
   1  -3  25 31.4841 185.148   2
   1   3  26 6149.92 726.159   2
  -1   3  26 5539.39 647.571   2
  -1  -3  26 6585.71 756.512   2
   1  -3  26 8262.31 883.163   2
  -1  -3  27 295.734 204.304   2
   1   3  27-130.139 224.942   2
   1  -3  27-161.162 177.503   2
   1  -3  28 3412.40 610.050   2
  -1  -3  28 2790.41 540.826   2
   1   3  28 2570.01 505.973   2
  -1  -3  29 605.523 265.130   2
   1  -3  29 683.562 315.010   2
   1   3  29 500.231 234.413   2
   1  -3  30 2090.75 510.838   2
  -1  -3  30 1864.68 464.698   2
   1   3  30 2249.30 498.312   2
   1  -3  31 38.1128 186.424   2
   1   3  31 6.29558 203.190   2
   1   4   0 132.850 62.2739   3
  -1   4   0 15.3840 33.8822   3
  -1   4   1 776.906 113.229   3
   1   4  -1 602.752 95.3457   3
  -1   4  -1 510.150 92.6299   3
  -1   4   1 603.177 88.8054   1
   1   4   1 368.315 69.2582   3
  -1   4  -2 101710. 1901.70   3
  -1   4   2 104827. 1943.03   3
   1   4  -2 96517.2 1868.27   3
   1   4   2 101948. 1783.04   3
  -1   4   2 102181. 1781.96   1
  -1   4  -3 12560.5 487.976   3
   1   4  -3 12342.9 494.598   3
   1   4   3 12968.5 419.283   3
  -1   4   3 12708.4 426.110   1
  -1   4   3 12770.2 499.387   3
  -1   4   4 58457.5 1294.51   3
   1   4  -4 57504.5 1293.50   3
  -1  -4   4 57753.4 1240.74   4
   1   4   4 57541.1 1135.84   3
  -1   4   4 56789.3 1176.42   1
  -1   4  -4 56010.3 1264.83   3
  -1   4   5 69133.0 1485.44   3
   1   4  -5 66757.1 1482.93   3
   1   4   5 68623.1 1308.18   3
  -1   4  -5 68694.4 1450.89   3
  -1  -4   5 65631.2 1397.55   4
  -1  -4   6 13466.4 512.198   4
   1  -4   6 13827.7 380.213   4
   1   4  -6 14072.0 577.923   3
   1   4   6 13293.5 445.080   3
  -1   4  -6 13861.2 547.671   3
   1   4  -7 56102.3 1364.58   3
  -1  -4   7 54266.1 1253.40   4
  -1   4  -7 53601.1 1283.16   3
   1   4   7 53508.3 1373.37   2
   1  -4   7 55351.3 1020.31   4
  -1   4   8 2010.87 203.848   2
  -1   4  -8 1661.83 191.995   3
   1  -4   8 1691.50 129.371   4
  -1  -4   8 1880.38 193.177   4
   1   4  -8 1839.47 219.447   3
   1   4   8 2073.06 236.203   2
  -1   4  -9 56239.9 1380.17   3
   1   4  -9 58349.6 1481.51   3
  -1  -4   9 59976.2 1383.77   4
   1   4   9 59525.8 1546.60   2
   1  -4   9 57350.7 1106.59   4
  -1   4   9 58508.5 1401.81   2
   1   4  10 5299.47 415.339   2
  -1   4 -10 5059.93 348.680   3
   1  -4  10 4964.28 253.185   4
  -1  -4  10 5622.79 362.806   4
  -1   4  10 5166.00 364.415   2
  -1   4 -11 224.455 76.6301   3
  -1   4  11 251.018 80.4287   2
  -1  -4  11 311.597 103.857   4
   1   4  11 105.660 60.6387   2
   1  -4  11 326.801 69.4876   4
   1   4  12 3422.68 355.664   2
  -1  -4  12 2901.00 276.826   4
  -1   4  12 3469.99 326.090   2
   1  -4  12 3555.99 226.982   4
  -1   4 -12 3051.41 291.324   3
  -1   4  13 456.704 126.767   2
   1   4  13 455.321 146.732   2
  -1   4 -13 738.432 154.286   3
  -1  -4  13 521.414 134.254   4
   1  -4  14 7830.68 629.201   2
  -1   4 -14 6723.86 470.458   3
  -1  -4  14 8385.47 503.567   4
  -1   4  14 7521.40 524.348   2
   1   4  14 8252.39 605.419   2
  -1   4  15 354.355 130.872   2
   1  -4  15 463.825 180.047   2
  -1  -4  15 378.457 119.711   4
  -1   4 -15 636.818 154.515   3
   1   4  15 363.875 148.051   2
  -1   4 -16 15577.6 773.940   3
  -1   4  16 16497.6 853.078   2
  -1  -4  16 17670.1 792.547   4
   1  -4  16 15858.9 968.446   2
   1   4  16 16868.0 934.825   2
  -1   4  17 6013.30 515.635   2
   1   4 -17 4794.58 478.309   3
  -1   4 -17 5213.46 447.511   3
  -1  -4  17 6642.57 620.994   2
   1  -4  17 5315.12 581.890   2
  -1  -4  17 5148.53 431.975   4
   1   4  17 6172.21 576.335   2
  -1   4 -18 4412.46 419.930   3
  -1  -4  18 4610.12 418.528   4
   1  -4  18 4573.41 537.997   2
   1   4  18 4129.87 491.042   2
  -1   4  18 4425.00 454.970   2
   1   4 -18 4718.38 473.211   3
  -1  -4  18 3331.00 464.272   2
   1   4  19 1498.29 315.939   2
  -1   4  19 2605.85 371.745   2
   1   4 -19 1786.74 295.349   3
  -1  -4  19 2454.04 397.910   2
  -1   4 -19 2148.49 307.939   3
   1  -4  19 1812.43 369.797   2
  -1  -4  20 9058.06 776.349   2
   1   4 -20 9620.38 725.338   3
   1  -4  20 9509.84 826.682   2
  -1   4  20 9851.07 743.565   2
  -1   4 -20 11042.5 705.502   3
   1   4  20 11251.1 837.038   2
  -1  -4  21-10.1947 119.083   2
  -1   4  21-45.7571 109.597   2
   1   4  21 55.4017 109.890   2
  -1   4 -21 295.702 162.224   3
   1   4 -21 154.022 132.604   3
   1  -4  21 109.544 143.742   2
  -1  -4  22 2658.67 477.124   2
   1   4 -22 1970.10 346.335   3
   1   4  22 2352.14 419.248   2
   1  -4  22 2023.00 422.822   2
  -1   4  22 2329.76 393.776   2
   1   4  23 4410.44 574.867   2
   1   4 -23 4847.99 540.354   3
  -1  -4  23 4484.05 593.348   2
  -1   4  23 4431.47 539.269   2
   1  -4  23 5591.63 670.011   2
   1   4 -24 374.418 177.063   3
   1   4  24 496.915 241.221   2
   1  -4  24 508.991 263.549   2
  -1   4  24 190.303 158.205   2
  -1  -4  24 323.625 194.446   2
   1   4  25 2150.10 442.471   2
   1   4 -25 1691.00 335.412   3
   1  -4  25 1672.00 392.107   2
  -1  -4  25 1028.07 312.233   2
  -1   4  25 885.571 251.741   2
   1   4  26 2497.48 460.253   2
   1  -4  26 2023.01 464.091   2
  -1  -4  26 2391.56 469.087   2
   1   4  27 648.387 238.840   2
  -1  -4  27 624.566 267.655   2
   1  -4  28 584.667 304.164   2
   1   4  28 397.055 189.503   2
  -1  -4  28 430.538 288.424   2
   1   4  29 2031.43 444.869   2
  -1  -4  29 2203.37 462.526   2
   1  -4  29 1086.00 385.361   2
   1   4  30-67.2478 167.563   2
  -1  -4  30-220.116 180.578   2
   1  -4  30-115.660 212.996   2
   1  -4  31-215.879 160.624   2
   1   4  31 272.644 257.545   2
  -1  -4  31-263.149 214.490   2
   1   5   0 89.0444 57.4498   3
  -1   5   0 38.2266 55.6328   3
   1   5  -1 5331.20 320.908   3
  -1   5   1 5230.30 272.606   1
  -1   5   1 4810.47 311.189   3
  -1   5  -1 6067.14 350.288   3
   1   5   1 5262.28 293.433   3
  -1   5   2 75277.1 1445.66   1
   1   5   2 75441.8 1502.56   3
  -1   5   2 76549.0 1613.55   3
  -1   5  -2 75146.5 1602.68   3
   1   5  -2 75913.5 1575.51   3
   1   5   3 47569.9 1075.63   3
  -1   5  -3 49514.6 1189.58   3
   1   5  -3 46645.1 1160.11   3
  -1   5   3 48886.9 1046.36   1
  -1   5   3 50189.2 1220.88   3
  -1   5  -4 2400.68 229.269   3
  -1  -5   4 2612.70 227.739   4
   1   5   4 2790.59 206.085   3
  -1   5   4 2404.73 232.095   3
  -1   5   4 2643.69 192.476   1
   1   5  -4 2679.57 236.329   3
  -1   5  -5 103988. 2092.35   3
  -1   5   5 102876. 1933.14   1
   1   5  -5 104101. 2123.36   3
   1   5   5 108186. 1952.18   3
  -1  -5   5 106932. 2030.27   4
  -1   5   5 106479. 2110.27   3
   1  -5   6 5366.07 246.744   4
   1   5   6 5084.54 287.662   3
  -1   5   6 5502.73 365.067   3
  -1   5  -6 5269.91 350.025   3
   1   5  -6 5268.48 367.704   3
  -1  -5   6 5251.05 322.850   4
   1   5   7 88385.1 1708.92   3
   1   5  -7 89139.7 1945.14   3
   1  -5   7 87272.7 1557.80   4
  -1  -5   7 85916.6 1790.54   4
  -1   5  -7 88461.5 1885.22   3
   1  -5   8 14883.8 453.328   4
  -1  -5   8 14373.3 594.449   4
  -1   5  -8 14627.9 633.232   3
   1   5  -8 15389.7 677.372   3
   1   5  -9 64441.9 1650.44   3
   1   5   9 64476.6 1675.53   2
  -1  -5   9 65554.1 1513.79   4
  -1   5  -9 63843.8 1578.12   3
   1  -5   9 67214.2 1267.29   4
  -1   5 -10 11719.0 584.751   3
   1   5  10 10514.9 615.365   2
   1  -5  10 10823.1 399.388   4
   1   5 -10 11043.4 607.502   3
  -1  -5  10 12229.1 556.882   4
  -1  -5  11 9308.43 498.654   4
  -1   5  11 9709.04 542.009   2
   1  -5  11 9842.93 381.031   4
   1   5  11 10128.9 615.251   2
   1   5 -11 8592.36 551.836   3
  -1   5 -11 9220.05 535.220   3
  -1  -5  12 6587.24 421.526   4
   1   5 -12 6682.09 493.035   3
   1  -5  12 6218.78 313.570   4
   1   5  12 7298.64 537.465   2
  -1   5 -12 5891.20 430.380   3
  -1   5  12 7338.10 484.996   2
  -1  -5  13 8222.97 488.265   4
   1  -5  13 8122.54 373.953   4
   1   5 -13 8367.60 570.204   3
  -1   5 -13 8022.06 517.568   3
   1   5  13 8586.29 592.049   2
  -1   5  13 8231.25 537.507   2
  -1   5 -14 28211.6 1055.97   3
  -1   5  14 29302.2 1103.68   2
   1  -5  14 27749.8 780.740   4
   1   5  14 28742.1 1179.30   2
   1   5 -14 30179.6 1151.11   3
  -1  -5  14 27832.8 984.835   4
  -1  -5  15 493.862 132.949   4
   1   5  15 193.747 100.503   2
  -1   5 -15 396.919 131.006   3
  -1   5  15 464.228 136.963   2
   1   5 -15 445.630 157.752   3
   1  -5  16 5833.98 595.891   2
  -1  -5  16 6336.44 462.427   4
   1   5  16 6097.28 568.402   2
   1   5 -16 6097.88 524.270   3
  -1   5 -16 6276.79 486.692   3
  -1   5  16 5641.88 493.321   2
  -1   5 -17-90.7787 87.7234   3
  -1  -5  17 165.630 99.3585   4
  -1   5  17 155.358 87.8888   2
   1  -5  17 229.960 175.785   2
   1   5 -17 34.8930 100.454   3
   1   5  17-33.2511 108.393   2
   1   5  18 3171.83 434.251   2
  -1   5  18 4130.08 451.280   2
   1  -5  18 3551.56 485.912   2
  -1   5 -18 3296.57 368.105   3
  -1  -5  18 2765.15 413.991   2
   1   5 -18 3090.88 397.196   3
  -1   5 -19 19.0654 72.8316   3
   1   5  19-2.19977 94.0938   2
  -1  -5  19-36.3238 168.983   2
   1   5 -19 272.300 167.784   3
  -1   5  19-5.68256 69.6565   2
   1  -5  19 177.576 114.572   2
  -1   5 -20 2046.00 312.526   3
   1   5  20 1988.42 356.959   2
   1  -5  20 1771.72 371.643   2
   1   5 -20 2191.75 343.873   3
  -1  -5  20 1856.96 377.995   2
  -1   5  20 1522.05 304.539   2
  -1   5  21 2103.54 347.183   2
   1   5 -21 2324.89 363.992   3
  -1   5 -21 1716.74 319.277   3
   1  -5  21 1221.15 303.056   2
   1   5  21 2575.04 419.684   2
  -1  -5  21 2931.79 463.130   2
  -1   5  22 3838.63 493.376   2
  -1   5 -22 3734.62 439.043   3
   1   5  22 4271.46 552.395   2
   1  -5  22 4735.26 633.752   2
  -1  -5  22 4171.21 575.039   2
   1   5 -22 4280.50 509.695   3
  -1  -5  23 9717.31 880.924   2
   1   5 -23 9095.49 759.965   3
  -1   5  23 8573.49 752.544   2
   1   5  23 8660.33 816.484   2
   1  -5  23 9364.65 904.362   2
   1   5  24 1197.26 323.115   2
   1  -5  24 2218.13 468.576   2
  -1  -5  24 1851.13 427.337   2
   1   5 -24 1346.36 333.022   3
  -1   5  24 1082.59 281.826   2
  -1   5  25 4210.04 562.553   2
   1   5 -25 4201.32 533.159   3
   1   5  25 4275.23 586.591   2
   1  -5  25 4594.73 672.763   2
  -1  -5  25 4233.65 621.385   2
  -1  -5  26-115.734 164.733   2
   1  -5  26-91.9319 209.223   2
   1   5  26 127.733 159.859   2
  -1  -5  27 1685.65 451.687   2
   1   5  27 2337.02 473.701   2
   1  -5  28-147.174 149.709   2
  -1  -5  28 207.474 133.107   2
   1   5  28 64.1681 138.894   2
   1   5  29 6622.21 817.733   2
  -1  -5  29 7829.82 923.174   2
   1  -5  29 7498.11 918.117   2
  -1  -5  30 836.680 359.558   2
   1   5  30 360.798 232.595   2
   1  -5  30 474.132 262.915   2
  -1  -5  31 1702.55 451.217   2
  -1   6   0 44.0075 41.4384   3
   1   6   0 60.5073 42.7723   3
   1   6  -1 4564.34 315.267   3
  -1   6   1 5256.04 285.499   1
  -1   6   1 4931.17 342.521   3
   1   6   1 4906.99 313.045   3
  -1   6  -1 5636.01 362.610   3
   1   6   2 48.1601 52.3291   3
  -1   6  -2 29.8574 38.6262   3
   1   6  -2 114.806 64.6073   3
  -1   6   2 16.0702 33.5873   1
  -1   6   2 53.3238 45.5343   3
  -1   6   3 11950.0 449.176   1
  -1   6   3 12248.7 565.058   3
  -1   6  -3 12384.3 564.868   3
   1   6  -3 12281.3 553.802   3
   1   6   3 12113.5 499.121   3
  -1   6   4 6473.94 322.320   1
  -1   6   4 6862.23 415.420   3
   1   6  -4 6445.50 399.327   3
  -1   6  -4 6657.81 407.165   3
   1   6   4 6089.34 345.785   3
  -1   6  -5 26234.7 884.442   3
  -1   6   5 26348.3 881.649   3
  -1  -6   5 26262.2 815.827   4
   1   6  -5 24153.4 855.239   3
   1   6   5 26781.1 787.259   3
  -1   6   5 26169.0 731.349   1
   1   6  -6 3559.75 313.840   3
  -1   6  -6 3634.76 312.964   3
  -1  -6   6 3358.98 272.846   4
  -1   6   6 3110.81 289.473   3
   1   6   6 3405.59 257.929   3
   1  -6   7 18267.7 552.545   4
  -1   6  -7 18680.7 750.387   3
   1   6   7 18091.9 634.980   3
  -1   6   7 16769.6 714.473   3
   1   6  -7 17590.4 751.354   3
  -1  -6   7 17723.7 676.149   4
  -1  -6   8 12221.1 550.385   4
  -1   6  -8 12177.1 611.115   3
   1  -6   8 11354.2 425.478   4
   1   6   8 12254.2 517.902   3
   1   6  -8 11131.0 606.734   3
   1  -6   9 5468.40 291.449   4
  -1  -6   9 6100.91 392.618   4
   1   6  -9 6144.41 453.839   3
  -1   6  -9 5867.70 428.051   3
   1   6 -10 6441.47 479.247   3
  -1  -6  10 5445.38 377.562   4
   1  -6  10 5688.28 302.438   4
  -1   6 -10 5189.61 411.115   3
   1  -6  11 29.3022 43.7520   4
  -1  -6  11-14.3721 49.3813   4
  -1   6 -11 178.574 98.3260   3
   1   6 -12 51328.1 1555.39   3
  -1  -6  12 49721.5 1364.60   4
   1  -6  12 52390.7 1139.17   4
   1   6  12 50535.4 1589.07   2
  -1   6 -12 49536.1 1481.57   3
   1  -6  13 10501.5 435.600   4
   1   6  13 11205.9 708.442   2
   1   6 -13 10473.6 667.569   3
  -1  -6  13 10434.2 565.190   4
  -1   6 -13 10689.8 632.779   3
   1   6  14 12740.4 780.569   2
   1   6 -14 12974.4 762.537   3
  -1   6 -14 12651.2 714.794   3
  -1  -6  14 12449.2 632.012   4
  -1  -6  15 358.639 99.6518   4
   1   6  15 127.131 440.360   2
  -1   6  15 315.624 106.330   2
  -1   6 -15 213.465 121.100   3
   1   6 -15 223.092 137.716   3
  -1  -6  16 12596.1 669.300   4
  -1   6  16 13759.1 787.111   2
  -1   6 -16 12415.7 735.039   3
   1   6  16 12922.3 832.503   2
   1   6 -16 12504.2 786.926   3
   1   6 -17 1156.99 244.428   3
   1   6  17 1266.78 273.839   2
   1  -6  17 1369.97 334.648   2
  -1   6 -17 904.944 209.861   3
  -1   6  17 1191.88 240.768   2
  -1  -6  17 994.286 186.064   4
   1   6  18 17272.8 1016.54   2
   1  -6  18 16678.7 1087.25   2
  -1   6 -18 16041.4 875.116   3
   1   6 -18 15656.4 924.602   3
  -1   6  18 16902.9 938.121   2
   1   6 -19 1228.17 269.346   3
   1   6  19 1025.09 280.390   2
  -1   6 -19 1271.78 256.684   3
   1  -6  19 981.259 301.360   2
  -1   6  19 1153.43 270.780   2
  -1   6 -20 7359.57 611.067   3
   1   6 -20 6872.52 632.905   3
   1  -6  20 5846.37 674.088   2
  -1  -6  20 7013.20 718.968   2
  -1   6  20 7269.15 648.529   2
   1   6  20 6856.30 670.906   2
   1   6  21 657.284 273.278   2
   1   6 -21 174.861 167.504   3
  -1   6  21 460.207 203.406   2
  -1  -6  21 598.828 224.337   2
  -1   6 -21 498.274 203.413   3
   1  -6  21 447.987 197.483   2
   1  -6  22 8592.32 855.394   2
  -1  -6  22 5722.07 686.351   2
   1   6  22 7417.98 741.275   2
  -1   6 -22 7934.26 663.250   3
   1   6 -22 7222.72 675.519   3
  -1   6  22 7297.00 680.965   2
   1  -6  23 532.611 199.848   2
   1   6  23 649.546 247.798   2
  -1  -6  23 596.150 261.033   2
  -1   6  23 157.468 128.015   2
   1   6 -23 567.940 218.683   3
   1  -6  24 5842.43 726.354   2
  -1  -6  24 4845.70 661.886   2
  -1   6  24 5678.89 628.731   2
   1   6 -24 6556.03 673.917   3
   1   6  24 5919.56 684.623   2
   1   6 -25 285.799 166.325   3
  -1  -6  25 244.957 231.712   2
   1   6  25 399.658 208.741   2
   1  -6  25 949.014 373.124   2
   1   6  26 1033.48 340.430   2
   1  -6  26 994.861 323.887   2
  -1  -6  26 932.719 286.577   2
   1   6 -26 801.754 285.758   3
   1  -6  27 213.347 229.498   2
  -1  -6  27-243.312 184.231   2
  -1  -6  28 1079.67 357.869   2
   1   6  28 344.242 204.907   2
   1  -6  28 764.300 283.091   2
  -1  -6  29 499.058 266.487   2
   1   6  29 632.166 272.172   2
   1  -6  29 494.515 265.668   2
   1   6  30-115.255 210.486   2
   1  -6  30 116.912 187.939   2
  -1  -6  30-19.8079 208.482   2
   1   7   0 51.7506 45.2804   3
  -1   7   0 48.1274 74.3383   3
   1   7   1 32571.5 956.172   3
  -1   7   1 30641.4 831.704   1
  -1   7  -1 31291.0 1001.97   3
  -1   7   1 30532.7 988.993   3
   1   7  -1 30627.8 968.220   3
  -1   7  -2 1283.61 191.589   3
   1   7   2 755.998 64.7592   1
   1   7  -2 976.457 163.908   3
  -1   7   2 832.312 155.399   3
  -1   7   2 1083.16 136.720   1
   1   7   2 876.795 140.633   3
   1   7   3 2597.58 245.156   3
  -1   7  -3 2691.13 269.174   3
  -1   7   3 2979.24 290.033   3
  -1   7   3 2633.60 208.831   1
   1   7  -3 2560.94 262.596   3
  -1   7  -4 14763.4 674.158   3
  -1   7   4 14802.3 526.580   1
  -1   7   4 16131.9 705.040   3
   1   7  -4 14764.7 672.608   3
   1   7   4 14964.2 605.656   3
   1   7   5 45610.0 1181.31   3
  -1   7   5 45767.0 1073.61   1
   1   7  -5 45729.2 1308.06   3
  -1   7   5 43848.8 1276.98   3
  -1   7  -5 46172.9 1323.69   3
  -1   7  -6 15182.0 699.823   3
   1   7  -6 14080.9 683.834   3
  -1   7   6 14796.0 677.445   3
  -1  -7   6 14333.6 618.672   4
   1   7   6 15582.5 629.788   3
  -1   7  -7 58898.1 1573.68   3
   1   7  -7 57287.9 1563.66   3
  -1   7   7 58273.9 1544.19   3
   1   7   7 59213.2 1408.69   3
  -1  -7   7 58293.0 1440.13   4
  -1  -7   8 26988.2 904.766   4
   1   7   8 26657.7 865.277   3
   1   7  -8 27069.5 1002.33   3
  -1   7  -8 25665.7 981.167   3
  -1   7   8 26453.3 977.439   3
   1  -7   8 27510.7 770.167   4
  -1  -7   9 61993.0 1515.63   4
  -1   7  -9 60198.7 1642.70   3
   1  -7   9 59639.9 1294.14   4
   1   7   9 59119.2 1457.24   3
   1   7  -9 61256.9 1681.80   3
  -1  -7  10 80353.3 1819.26   4
   1   7 -10 75590.6 1978.04   3
  -1   7 -10 75641.1 1942.17   3
   1  -7  10 76645.4 1560.96   4
   1   7 -11 12291.3 718.124   3
  -1  -7  11 12904.9 625.770   4
   1  -7  11 12505.8 498.883   4
  -1   7 -11 12563.6 696.823   3
  -1  -7  12 31580.9 1046.08   4
  -1   7 -12 30579.2 1153.04   3
   1  -7  12 29056.7 827.463   4
   1   7 -12 28355.4 1159.57   3
   1   7 -13 9889.30 667.942   3
  -1  -7  13 9857.04 587.325   4
  -1   7 -13 9834.30 643.908   3
   1   7 -14 4940.77 482.910   3
  -1  -7  14 5238.32 414.827   4
  -1   7 -14 5131.95 460.088   3
  -1   7 -15 1221.09 232.999   3
   1   7 -15 957.418 232.092   3
  -1  -7  15 889.304 175.889   4
  -1  -7  16 11965.0 655.275   4
   1   7 -16 11171.5 757.826   3
  -1   7 -16 10913.7 718.024   3
  -1   7 -17 455.960 172.664   3
   1   7 -17 388.322 144.305   3
  -1   7 -18 5282.16 517.815   3
   1   7 -18 4320.79 498.879   3
   1   7  18 4884.14 547.377   2
   1   7  19 4005.62 513.639   2
   1  -7  19 3658.32 532.466   2
   1   7 -19 3190.44 429.580   3
  -1   7 -19 4127.91 462.391   3
   1   7 -20 10209.7 788.869   3
   1  -7  20 9781.83 884.959   2
  -1   7 -20 10147.3 748.760   3
   1   7  20 10228.0 828.153   2
  -1  -7  21 69.0477 169.966   2
   1  -7  21 28.2247 215.489   2
  -1   7 -21 5.86769 97.4711   3
   1   7  21 120.434 188.994   2
   1   7 -21 13.4306 124.062   3
   1   7  22 31050.1 1543.68   2
  -1  -7  22 26199.2 1505.01   2
  -1   7 -22 27213.4 1310.86   3
   1  -7  22 26424.6 1558.52   2
   1   7 -22 25948.8 1339.87   3
   1   7 -23 325.492 175.209   3
   1   7  23 215.086 232.401   2
   1  -7  23-140.848 169.884   2
  -1   7 -23 274.399 175.957   3
  -1  -7  23 157.032 168.685   2
   1  -7  24 7038.58 821.428   2
  -1  -7  24 7609.93 832.195   2
   1   7 -24 7844.23 756.198   3
   1   7  24 6480.77 725.686   2
  -1  -7  25 2930.40 517.114   2
   1   7 -25 2977.93 493.403   3
   1   7  25 3333.02 515.334   2
   1  -7  25 4499.61 660.095   2
  -1  -7  26 45.7082 166.858   2
   1  -7  26 321.119 236.888   2
   1   7  26 94.4445 141.750   2
   1   7 -26 9.49716 119.275   3
   1  -7  27 717.741 320.244   2
  -1  -7  27 645.388 340.707   2
   1   7  27 649.496 296.712   2
  -1  -7  28 1.57483 182.473   2
   1  -7  28 349.355 304.410   2
  -1  -7  29 109.113 189.880   2
   1  -7  29 91.2500 193.335   2
  -1  -7  30-26.3862 204.694   2
  -1   8   0 49.1773 57.1434   3
   1   8   0 76.2313 74.0479   3
   1   8  -1 14901.5 683.232   3
   1   8   1 15426.3 668.373   3
  -1   8   1 15258.9 571.125   1
  -1   8  -1 15194.1 704.140   3
  -1   8   1 15588.2 709.370   3
   1   8   2 306.744 46.7761   1
  -1   8   2 256.890 104.008   3
  -1   8  -2 185.915 72.6135   3
   1   8  -2 233.365 97.0464   3
   1   8   2 286.138 96.8050   3
  -1   8   2 312.957 74.4334   1
   1   8  -3 41785.1 1257.51   3
  -1   8   3 41794.1 1263.88   3
  -1   8  -3 43483.6 1291.22   3
  -1   8   3 39649.6 1011.18   1
   1   8   3 41412.4 1174.85   3
   1   8  -4 2593.71 294.824   3
  -1   8  -4 2285.30 273.861   3
  -1   8   4 3321.13 335.477   3
   1   8   4 3384.46 295.575   3
  -1   8   4 2915.62 226.796   1
  -1   8  -5 48034.0 1405.02   3
   1   8   5 46517.9 1267.48   3
   1   8  -5 46284.6 1382.69   3
  -1   8   5 45559.5 1102.69   1
  -1   8   5 46661.6 1371.38   3
  -1   8  -6 3.73933 68.0668   3
   1   8  -6 211.667 116.094   3
  -1   8   6 61.1721 37.8523   1
   1   8   6 65.5004 69.0963   3
  -1  -8   6 213.736 95.6075   4
  -1   8   6 92.7831 94.9168   3
  -1   8   7 37496.3 1239.61   3
  -1   8  -7 38245.6 1268.04   3
  -1  -8   7 38273.6 1150.03   4
   1   8  -7 37221.8 1261.99   3
   1   8   7 39960.0 1150.97   3
  -1  -8   8 603.565 137.694   4
  -1   8   8 809.786 161.408   3
   1   8  -8 830.760 179.194   3
  -1   8  -8 612.384 148.149   3
   1  -8   8 990.728 146.324   4
   1   8   8 872.533 153.281   3
   1  -8   9 18943.9 671.250   4
   1   8  -9 19283.8 895.221   3
  -1   8  -9 19049.7 882.005   3
  -1   8   9 18749.2 848.674   3
  -1  -8   9 19035.8 774.946   4
   1   8   9 19289.1 765.441   3
  -1   8 -10 1239.35 248.956   3
   1  -8  10 1168.85 159.451   4
   1   8  10 979.184 174.194   3
   1   8 -10 1319.70 238.692   3
  -1  -8  10 1419.04 218.412   4
  -1   8 -11 13761.9 773.880   3
   1  -8  11 14113.4 559.242   4
  -1  -8  11 13605.9 666.366   4
   1   8 -11 13995.8 782.451   3
   1   8 -12 1297.46 246.262   3
  -1   8 -12 1354.87 245.070   3
  -1  -8  12 1631.57 229.642   4
  -1  -8  13 3561.55 344.903   4
  -1   8 -13 2164.69 315.383   3
   1   8 -13 2847.64 365.079   3
   1   8 -14 5741.48 525.708   3
  -1   8 -14 6318.05 551.446   3
  -1  -8  14 5979.10 454.289   4
  -1   8 -15 1869.17 308.149   3
  -1  -8  15 2000.24 274.236   4
   1   8 -15 2295.21 350.086   3
   1   8 -16 2838.14 386.074   3
  -1   8 -16 2720.80 365.127   3
   1   8 -17 1995.66 328.083   3
  -1   8 -17 1496.13 283.257   3
  -1   8 -18 4282.06 497.982   3
   1   8 -18 4578.80 515.321   3
  -1   8 -19 2966.12 452.296   3
   1   8 -19 2773.21 417.713   3
   1   8 -20 3350.86 462.128   3
  -1   8 -20 3366.63 455.594   3
   1  -8  20 3094.31 534.556   2
  -1   8 -21 2402.39 396.643   3
   1   8 -21 2571.83 410.283   3
   1  -8  21 2456.82 464.120   2
  -1   8 -22 139.194 127.387   3
  -1  -8  22 93.5232 134.128   2
   1   8 -22-135.427 172.003   3
   1  -8  22 404.840 258.393   2
  -1   8 -23 2822.09 427.331   3
   1  -8  23 1976.70 445.361   2
  -1  -8  23 1605.01 390.650   2
   1   8 -23 2461.18 420.400   3
  -1  -8  24 152.408 231.148   2
   1  -8  24 212.535 192.337   2
   1   8 -24 213.326 158.509   3
   1   8 -25 6357.53 705.786   3
   1  -8  25 6248.90 797.002   2
  -1  -8  25 5711.58 744.166   2
  -1  -8  26 100.622 195.377   2
   1  -8  26 95.7333 167.008   2
   1   8 -26 313.063 207.949   3
   1  -8  27 6120.36 819.077   2
  -1  -8  27 4697.82 725.701   2
   1  -8  28 461.503 279.647   2
  -1  -8  28 432.813 234.472   2
   1  -8  29 1233.67 376.287   2
  -1  -8  29 1302.08 405.589   2
   1   9   0 122.317 75.1836   3
  -1   9   0 34.6500 50.5986   3
   1   9  -1 4.97014 53.8179   3
  -1   9   1 96.8574 70.2194   1
   1   9   1-51.6435 70.4596   3
  -1   9  -1 95.3454 67.8101   3
  -1   9   1-57.7284 61.1493   3
  -1   9   2 1202.82 209.611   3
   1   9   2 1254.06 206.674   3
  -1   9  -2 1485.27 237.118   3
   1   9  -2 1235.52 209.149   3
  -1   9   2 1279.12 160.756   1
   1   9   2 1168.72 102.212   1
  -1   9  -3 25655.9 998.915   3
  -1   9   3 25622.7 752.424   1
   1   9   3 24692.2 901.580   3
   1   9  -3 25406.6 970.748   3
  -1   9   3 25858.8 982.354   3
  -1   9   4 20160.4 889.678   3
  -1   9   4 19388.7 657.006   1
   1   9  -4 19395.0 871.351   3
   1   9   4 19273.5 797.668   3
  -1   9  -4 21116.7 907.136   3
  -1   9   5 14639.5 748.682   3
   1   9   5 14652.7 682.781   3
   1   9  -5 14103.8 742.881   3
  -1   9  -5 14954.6 764.615   3
  -1   9   5 14363.9 553.486   1
   1   9   6 6212.89 439.224   3
  -1   9   6 5869.45 339.993   1
   1   9  -6 6474.19 503.170   3
  -1   9  -6 6697.38 518.375   3
  -1   9   6 5786.01 465.680   3
   1   9  -7 6230.59 503.707   3
  -1   9  -7 6670.05 518.874   3
  -1   9   7 5844.76 470.034   3
   1   9   7 6070.26 431.208   3
  -1  -9   7 6363.17 443.816   4
  -1   9  -8 7142.03 546.604   3
  -1   9   8 6308.38 491.401   3
   1  -9   8 5598.74 373.388   4
  -1  -9   8 6821.44 470.426   4
   1   9  -8 6034.28 517.430   3
   1   9   8 7118.15 469.970   3
   1  -9   9 6677.14 400.941   4
   1   9  -9 7361.03 574.335   3
  -1   9  -9 5989.44 511.644   3
   1   9   9 6577.13 456.322   3
  -1  -9   9 6803.56 467.951   4
  -1   9   9 7149.81 535.323   3
  -1  -9  10 51722.5 1458.13   4
  -1   9 -10 49104.8 1617.11   3
   1  -9  10 51326.5 1284.63   4
   1   9 -10 51573.6 1664.96   3
  -1   9  10 49560.5 1562.11   3
   1   9  10 50395.7 1438.42   3
   1   9 -11 7312.21 591.881   3
  -1  -9  11 7276.72 517.783   4
  -1   9 -11 6673.96 566.895   3
   1  -9  11 7152.60 405.841   4
   1   9  11 7777.09 511.103   3
  -1  -9  12 5925.07 452.959   4
   1   9 -12 5202.60 509.100   3
  -1   9 -12 5975.88 533.341   3
   1   9 -13 4114.85 452.842   3
  -1   9 -13 3605.92 426.338   3
  -1  -9  13 3844.99 363.939   4
  -1   9 -14 13052.2 840.736   3
   1   9 -14 12762.5 829.493   3
  -1  -9  14 13802.0 717.909   4
  -1   9 -15 27.8912 104.289   3
   1   9 -15 271.863 124.574   3
  -1   9 -16 26606.2 1247.73   3
   1   9 -16 27807.7 1296.22   3
  -1   9 -17 6013.53 590.537   3
   1   9 -17 5368.19 564.154   3
  -1   9 -18 10382.7 785.533   3
   1   9 -18 8921.00 754.904   3
  -1   9 -19 4923.43 550.531   3
   1   9 -19 3985.34 519.528   3
  -1   9 -20 6224.29 638.027   3
   1   9 -20 8209.40 730.930   3
   1   9 -21 1658.68 365.673   3
  -1   9 -21 1822.00 370.423   3
   1  -9  21 1165.13 327.545   2
  -1   9 -22 13557.6 980.396   3
   1  -9  22 11299.5 1052.00   2
   1   9 -22 11195.6 907.158   3
   1   9 -23 957.272 274.081   3
   1  -9  23 1176.64 367.117   2
  -1   9 -23 1233.20 321.935   3
  -1  -9  23 1523.62 402.243   2
   1  -9  24 3209.98 602.035   2
   1   9 -24 2762.01 493.154   3
  -1  -9  24 3337.11 574.676   2
   1  -9  25 821.090 360.397   2
   1   9 -25 967.791 260.786   3
  -1  -9  25 410.752 261.422   2
  -1  -9  26 3858.31 647.415   2
   1  -9  26 3605.92 631.964   2
   1   9 -26 4071.93 596.444   3
  -1  -9  27 2437.44 552.077   2
   1  -9  27 2482.29 538.177   2
   1   9 -27 2636.34 502.761   3
   1  -9  28 3618.05 669.206   2
  -1  -9  28 4197.41 702.507   2
  -1  10   0-0.28262 60.6060   3
   1  10   0 118.058 94.4498   3
  -1  10   0-1.91948 45.5377   1
  -1  10   1 13083.5 572.634   1
   1  10  -1 14194.0 738.444   3
  -1  10   1 14497.4 764.582   3
  -1  10  -1 13801.8 747.195   3
   1  10   1 13304.4 703.680   3
  -1  10   2 554.532 163.908   3
   1  10   2 421.279 66.0709   1
   1  10   2 395.985 123.262   3
  -1  10  -2 311.676 126.526   3
  -1  10   2 500.458 119.529   1
   1  10  -2 507.861 133.170   3
  -1  10   3 3023.71 354.662   3
  -1  10  -3 3954.98 400.995   3
  -1  10   3 3942.61 292.324   1
   1  10   3 4024.34 372.746   3
   1  10  -3 3802.22 377.604   3
   1  10   4 7887.62 524.646   3
  -1  10  -4 7608.54 559.357   3
  -1  10   4 7389.00 550.770   3
  -1  10   4 7341.51 394.848   1
   1  10  -4 7644.62 554.223   3
  -1  10   5 9194.79 451.217   1
  -1  10  -5 11254.1 693.626   3
   1  10  -5 10943.3 676.782   3
  -1  10   5 9864.47 640.683   3
   1  10   5 10400.3 601.296   3
  -1  10   6 1514.97 175.244   1
   1  10  -6 1813.00 286.347   3
  -1  10   6 1659.34 258.407   3
  -1  10  -6 1707.41 282.562   3
   1  10   6 1876.06 253.346   3
  -1  10   7 4263.27 420.514   3
  -1 -10   7 4465.46 394.956   4
  -1  10  -7 4344.42 440.554   3
   1  10  -7 4649.61 452.068   3
   1  10   7 4048.29 376.003   3
  -1 -10   8 5564.62 438.394   4
  -1  10  -8 5008.76 478.582   3
   1  10   8 5712.88 447.028   3
  -1  10   8 4940.29 459.372   3
   1  10  -8 5902.92 520.217   3
  -1  10   9 3913.18 421.144   3
   1  10  -9 3677.88 425.296   3
   1 -10   9 3969.80 318.169   4
  -1  10  -9 3803.40 416.248   3
  -1 -10   9 3528.39 363.302   4
   1  10   9 3159.44 334.677   3
   1  10  10 22181.7 936.856   3
  -1  10 -10 22698.4 1079.32   3
   1 -10  10 24327.8 845.064   4
  -1  10  10 21885.5 1016.74   3
  -1 -10  10 24002.4 963.638   4
   1  10 -10 24227.3 1131.08   3
  -1  10 -11 37474.1 1448.39   3
  -1 -10  11 37720.0 1258.58   4
   1  10 -11 37243.2 1480.85   3
   1  10  11 38468.2 1279.57   3
   1  10 -12 687.922 227.983   3
  -1  10 -12 790.515 236.901   3
  -1 -10  12 822.208 193.485   4
  -1 -10  13 22786.1 953.582   4
  -1  10 -13 20532.7 1089.66   3
   1  10 -13 21629.8 1124.27   3
  -1  10 -14 5747.24 599.287   3
   1  10 -14 7897.76 676.122   3
  -1  10 -15 436.170 183.195   3
   1  10 -15 591.313 215.594   3
   1  10 -16 9672.06 776.335   3
  -1  10 -16 10075.4 770.956   3
  -1  10 -17 390.888 164.159   3
   1  10 -17 768.792 241.331   3
   1  10 -18 1544.37 345.906   3
  -1  10 -18 1968.49 358.481   3
  -1  10 -19 3950.92 515.862   3
   1  10 -19 3804.95 517.414   3
  -1  10 -20 1650.54 338.658   3
   1  10 -20 942.559 287.758   3
   1  10 -21 6563.80 700.328   3
  -1  10 -21 6784.64 696.783   3
  -1  10 -22 3625.17 512.375   3
   1 -10  22 3926.61 652.467   2
   1  10 -22 3582.81 539.388   3
   1  10 -23 283.030 213.454   3
  -1  10 -23 478.622 231.649   3
   1 -10  23-39.4224 150.487   2
   1  10 -24 1655.49 376.804   3
  -1  10 -24 1725.66 351.844   3
  -1 -10  24 1212.37 414.991   2
   1 -10  24 1508.56 407.856   2
  -1 -10  25 245.248 275.821   2
   1  10 -25 387.217 219.985   3
   1 -10  25 66.7254 170.690   2
   1  10 -26 2494.02 481.170   3
  -1 -10  26 1850.01 482.583   2
   1 -10  26 1480.60 431.828   2
   1  10 -27 287.111 208.984   3
  -1 -10  27-147.348 255.317   2
   1 -10  27 630.294 308.863   2
  -1 -10  28 44.0225 190.302   2
  -1  11   0-2.08916 59.2525   1
   1  11   0 39.7465 71.5810   3
  -1  11   0-10.7073 87.3949   3
   1  11  -1 81430.5 2141.98   3
  -1  11   1 84013.3 2203.76   3
  -1  11   1 81989.9 1813.30   1
  -1  11  -1 77784.1 2156.57   3
   1  11   1 83884.9 2126.23   3
   1  11  -2 2957.62 360.596   3
  -1  11   2 3034.01 269.090   1
  -1  11   2 2982.00 367.074   3
  -1  11  -2 2857.66 362.728   3
   1  11   2 3189.05 358.046   3
  -1  11   3 39378.8 1412.91   3
   1  11   3 41049.6 1372.06   3
   1  11  -3 42166.4 1455.26   3
  -1  11  -3 40304.5 1447.20   3
  -1  11   3 41839.5 1115.10   1
  -1  11  -4 1722.96 294.063   3
   1  11   4 1724.87 259.187   3
   1  11  -4 1558.26 269.720   3
  -1  11   4 1524.49 272.023   3
  -1  11   4 1117.04 162.981   1
   1  11   5 27597.9 1095.35   3
   1  11  -5 29168.7 1205.46   3
  -1  11   5 29133.5 1206.48   3
  -1  11  -5 30797.2 1241.02   3
  -1  11   6 1973.02 303.474   3
  -1  11  -6 1690.69 305.126   3
   1  11   6 1464.70 238.439   3
   1  11  -6 1272.64 267.998   3
   1  11  -7 21569.1 1054.45   3
  -1  11  -7 21527.9 1063.58   3
   1  11   7 21469.1 958.529   3
  -1 -11   7 21952.9 943.853   4
  -1  11   7 21616.7 1017.18   3
  -1  11  -8 5098.22 504.900   3
  -1 -11   8 5608.09 461.368   4
   1  11   8 6072.87 489.977   3
  -1  11   8 4521.60 462.979   3
   1  11  -8 5471.62 536.591   3
  -1 -11   9 2357.10 304.712   4
  -1  11   9 2675.88 355.432   3
  -1  11  -9 2483.15 364.310   3
   1  11   9 2248.93 303.249   3
   1  11  -9 2790.00 395.179   3
   1 -11   9 2478.81 268.280   4
   1  11  10 2174.49 298.010   3
  -1  11 -10 2221.98 362.086   3
  -1  11  10 2464.66 347.750   3
   1  11 -10 1991.54 336.127   3
  -1 -11  10 2157.01 301.265   4
  -1  11  11 153.522 128.717   3
   1  11  11 105.320 61.2230   3
  -1 -11  11 165.782 105.049   4
  -1  11 -11-93.7218 130.763   3
   1  11  12 437.789 146.766   3
  -1  11 -12 813.940 232.491   3
  -1 -11  12 441.164 144.152   4
   1  11 -12 465.431 186.938   3
   1  11 -13 1745.11 333.169   3
  -1  11 -13 1422.02 285.317   3
  -1  11 -14-97.8583 120.085   3
   1  11 -14 80.5144 113.303   3
  -1  11 -15 4625.13 545.980   3
   1  11 -15 4060.95 505.255   3
   1  11 -16 217.293 135.839   3
  -1  11 -16-21.3007 139.405   3
  -1  11 -17-79.0944 159.997   3
   1  11 -17-73.8459 115.239   3
   1  11 -18 2434.68 443.578   3
  -1  11 -18 2825.58 437.122   3
   1  11 -19 1886.62 378.524   3
  -1  11 -19 1279.62 316.003   3
   1  11 -20 172.032 152.629   3
  -1  11 -20 43.6285 126.470   3
   1  11 -21 2133.35 445.430   3
  -1  11 -21 2120.81 412.521   3
   1  11 -22 356.119 185.025   3
  -1  11 -22 166.956 169.852   3
   1  11 -23 5229.46 679.914   3
  -1  11 -23 6879.03 743.397   3
   1 -11  23 6921.30 876.920   2
  -1  11 -24 1294.00 345.853   3
  -1 -11  24 977.863 349.731   2
   1  11 -24 1205.34 382.452   3
   1 -11  24 259.083 263.959   2
   1  11 -25 5693.51 727.606   3
  -1 -11  25 5935.07 816.297   2
   1 -11  25 6478.64 856.601   2
   1  11 -26 488.419 266.373   3
  -1 -11  26 321.776 182.224   2
  -1 -11  27 2021.97 530.573   2
   1  11 -27 2385.46 478.076   3
   1  12   0 120.605 140.488   3
  -1  12   0 94.6248 136.972   3
  -1  12   0-50.4022 49.9395   1
  -1  12   1 19049.1 980.655   3
  -1  12   1 19198.6 762.000   1
  -1  12  -1 19408.3 805.963   1
   1  12  -1 20032.2 981.820   3
   1  12   1 20636.4 979.981   3
  -1  12  -1 18896.2 989.204   3
  -1  12   2 8214.92 637.626   3
   1  12  -2 9625.66 668.307   3
  -1  12  -2 9324.54 680.450   3
   1  12   2 9359.00 643.693   3
  -1  12   3 4576.50 478.484   3
   1  12   3 5393.63 483.750   3
   1  12  -3 5859.76 534.747   3
  -1  12  -3 5769.79 537.582   3
   1  12  -4 135.309 110.273   3
   1  12   4 200.236 122.678   3
  -1  12  -4 386.411 161.208   3
  -1  12   4 82.6918 118.915   3
  -1  12   5 1198.72 238.661   3
  -1  12  -5 1223.63 253.907   3
   1  12   5 1327.28 237.069   3
   1  12  -5 1303.14 272.340   3
  -1  12  -6 3372.44 414.434   3
   1  12   6 3393.45 385.720   3
  -1  12   6 2853.31 372.840   3
   1  12  -6 3904.63 450.052   3
   1  12   7 8667.88 623.912   3
   1  12  -7 7618.71 655.868   3
  -1  12   7 8286.51 643.477   3
  -1 -12   7 6683.13 543.384   4
  -1  12  -7 7284.65 636.490   3
  -1  12  -8 5496.11 555.128   3
   1  12   8 6099.25 521.177   3
  -1  12   8 5713.43 518.533   3
   1  12  -8 5215.87 545.447   3
  -1 -12   8 6336.84 514.091   4
  -1 -12   9 69.0287 99.8519   4
   1  12   9 0.31638 97.5236   3
   1  12  -9 34.4701 113.405   3
  -1  12  -9 74.8815 100.288   3
  -1  12   9 93.2256 117.438   3
   1  12  10 835.633 207.131   3
  -1  12  10 1151.87 265.069   3
  -1  12 -10 894.235 230.973   3
  -1 -12  10 697.604 193.586   4
   1  12 -10 824.377 261.177   3
  -1  12  11 3595.44 436.237   3
   1  12 -11 4082.62 497.028   3
  -1  12 -11 3272.83 443.403   3
   1  12  11 2902.51 365.178   3
  -1 -12  11 2779.50 350.147   4
  -1  12 -12 8255.35 713.126   3
  -1 -12  12 8290.51 593.860   4
   1  12  12 8099.62 613.761   3
   1  12 -12 7678.51 703.771   3
  -1  12 -13 97.3463 157.678   3
   1  12 -13 339.711 181.075   3
  -1  12 -14 7781.49 710.859   3
   1  12 -14 7267.46 705.345   3
  -1  12 -15 2271.11 389.399   3
   1  12 -15 2244.69 403.931   3
   1  12 -16 10853.8 888.925   3
  -1  12 -16 10437.0 844.357   3
   1  12 -17 97.8194 150.876   3
  -1  12 -17 233.743 158.848   3
  -1  12 -18 7206.79 756.289   3
   1  12 -18 8746.37 822.670   3
   1  12 -19 968.984 292.442   3
  -1  12 -19 1288.71 346.824   3
   1  12 -20 361.980 182.823   3
  -1  12 -20 32.9923 171.929   3
   1  12 -21 2972.07 522.978   3
  -1  12 -21 2875.39 498.397   3
   1  12 -22-3.19976 134.734   3
  -1  12 -22 105.718 155.021   3
   1 -12  23 86.6430 201.562   2
  -1  12 -23 83.4085 145.552   3
   1  12 -23 191.724 201.981   3
  -1  12 -24 1848.69 417.407   3
   1 -12  24 2294.47 558.360   2
   1  12 -24 2773.42 511.113   3
   1  12 -25-32.6033 187.291   3
  -1 -12  25 260.026 286.119   2
   1 -12  25 46.2540 229.258   2
   1  12 -26 602.413 278.495   3
  -1 -12  26 586.527 341.370   2
   1  12 -27-24.8426 169.177   3
  -1  13   0 180.621 146.976   3
   1  13   0 242.351 175.770   3
  -1  13  -1 20778.2 1072.39   3
  -1  13  -1 19210.8 826.127   1
   1  13  -1 17890.8 984.884   3
  -1  13   1 19306.2 1040.16   3
   1  13   1 19930.1 1008.60   3
  -1  13   2 1363.86 309.629   3
   1  13   2 760.954 228.924   3
  -1  13  -2 941.646 229.674   3
   1  13  -2 1362.32 272.951   3
  -1  13  -3 24370.2 1191.71   3
  -1  13   3 23591.4 1155.97   3
   1  13   3 25288.0 1138.82   3
   1  13  -3 25209.6 1186.18   3
  -1  13  -4 5145.76 541.840   3
   1  13   4 5989.29 536.205   3
  -1  13   4 6736.01 606.365   3
   1  13  -4 6519.52 591.259   3
  -1  13  -5 2347.43 373.298   3
  -1  13   5 3031.36 414.935   3
   1  13   5 2742.76 373.479   3
   1  13  -5 2164.82 351.460   3
  -1  13  -6 3365.72 446.250   3
   1  13  -6 3647.38 453.542   3
   1  13   6 3375.56 402.350   3
  -1  13   6 4157.53 475.110   3
   1  13  -7 2476.82 402.725   3
  -1  13  -7 3281.63 449.889   3
  -1 -13   7 3127.59 379.860   4
   1  13   7 3329.20 404.842   3
  -1  13   7 2953.05 404.543   3
  -1  13   8 977.756 224.693   3
   1  13  -8 908.561 246.907   3
  -1 -13   8 925.569 216.328   4
   1  13   8 812.721 179.376   3
  -1  13  -8 607.122 179.435   3
   1  13   9 24933.4 1129.71   3
  -1  13   9 23811.4 1178.67   3
  -1  13  -9 25095.5 1260.80   3
   1  13  -9 23506.6 1223.94   3
  -1 -13   9 23400.4 1077.91   4
  -1  13 -10 950.521 283.632   3
  -1 -13  10 949.998 216.538   4
  -1  13  10 561.083 209.539   3
   1  13  10 897.433 242.189   3
   1  13 -10 1242.23 266.923   3
   1  13 -11 713.160 247.760   3
  -1  13 -11 1309.67 311.286   3
  -1  13  11 1321.29 286.561   3
   1  13  11 1178.92 247.904   3
  -1 -13  11 744.358 193.776   4
  -1  13 -12 15609.5 1024.89   3
   1  13 -12 13361.7 977.496   3
  -1  13 -13 826.349 276.208   3
   1  13 -13 704.902 256.534   3
  -1  13 -14 7346.17 721.777   3
   1  13 -14 8261.44 771.448   3
  -1  13 -15 384.051 198.196   3
   1  13 -15 496.841 213.157   3
  -1  13 -16 8644.61 832.831   3
   1  13 -16 10301.3 886.529   3
  -1  13 -17 1060.99 311.559   3
   1  13 -17 866.952 289.335   3
  -1  13 -18 10301.3 907.011   3
   1  13 -18 8959.50 868.381   3
   1  13 -19-229.403 180.065   3
  -1  13 -19 92.6242 153.088   3
  -1  13 -20 4599.74 625.679   3
   1  13 -20 4437.57 646.528   3
  -1  13 -21 2504.47 464.992   3
   1  13 -21 1625.21 378.398   3
  -1  13 -22 1978.68 412.492   3
   1  13 -22 2224.07 454.465   3
  -1  13 -23 195.336 196.790   3
   1  13 -23 114.254 134.291   3
   1 -13  24 3834.71 716.019   2
   1  13 -24 5034.80 696.450   3
  -1  13 -24 4625.84 660.920   3
  -1  13 -25 825.352 332.676   3
   1  13 -25 371.378 267.323   3
  -1  14   0 34.7482 136.579   3
   1  14   0-197.768 172.187   3
  -1  14   1 34247.5 1471.20   3
  -1  14  -1 34828.3 1488.53   3
   1  14  -1 34837.7 1453.29   3
   1  14   1 33812.3 1416.90   3
   1  14   2 1377.70 288.143   3
  -1  14  -2 1756.19 345.495   3
  -1  14   2 2681.62 401.622   3
   1  14  -2 2131.23 358.866   3
   1  14  -3 9716.21 757.582   3
   1  14   3 10011.8 732.380   3
  -1  14   3 10579.7 795.403   3
  -1  14  -3 9022.39 753.278   3
  -1  14  -4 632.692 214.880   3
   1  14   4 302.812 181.952   3
   1  14  -4 406.487 200.246   3
  -1  14   4 157.025 172.084   3
  -1  14   5 4587.86 520.342   3
   1  14  -5 4359.61 516.460   3
   1  14   5 4338.44 479.295   3
  -1  14  -5 4079.76 508.245   3
  -1  14  -6 221.052 172.545   3
   1  14   6-38.0522 115.190   3
  -1  14   6 77.9421 93.7825   3
   1  14  -6 328.533 174.970   3
   1  14   7 5.90552 118.565   3
   1  14  -7-23.3788 101.385   3
  -1  14   7 116.459 115.752   3
  -1  14  -7 125.097 201.104   3
   1  14  -8 996.308 268.206   3
  -1  14   8 973.177 263.879   3
  -1  14  -8 740.210 223.724   3
   1  14   8 833.303 212.651   3
  -1 -14   8 1136.92 252.243   4
  -1  14  -9 683.338 245.725   3
   1  14   9 431.461 153.343   3
  -1 -14   9 366.763 113.605   4
   1  14  -9 459.327 164.349   3
  -1  14   9 750.270 233.136   3
  -1  14 -10 3713.11 512.592   3
   1  14  10 3844.13 451.239   3
  -1 -14  10 3238.97 426.098   4
   1  14 -10 3343.40 472.847   3
  -1  14  10 4257.36 516.617   3
   1  14  11 498.165 191.317   3
  -1  14  11-26.9405 105.368   3
  -1  14 -11 196.600 211.851   3
   1  14 -11 398.191 217.091   3
  -1  14  12 364.736 150.685   3
   1  14 -12 570.941 255.862   3
  -1  14 -12 913.230 268.609   3
  -1  14 -13 902.574 304.809   3
   1  14 -13 1195.20 331.592   3
  -1  14 -14 1658.38 383.301   3
   1  14 -14 1779.59 382.164   3
  -1  14 -15 327.327 180.980   3
   1  14 -15 135.476 141.082   3
  -1  14 -16-57.8618 107.220   3
   1  14 -16 33.9099 130.835   3
  -1  14 -17 783.374 291.245   3
   1  14 -17 623.009 276.282   3
  -1  14 -18 301.876 181.669   3
   1  14 -18 461.483 229.878   3
  -1  14 -19-17.6517 135.396   3
   1  14 -19 453.399 243.411   3
  -1  14 -20 101.937 137.832   3
   1  14 -20 140.219 193.494   3
  -1  14 -21 177.127 196.283   3
   1  14 -21 43.1152 188.852   3
   1  14 -22 2019.94 448.504   3
  -1  14 -22 1021.47 330.081   3
   1  14 -23 408.939 241.060   3
  -1  14 -23 234.022 222.555   3
  -1  14 -24 1005.68 330.304   3
   1  14 -24 1070.70 397.496   3
  -1  14 -25 55.2153 215.059   3
  -1  15   0 76.5873 123.429   3
   1  15   0 68.8037 146.318   3
   1  15   1 14811.8 961.500   3
  -1  15  -1 15046.4 995.355   3
  -1  15   1 14980.7 989.580   3
   1  15  -1 14493.4 955.159   3
  -1  15   2 381.847 202.899   3
   1  15  -2 352.497 205.152   3
   1  15   2 10.7124 109.384   3
  -1  15  -2 161.440 147.916   3
   1  15  -3 6088.62 637.008   3
  -1  15   3 5095.61 573.320   3
  -1  15  -3 5739.66 625.497   3
   1  15   3 6067.78 606.489   3
   1  15   4 66.3035 152.381   3
  -1  15  -4 73.6054 115.244   3
   1  15  -4 359.277 204.154   3
  -1  15   4-47.3703 111.628   3
   1  15  -5 3247.54 471.939   3
  -1  15  -5 3257.03 454.441   3
  -1  15   5 3908.63 522.180   3
   1  15   5 3827.16 473.030   3
   1  15  -6 4389.47 543.284   3
   1  15   6 3383.60 444.044   3
  -1  15  -6 3707.38 508.514   3
  -1  15   6 3632.98 481.577   3
  -1 -15   7 8486.38 674.350   4
   1  15   7 7988.94 688.055   3
   1  15  -7 7660.29 733.907   3
  -1  15   7 8638.09 739.544   3
  -1  15  -7 8666.52 777.487   3
  -1  15   8 7916.39 717.347   3
   1  15   8 7564.99 666.861   3
   1  15  -8 7409.63 730.164   3
  -1  15  -8 7386.37 724.505   3
  -1 -15   8 9339.18 704.400   4
  -1  15  -9 4473.93 562.090   3
   1  15  -9 3968.50 546.346   3
  -1  15   9 4353.14 529.022   3
   1  15   9 4688.34 514.859   3
  -1 -15   9 4536.83 494.369   4
   1  15 -10 4276.08 570.943   3
  -1  15 -10 4565.90 594.045   3
   1  15  10 3571.60 467.215   3
  -1  15  10 3731.95 515.871   3
   1  15 -11 8264.43 817.517   3
  -1  15 -11 8248.62 779.412   3
  -1  15  11 9142.60 781.003   3
  -1  15 -12 7940.82 796.792   3
   1  15 -12 8052.33 784.609   3
  -1  15  12 7140.25 697.531   3
   1  15 -13 471.167 212.138   3
  -1  15 -13 774.922 305.099   3
  -1  15 -14 9115.85 868.346   3
   1  15 -14 9808.09 902.870   3
   1  15 -15 281.573 172.376   3
  -1  15 -15 115.786 177.254   3
  -1  15 -16 3988.65 590.089   3
   1  15 -16 2344.78 507.577   3
  -1  15 -17 884.653 362.496   3
   1  15 -17 1102.04 323.026   3
   1  15 -18 5959.89 744.762   3
  -1  15 -18 7674.71 823.566   3
   1  15 -19 861.860 295.679   3
  -1  15 -19 281.224 189.741   3
   1  15 -20 6215.66 788.890   3
  -1  15 -20 4679.70 670.085   3
  -1  15 -21-202.962 189.872   3
   1  15 -21 123.111 228.672   3
  -1  15 -22 525.194 245.171   3
   1  15 -22 443.109 194.466   3
   1  15 -23-96.7767 184.878   3
  -1  15 -23 186.225 173.270   3
  -1  16   0 110.960 112.029   3
   1  16   0 55.9291 102.531   3
   1  16  -1 2510.79 418.350   3
  -1  16  -1 2316.91 417.747   3
  -1  16   1 2158.87 388.632   3
   1  16   1 2483.96 410.615   3
  -1  16   2 3955.50 522.868   3
   1  16  -2 3403.21 490.391   3
  -1  16  -2 4229.51 539.873   3
   1  16   2 3341.49 476.029   3
  -1  16   3 4730.47 587.195   3
   1  16   3 4143.89 511.080   3
  -1  16  -3 3507.96 501.243   3
   1  16  -3 5455.56 606.236   3
   1  16   4 3579.10 480.218   3
  -1  16  -4 3446.61 504.742   3
  -1  16   4 4016.08 535.428   3
   1  16  -4 4132.65 544.327   3
   1  16  -5 5559.34 628.824   3
  -1  16  -5 5400.59 640.587   3
  -1  16   5 5786.80 642.192   3
   1  16   5 5727.85 601.071   3
   1  16   6 734.266 227.964   3
  -1  16  -6 638.776 249.839   3
   1  16  -6 608.084 258.797   3
  -1  16   6 335.406 185.987   3
  -1 -16   7 1858.75 350.637   4
  -1  16   7 2520.69 429.459   3
  -1  16  -7 1889.64 386.999   3
   1  16   7 2053.08 366.344   3
   1  16  -7 1961.14 393.248   3
  -1  16  -8 11554.4 949.063   3
  -1  16   8 12038.1 920.005   3
   1  16   8 11064.0 841.862   3
  -1 -16   8 10867.1 804.516   4
   1  16  -8 10845.2 917.565   3
   1  16  -9 566.961 242.238   3
   1  16   9 47.7993 147.111   3
  -1  16   9 227.926 145.731   3
  -1  16  -9 240.924 196.410   3
  -1  16 -10 9194.08 857.229   3
  -1  16  10 9293.81 826.965   3
   1  16 -10 10032.5 899.805   3
  -1  16 -11 1332.99 361.003   3
   1  16 -11 919.877 287.230   3
  -1  16  11 611.109 244.696   3
   1  16 -12 684.843 263.688   3
  -1  16  12 1529.84 361.650   3
  -1  16 -12 749.837 303.287   3
   1  16 -13-62.5274 192.648   3
  -1  16 -13 150.249 171.840   3
  -1  16 -14 897.311 294.802   3
   1  16 -14 1465.79 351.335   3
  -1  16 -15 391.592 277.975   3
   1  16 -15 161.160 205.410   3
  -1  16 -16 2400.35 481.943   3
   1  16 -16 2057.11 426.553   3
  -1  16 -17 604.709 277.200   3
   1  16 -17 945.256 340.842   3
   1  16 -18 129.273 186.407   3
  -1  16 -18 230.752 175.262   3
  -1  16 -19 472.069 251.262   3
   1  16 -19 604.194 319.454   3
  -1  16 -20 3487.58 604.133   3
   1  16 -20 3776.23 638.100   3
  -1  16 -21 93.1373 191.214   3
   1  16 -21-14.0527 150.507   3
  -1  17   0 169.804 168.722   3
   1  17   0 67.8710 163.581   3
   1  17   1 4853.51 586.763   3
  -1  17  -1 4779.88 590.120   3
   1  17  -1 5400.79 637.287   3
  -1  17   1 5588.39 651.144   3
  -1  17   2 228.079 208.110   3
   1  17   2 356.349 211.603   3
   1  17  -2 206.238 147.123   3
  -1  17  -2 306.380 227.832   3
   1  17  -3 7848.42 769.717   3
  -1  17   3 9476.90 854.071   3
  -1  17  -3 9312.63 852.482   3
   1  17   3 8384.16 772.646   3
  -1  17  -4 154.479 208.770   3
  -1  17   4-115.053 135.036   3
   1  17  -4 50.2989 158.436   3
   1  17   4-153.859 141.267   3
   1  17   5 3101.49 512.408   3
  -1  17  -5 4313.06 592.451   3
   1  17  -5 4150.67 573.074   3
  -1  17   5 3902.11 542.123   3
  -1  17  -6 190.892 171.858   3
  -1  17   6 10.9485 118.343   3
   1  17  -6 52.9891 122.717   3
   1  17   6 139.457 163.023   3
  -1  17  -7 1898.77 396.296   3
   1  17  -7 2059.27 445.014   3
   1  17   7 1670.13 356.935   3
  -1  17   7 2102.04 411.103   3
  -1 -17   7 1575.34 301.727   4
   1  17  -8 515.728 227.774   3
   1  17   8 508.052 239.786   3
  -1  17   8 591.298 225.692   3
  -1  17  -8 141.353 151.648   3
  -1  17  -9 911.139 311.228   3
   1  17  -9 1314.89 345.533   3
   1  17   9 1146.35 315.331   3
  -1  17   9 672.895 226.848   3
   1  17 -10 905.702 324.031   3
  -1  17 -10 1009.78 314.899   3
  -1  17  10 929.740 264.029   3
  -1  17 -11 1074.72 314.502   3
   1  17 -11 863.202 289.062   3
  -1  17  11 1833.38 395.106   3
  -1  17 -12-165.570 158.231   3
  -1  17  12 242.886 164.830   3
   1  17 -12 306.512 216.338   3
   1  17 -13 1967.21 448.078   3
  -1  17 -13 1666.00 411.163   3
  -1  17 -14 265.796 215.674   3
   1  17 -14 423.876 282.857   3
  -1  17 -15 904.170 334.237   3
   1  17 -15 1634.83 396.542   3
  -1  17 -16 369.423 228.327   3
   1  17 -16 440.219 242.625   3
  -1  17 -17 334.661 200.757   3
   1  17 -17 233.408 243.386   3
   1  17 -18 87.7631 142.948   3
  -1  17 -18 340.892 277.795   3
  -1  17 -19 46.0474 164.093   3
   1  17 -19-62.7023 184.963   3
  -1  18   0 263.682 239.355   3
   1  18   0-200.536 200.682   3
   1  18  -1 296.691 163.845   3
  -1  18   1 385.273 213.242   3
  -1  18  -1 269.098 228.117   3
   1  18   1 297.584 219.270   3
   1  18   2 2522.27 473.391   3
  -1  18  -2 2041.21 421.739   3
   1  18  -2 2549.21 463.030   3
  -1  18   2 1373.52 376.155   3
   1  18  -3 619.433 235.802   3
   1  18   3 758.721 280.142   3
  -1  18   3 1033.40 323.099   3
  -1  18  -3 932.136 292.507   3
   1  18   4 151.062 161.471   3
  -1  18   4 121.026 186.817   3
   1  18  -4 324.652 215.846   3
  -1  18  -4 576.586 239.556   3
   1  18  -5 3309.68 540.147   3
  -1  18   5 2674.79 470.096   3
  -1  18  -5 2926.47 486.787   3
   1  18   5 3005.18 486.201   3
   1  18   6 3374.62 512.023   3
  -1  18   6 4986.69 642.283   3
   1  18  -6 5627.72 691.198   3
  -1  18  -6 3827.20 603.778   3
   1  18   7 3181.78 498.880   3
  -1  18   7 3812.35 580.453   3
   1  18  -7 4021.26 605.748   3
  -1  18  -7 4230.42 618.841   3
   1  18  -8 1780.49 423.717   3
  -1  18   8 1243.52 325.333   3
   1  18   8 1615.69 366.310   3
  -1  18  -8 1531.16 401.736   3
  -1  18  -9 886.861 310.378   3
   1  18  -9 1412.19 472.492   3
  -1  18   9 1607.88 367.630   3
  -1  18 -10 1034.90 315.889   3
  -1  18  10 779.884 264.936   3
   1  18 -10 1019.68 352.647   3
   1  18 -11 638.260 276.928   3
  -1  18  11 390.096 214.371   3
  -1  18 -11 471.500 258.042   3
   1  18 -12 2660.07 507.354   3
  -1  18  12 2163.24 431.763   3
  -1  18 -12 1839.70 446.490   3
  -1  18 -13 173.226 160.617   3
   1  18 -13-135.229 210.847   3
   1  18 -14 584.280 299.085   3
  -1  18 -14 690.223 276.709   3
  -1  18 -15 43.4147 143.178   3
   1  18 -15-94.3819 217.071   3
   1  18 -16 257.659 243.965   3
  -1  18 -16 732.397 345.257   3
   1  18 -17 138.527 265.362   3
  -1  18 -17 269.972 228.708   3
  -1  19   0 199.615 163.410   3
   1  19   0 302.968 199.545   3
   1  19  -1 1065.02 320.814   3
   1  19   1 1207.33 328.199   3
  -1  19  -1 910.417 313.104   3
  -1  19   1 1330.69 381.809   3
  -1  19  -2 135.193 212.670   3
  -1  19   2-43.4240 118.111   3
   1  19  -2 174.354 155.057   3
   1  19   2-45.5412 148.060   3
   1  19  -3 347.049 230.090   3
  -1  19  -3 152.622 192.249   3
  -1  19   3 210.673 219.136   3
   1  19   3 50.9492 159.534   3
   1  19   4 1097.09 365.304   3
  -1  19   4 1439.60 374.954   3
   1  19  -4 1351.88 343.248   3
  -1  19  -4 834.550 307.861   3
  -1  19   5 1423.28 363.974   3
   1  19  -5 1735.72 396.598   3
  -1  19  -5 1302.60 373.965   3
   1  19   5 1112.39 338.896   3
  -1  19   6 7955.60 837.694   3
  -1  19  -6 7188.85 823.290   3
   1  19   6 7864.46 798.118   3
   1  19  -6 8023.88 866.772   3
  -1  19   7 688.524 273.117   3
  -1  19  -7 1233.81 343.976   3
   1  19  -7 949.369 308.832   3
   1  19   7 1410.45 362.423   3
   1  19  -8 6046.25 770.858   3
  -1  19  -8 5905.98 758.117   3
  -1  19   8 5478.07 706.660   3
  -1  19   9 880.510 326.093   3
  -1  19  -9 643.282 320.930   3
   1  19  -9 1015.54 341.056   3
  -1  19 -10 1708.25 404.373   3
   1  19 -10 942.841 338.709   3
  -1  19  10 1263.67 352.310   3
  -1  19 -11 2956.74 547.749   3
  -1  19  11 3425.46 562.856   3
   1  19 -11 3185.78 572.621   3
  -1  19 -12 10523.8 1056.73   3
   1  19 -12 10442.8 1029.21   3
   1  19 -13 917.534 355.710   3
  -1  19 -13 1170.07 368.562   3
   1  19 -14 3443.06 604.091   3
  -1  19 -14 2506.07 525.331   3
  -1  19 -15 527.017 272.029   3
   1  19 -15 271.729 210.973   3
  -1  20   0-18.9801 189.590   3
   1  20   0 207.070 230.729   3
   1  20  -1 3003.12 554.490   3
  -1  20  -1 2521.82 498.437   3
   1  20   1 1794.80 437.237   3
  -1  20   1 2923.00 545.055   3
   1  20  -2 199.294 211.563   3
  -1  20   2-47.2165 174.933   3
  -1  20  -2-36.0463 194.891   3
   1  20   2-5.94611 148.830   3
  -1  20   3 158.500 154.367   3
  -1  20  -3 386.957 196.736   3
   1  20   3 142.154 133.026   3
   1  20  -3 390.074 222.527   3
  -1  20   4 1097.85 340.786   3
   1  20   4 1153.28 344.062   3
   1  20  -4 1803.86 457.780   3
  -1  20  -4 1827.11 450.752   3
   1  20   5 906.179 325.834   3
  -1  20   5 1139.98 353.014   3
  -1  20  -5 1624.08 453.871   3
   1  20  -5 1140.82 354.564   3
  -1  20   6 49.0966 169.343   3
   1  20   6-232.556 152.008   3
   1  20  -6 387.652 257.360   3
  -1  20  -6 134.258 171.841   3
   1  20  -7 1427.39 376.796   3
  -1  20   7 1665.00 423.589   3
  -1  20  -7 1584.41 403.907   3
  -1  20  -8 299.738 257.190   3
   1  20  -8 166.299 178.611   3
  -1  20   8-148.565 200.513   3
   1  20  -9 632.161 339.468   3
  -1  20  -9 224.728 176.220   3
  -1  20   9 82.8216 150.941   3
  -1  20  10-81.2953 206.713   3
  -1  20 -10 124.838 195.572   3
   1  20 -10 454.418 266.970   3
   1  20 -11 157.814 193.424   3
  -1  20 -11-136.910 185.077   3
   1  20 -12 49.9751 187.835   3
  -1  20 -12-217.205 205.260   3
   1  21   0 94.3037 233.297   3
  -1  21   0 289.200 238.597   3
  -1  21  -1 2335.35 510.777   3
   1  21  -1 1741.10 436.780   3
  -1  21   1 1455.59 426.713   3
   1  21   1 2654.20 529.295   3
   1  21   2 257.556 172.940   3
   1  21  -2 590.956 296.553   3
  -1  21  -2 1116.03 350.455   3
  -1  21   2 769.920 326.341   3
  -1  21  -3 1792.33 448.234   3
   1  21  -3 1336.23 384.454   3
  -1  21   3 1969.41 464.403   3
   1  21   3 1003.16 357.923   3
   1  21  -4 2411.73 512.667   3
  -1  21  -4 2680.22 570.109   3
  -1  21   4 3168.98 587.829   3
   1  21   4 2735.30 531.106   3
   1  21  -5 1045.55 400.286   3
   1  21   5 515.314 281.153   3
  -1  21  -5 1057.69 354.659   3
  -1  21   5 511.177 230.315   3
   1  21  -6 275.710 259.641   3
  -1  21  -6 564.964 249.357   3
  -1  21   6 844.838 332.195   3
  -1  21  -7 1853.63 460.377   3
  -1  21   7 1758.03 447.361   3
   1  21  -7 1967.25 490.153   3
   1  21  -8 30.8906 157.455   3
  -1  21   8 176.657 153.671   3
  -1  21   9 1018.94 359.334   3
  -1  22   0 54.1404 154.764   3
   1  22   0 117.290 148.462   3
  -1  22   1 192.260 146.909   3
   1  22   1 198.497 236.167   3
   1  22  -1-116.259 223.489   3
  -1  22  -1 595.903 282.975   3
   1  22   2 135.626 171.472   3
  -1  22   2 372.545 288.941   3
   1  22  -2 269.098 248.158   3
   1  22  -3 145.801 213.184   3
   1  22   3-41.3626 143.933   3
  -1  22   3 57.2788 170.596   3
   1  22   4-16.6928 207.705   3
  -1  22   4 197.791 229.098   3
  -1  22   5 295.821 242.629   3
  -1  22   6 377.489 229.214   3
  -1  22   7-458.972 244.330   3
  -1  22   8 659.137 273.692   3
  -2   0   0 39020.6 875.251   1
  -2   0   0 41165.2 860.389   4
   2   0   0 43301.7 774.109   2
  -2   0  -1 329.698 57.8230   4
  -2   0   1 404.486 78.7586   1
  -2   0  -1 210.673 57.6977   1
   2   0   1 328.835 58.5933   2
  -2   0   1 91.8996 60.4737   4
  -2   0   2 33975.6 815.777   4
   2   0   2 32784.5 765.344   2
  -2   0  -2 35005.5 695.727   4
  -2   0   2 35214.2 818.400   1
  -2   0  -3 58.8676 27.1551   4
  -2   0  -3 15.6331 19.5700   3
  -2   0   3 45.5742 39.2129   4
   2   0   3-0.10027 38.7323   2
   2   0   4 14594.3 529.280   2
  -2   0  -4 15699.1 336.802   3
  -2   0   4 15575.1 545.595   4
  -2   0   5 107.583 58.6344   4
  -2   0  -5 3.82294 14.5613   3
   2   0   5 11.0191 35.9060   2
  -2   0  -6 19547.2 426.810   3
  -2   0   6 19555.4 677.559   4
   2   0   6 18815.9 694.487   2
  -2   0  -7 97.5112 32.0366   3
  -2   0   7 59.3050 62.6557   4
  -2   0   7 44.0178 49.2918   2
   2   0   7 122.149 80.2352   2
  -2   0  -8 11899.0 350.674   3
  -2   0   8 13629.4 590.585   4
  -2   0   8 12647.4 496.710   2
   2   0   8 11347.8 582.756   2
   2   0   9 45.8223 65.4953   2
  -2   0   9-59.6568 56.8276   4
  -2   0   9-6.97475 30.2910   2
  -2   0  -9 41.5627 32.5375   3
   2   0  10 9475.73 576.183   2
  -2   0 -10 9588.65 356.562   3
  -2   0  10 9358.04 538.769   4
  -2   0  10 9708.03 486.857   2
  -2   0 -11 35.2690 25.1142   3
   2   0  11 48.9347 60.6613   2
  -2   0  11-26.0934 41.4073   2
  -2   0  11 5.32832 69.8292   4
   2   0  12 32408.7 1217.90   2
  -2   0  12 33673.0 1074.34   2
  -2   0 -12 32145.0 820.618   3
  -2   0  12 31798.9 1098.77   4
  -2   0 -13 131.484 56.2454   3
  -2   0  13 83.2948 89.1121   2
   2   0  13-132.004 86.6664   2
  -2   0  14 2394.80 294.850   2
   2   0  14 3020.28 378.650   2
  -2   0 -14 2891.47 231.564   3
   2   0  15 187.213 134.707   2
  -2   0 -15 26.8169 46.1444   3
  -2   0  15 134.159 108.315   2
  -2   0 -16 4850.79 331.181   3
  -2   0  16 4730.81 444.663   2
   2   0  16 4847.07 509.226   2
   2   0  17-66.1917 110.054   2
  -2   0 -17 36.8654 45.3680   3
   2   0  18 32.9559 114.958   2
  -2   0  18 86.5476 91.5412   2
   2   0  19-93.2311 147.382   2
  -2   0  19-5.60254 79.9351   2
   2   0  20 250.248 141.043   2
  -2   0  20 272.313 136.076   2
   2   0  21 50.6730 163.444   2
  -2   0  21-65.8058 84.7373   2
  -2   0  22 2565.85 401.968   2
   2   0  22 1977.04 399.141   2
   2   0  23-92.4904 132.106   2
  -2   0  23 203.495 185.566   2
  -2   0  24 2151.45 393.015   2
   2   0  24 2394.36 447.434   2
  -2   0  25 237.293 212.211   2
   2   0  25 75.8804 192.733   2
   2   0  26 7975.85 846.489   2
   2   0  27-99.0466 189.649   2
   2   0  28 1196.47 376.383   2
   2   0  29-60.2166 147.008   2
   2   0  30 802.286 310.024   2
   2   0  31-225.047 150.018   2
  -2  -1   0 93950.3 1577.99   1
   2  -1   0 89832.0 1447.71   2
  -2   1   0 88706.4 1635.18   1
  -2  -1   0 87520.0 1592.03   4
  -2   1   0 88912.3 1557.84   4
  -2  -1  -1 205.379 51.3947   1
  -2  -1   1 179.272 51.5966   1
  -2   1  -1 221.620 48.5181   3
  -2   1  -1 119.727 36.4900   4
  -2   1   1 163.628 52.6649   1
  -2  -1   1 230.995 59.0776   4
   2   1   1 128.602 42.2540   2
   2  -1   1 177.845 44.9388   2
  -2   1  -1 91.2274 42.1586   1
  -2  -1  -1 289.654 55.3889   4
  -2   1   1 222.668 56.9336   4
   2  -1   2 9807.70 355.055   2
  -2  -1   2 8702.25 368.243   4
  -2   1  -2 9870.06 316.516   3
  -2   1   2 9578.47 383.531   1
  -2   1  -2 9765.88 283.795   4
  -2  -1  -2 9758.84 330.149   1
  -2   1   2 10135.0 388.361   4
   2   1   2 10095.0 372.535   2
  -2   1  -3 40703.1 783.829   3
  -2   1   3 37812.7 935.345   4
  -2  -1   3 38974.6 937.344   4
   2  -1   3 39052.1 914.975   2
  -2   1   3 38988.9 932.471   1
   2   1   3 37098.7 915.191   2
  -2   1  -3 39310.4 700.510   4
  -2  -1   4 8655.25 381.211   4
   2  -1   4 8397.04 379.482   2
  -2   1   4 8354.35 388.687   4
   2   1   4 9447.58 399.145   2
  -2   1  -4 8183.23 262.060   3
  -2   1   5 28635.8 814.880   4
   2   1   5 26328.5 799.920   2
   2  -1   5 27876.6 821.305   2
  -2   1   5 26883.2 575.213   2
  -2   1  -5 26125.5 592.614   3
  -2  -1   5 23929.9 749.604   4
   2   1   6 37512.4 1060.47   2
  -2   1  -6 40113.6 807.351   3
   2  -1   6 39012.4 1079.86   2
  -2  -1   6 41149.8 1050.60   4
  -2   1   6 39715.8 836.216   2
  -2   1   6 37011.6 1035.97   4
  -2   1   7 4820.01 333.538   4
  -2  -1  -7 4201.61 145.599   3
  -2   1   7 4233.26 240.618   2
   2  -1   7 4646.79 347.589   2
   2   1   7 4416.64 335.442   2
  -2   1  -7 4264.39 214.717   3
  -2  -1   7 4440.71 311.598   4
  -2  -1  -8 47.2813 22.7874   3
   2   1   8 137.266 71.7341   2
  -2   1  -8 40.8965 32.2321   3
   2  -1   8 152.676 75.7377   2
  -2   1   8 70.0871 60.8177   4
  -2  -1   8 107.308 69.6720   4
  -2   1   8 201.923 66.4050   2
  -2   1   9 13261.9 643.715   4
   2  -1   9 15884.5 731.169   2
  -2  -1   9 15294.8 657.489   4
   2   1   9 17200.6 746.168   2
  -2   1   9 17093.6 596.591   2
  -2  -1  -9 15159.5 406.675   3
  -2   1  -9 15031.0 480.179   3
  -2   1  10 4296.94 307.058   2
   2  -1  10 4789.69 411.177   2
   2   1  10 4662.13 395.810   2
  -2  -1  10 4511.84 353.858   4
  -2   1 -10 4135.51 246.187   3
  -2   1 -11 44407.6 1037.16   3
  -2   1  11 45660.2 1219.44   2
  -2  -1  11 43624.7 1259.64   2
  -2  -1  11 46197.6 1312.18   4
   2  -1  11 45882.9 1447.50   2
   2   1  11 46625.2 1428.04   2
   2   1  12 9155.52 609.007   2
  -2   1 -12 8620.51 406.291   3
   2  -1  12 9482.28 628.205   2
  -2  -1  12 9797.49 557.066   2
  -2   1  12 8685.84 500.727   2
  -2  -1  12 9193.53 542.661   4
   2  -1  13 52943.2 1668.58   2
  -2  -1  13 52692.1 1499.30   4
  -2  -1  13 50881.7 1478.11   2
   2   1  13 49623.6 1598.40   2
  -2   1  13 49758.4 1407.64   2
  -2   1 -13 48294.6 1186.17   3
  -2   1 -14 533.725 113.421   3
   2   1  14 1048.68 243.741   2
   2  -1  14 1017.36 235.913   2
  -2  -1  14 869.388 188.195   4
  -2   1  14 727.858 165.285   2
  -2  -1  14 840.134 197.521   2
  -2   1  15 85351.9 2089.87   2
   2  -1  15 82593.1 2331.09   2
   2   1  15 75184.6 2225.97   2
  -2  -1  15 82676.6 2131.34   2
  -2   1 -15 83067.4 1791.65   3
  -2  -1  15 86771.3 2130.08   4
  -2   1 -16 333.710 107.776   3
  -2   1  16 462.653 169.878   2
  -2  -1  16 306.288 192.888   2
   2  -1  16 595.292 223.191   2
   2   1  16 316.924 221.546   2
   2  -1  17 50720.4 1869.89   2
  -2   1  17 54954.6 1696.49   2
   2   1  17 55842.7 1917.93   2
  -2  -1  17 56135.8 1764.56   2
  -2   1 -17 56713.6 1433.43   3
   2   1  18 1205.91 298.751   2
  -2  -1  18 1499.05 278.656   2
   2  -1  18 1782.34 336.752   2
  -2   1  18 1066.60 249.864   2
   2  -1  19 9303.22 792.652   2
  -2  -1  19 9012.79 699.309   2
  -2   1  19 10460.5 721.917   2
   2   1  19 11409.8 853.040   2
  -2   1  20 2527.07 370.507   2
   2  -1  20 2598.82 410.473   2
   2   1  20 2764.52 441.438   2
  -2  -1  20 2608.69 386.245   2
  -2  -1  21 9228.14 744.093   2
  -2   1  21 10010.0 755.485   2
   2  -1  21 8255.68 784.304   2
   2   1  21 9526.59 810.658   2
  -2  -1  22 1858.90 347.507   2
   2  -1  22 2556.52 441.927   2
  -2   1  22 1732.96 326.670   2
   2   1  22 2086.74 415.126   2
  -2   1  23 10693.2 829.720   2
  -2  -1  23 11499.0 877.265   2
   2   1  23 9586.09 891.182   2
   2  -1  23 9998.88 908.974   2
   2  -1  24 2032.60 420.865   2
  -2  -1  24 2642.67 437.488   2
  -2   1  24 2622.61 436.478   2
   2   1  24 2291.96 472.963   2
  -2  -1  25 8096.11 782.085   2
   2   1  25 7784.84 838.516   2
   2  -1  25 6697.36 785.420   2
   2   1  26 586.204 251.619   2
   2  -1  26 771.778 306.265   2
  -2  -1  26 1035.43 298.304   2
   2  -1  27 4758.67 671.590   2
   2   1  27 3411.52 596.515   2
   2   1  28 2193.73 479.393   2
   2  -1  28 1707.44 449.978   2
   2   1  29 1785.11 448.982   2
   2  -1  29 2006.40 463.817   2
   2  -1  30 4640.82 713.770   2
   2   1  30 4486.33 718.164   2
   2   1  31 745.977 325.333   2
   2  -1  31 726.976 340.559   2
  -2  -2   0 48246.5 934.222   1
  -2   2   0 47681.6 1052.17   1
  -2   2   0 47557.5 971.455   4
  -2  -2   0 47282.4 1041.50   4
  -2   2   0 49357.1 1035.43   3
  -2  -2  -1 16991.5 431.959   1
  -2   2  -1 15720.4 430.592   4
  -2   2   1 16118.0 527.651   3
  -2   2   1 16561.8 531.144   1
  -2   2  -1 16114.7 526.126   1
  -2  -2   1 17961.1 541.699   4
  -2   2  -1 17352.4 511.534   3
  -2   2   1 16903.3 508.932   4
  -2   2  -2 234981. 3629.37   3
  -2  -2   2 234781. 3719.31   4
  -2   2   2 230748. 3713.75   1
   2   2   2 237634. 3425.68   3
  -2  -2  -2 240547. 3513.90   1
  -2   2   2 220104. 3701.88   4
  -2   2  -2 239832. 3465.70   4
  -2  -2   3 91435.1 1712.41   4
  -2   2   3 83328.6 1689.07   4
  -2   2  -3 88028.7 1579.38   3
   2   2   3 88353.4 1709.43   2
  -2   2   3 89013.8 1698.79   1
  -2  -2   4 35925.6 921.720   4
   2   2   4 36088.1 942.692   2
  -2   2   4 36959.2 929.712   1
  -2   2  -4 35015.4 804.088   3
  -2   2   5 31651.5 647.285   2
  -2   2  -5 31520.2 747.363   3
   2   2   5 32693.5 921.812   2
  -2  -2   5 29899.5 860.871   4
   2  -2   5 32573.1 930.389   2
  -2   2   6 11071.5 359.568   2
  -2   2  -6 10756.7 393.262   3
  -2  -2   6 11099.1 492.179   4
   2  -2   6 11609.3 540.596   2
   2   2   6 10870.4 519.848   2
   2  -2   7 14334.9 648.450   2
  -2   2  -7 14945.8 491.183   3
  -2  -2   7 15035.4 598.796   4
  -2   2   7 14612.9 470.580   2
   2   2   7 15134.9 644.345   2
   2   2   8 436.323 110.948   2
   2  -2   8 642.212 140.614   2
  -2  -2   8 660.068 129.791   4
  -2   2  -8 587.176 93.4423   3
  -2   2   8 558.247 98.6105   2
  -2   2   9 3670.53 262.675   2
   2  -2   9 3338.88 334.411   2
  -2   2  -9 3532.11 239.981   3
  -2  -2   9 3839.41 311.888   4
   2   2   9 4157.63 358.563   2
   2  -2  10 223.591 97.8885   2
   2   2  10 240.267 102.834   2
  -2  -2  10 186.966 79.0191   4
  -2   2  10 95.4550 60.6485   2
  -2   2 -10 48.3457 36.8982   3
  -2   2 -11 3757.39 268.208   3
   2   2  11 3136.16 337.480   2
   2  -2  11 3847.37 392.044   2
  -2   2  11 3956.34 307.376   2
  -2  -2  11 4255.22 357.418   4
   2   2  12 7919.80 559.655   2
  -2   2  12 7468.79 454.209   2
   2  -2  12 8555.34 601.324   2
  -2   2 -12 6837.92 385.307   3
  -2  -2  12 8168.67 509.079   4
   2   2  13 2272.39 306.363   2
  -2   2 -13 1871.66 203.570   3
  -2   2  13 1685.54 221.366   2
   2  -2  13 1659.19 285.241   2
  -2  -2  13 1537.17 230.868   4
   2   2  14 245.391 124.247   2
  -2   2  14 597.640 144.677   2
  -2  -2  14 392.944 133.992   4
  -2  -2  14 716.214 180.726   2
  -2   2 -14 365.720 104.901   3
   2  -2  14 17.0067 74.4504   2
  -2   2 -15 12162.8 570.421   3
  -2   2  15 12259.9 671.970   2
  -2  -2  15 12814.2 746.759   2
  -2  -2  15 12139.3 696.187   4
   2  -2  15 12186.1 807.847   2
   2   2  15 11735.0 769.584   2
  -2  -2  16 1178.89 220.335   4
   2   2  16 1044.89 235.613   2
   2  -2  16 1060.32 245.266   2
  -2   2 -16 1361.93 193.234   3
  -2   2  16 950.275 203.937   2
  -2  -2  16 777.643 204.434   2
  -2  -2  17 5661.59 493.443   4
   2  -2  17 5301.07 563.096   2
  -2   2 -17 6034.18 425.641   3
  -2  -2  17 6420.92 558.009   2
   2   2  17 6175.28 587.416   2
  -2   2  17 5806.08 495.300   2
  -2  -2  18 530.309 211.999   2
   2   2  18 695.510 228.020   2
  -2   2  18 840.174 209.733   2
  -2   2 -18 682.132 155.215   3
   2  -2  18 1159.30 257.060   2
  -2   2  19 6747.40 572.285   2
   2  -2  19 6340.06 655.239   2
   2   2  19 6915.94 659.291   2
  -2  -2  19 6937.47 622.236   2
   2  -2  20 5609.80 634.150   2
   2   2  20 6614.25 675.562   2
  -2  -2  20 7218.32 655.680   2
  -2   2  20 6408.10 577.091   2
   2   2  21 2866.90 491.896   2
  -2  -2  21 2489.97 388.876   2
  -2   2  21 2326.68 368.219   2
   2  -2  21 1841.22 381.855   2
   2  -2  22 706.207 236.111   2
  -2   2  22 550.532 204.336   2
   2   2  22 612.668 224.008   2
  -2  -2  22 774.932 234.883   2
  -2   2  23 4718.00 550.857   2
   2  -2  23 3385.50 520.320   2
  -2  -2  23 4055.79 524.169   2
   2   2  23 4417.90 599.449   2
  -2   2  24 717.524 239.511   2
   2   2  24 1036.50 337.116   2
   2  -2  24 585.669 251.994   2
  -2  -2  24 809.960 277.384   2
   2   2  25 4.42784 136.819   2
  -2  -2  25 4.51327 117.913   2
   2  -2  25-66.4331 153.795   2
   2  -2  26 37.6191 169.841   2
  -2  -2  26 289.848 236.431   2
   2   2  26 63.1898 155.052   2
   2   2  27 3647.69 597.943   2
   2  -2  27 3322.44 606.034   2
  -2  -2  27 2316.44 437.414   2
   2  -2  28 451.628 245.554   2
   2   2  28 477.561 207.223   2
   2   2  29-155.638 196.679   2
   2  -2  29-270.162 227.976   2
   2   2  30 554.555 280.612   2
   2  -2  30 842.090 321.636   2
   2  -2  31 525.883 297.657   2
   2   2  31 479.697 274.115   2
   2   3   0 99147.4 1746.82   3
  -2   3   0 104683. 1897.02   3
  -2   3   0 97696.6 1861.91   1
   2   3   1 162875. 2595.61   3
  -2   3  -1 160442. 2771.93   3
  -2   3   1 166410. 2806.52   3
  -2  -3   1 159565. 2770.62   4
  -2   3   1 164318. 2777.29   1
  -2  -3  -1 164505. 2520.18   1
  -2   3   2 566805. 8566.94   3
  -2   3  -2 560446. 8478.67   3
  -2  -3  -2 587424. 8198.91   1
   2   3   2 560461. 8242.96   3
  -2  -3   2 556949. 8525.04   4
  -2   3   2 564228. 8508.10   1
  -2  -3  -3 374988. 5295.52   1
  -2   3   3 357888. 5618.86   1
   2   3   3 368021. 5299.45   3
  -2   3   3 356718. 5687.77   3
  -2  -3   3 357537. 5635.99   4
  -2   3  -3 368740. 5557.12   3
  -2  -3   4 544210. 7995.32   4
   2   3   4 520767. 7563.72   3
  -2   3  -4 522288. 7862.43   3
  -2   3   4 525475. 7953.47   1
  -2   3   5 33641.4 915.840   1
  -2   3  -5 31889.2 831.878   3
   2   3   5 33797.2 965.405   2
  -2  -3   5 33552.7 925.680   4
   2   3   5 32452.0 621.579   3
  -2  -3   6 66604.3 1510.90   4
  -2   3  -6 69452.4 1410.78   3
   2   3   6 67387.3 1579.30   2
  -2   3   7 511.963 82.0375   2
   2   3   7 864.096 149.914   2
  -2  -3   7 619.851 122.812   4
  -2   3  -7 409.125 85.4216   3
  -2   3  -8 67819.0 1450.87   3
  -2  -3   8 70745.5 1607.49   4
  -2   3   8 66413.5 1377.48   2
   2   3   8 67876.1 1681.59   2
  -2  -3   9 5438.86 380.280   4
   2   3   9 6080.23 440.616   2
  -2   3   9 5403.81 319.403   2
   2  -3   9 5162.48 431.913   2
  -2   3  -9 5427.49 329.497   3
   2   3  10 51194.6 1482.34   2
   2  -3  10 46323.0 1480.96   2
  -2   3 -10 48907.3 1206.48   3
  -2  -3  10 51035.5 1362.04   4
  -2   3  10 50639.2 1225.15   2
   2   3  11 3687.92 370.515   2
  -2   3 -11 3345.85 279.160   3
   2  -3  11 4011.38 401.517   2
  -2   3  11 3224.28 279.888   2
  -2  -3  11 3245.71 308.591   4
  -2   3 -12 9990.91 498.507   3
  -2  -3  12 10008.5 566.433   4
  -2   3  12 10592.2 538.024   2
   2   3  12 10490.4 658.389   2
   2  -3  12 8830.34 642.817   2
   2   3  13 2360.93 324.156   2
  -2  -3  13 3024.56 318.048   4
   2  -3  13 3484.48 405.887   2
  -2   3  13 2766.44 285.153   2
  -2   3 -13 2708.49 262.978   3
  -2  -3  14 20082.1 866.979   4
   2  -3  14 18901.6 1001.94   2
  -2   3 -14 18218.8 731.537   3
  -2   3  14 19145.4 814.596   2
   2   3  14 17399.8 925.644   2
  -2   3 -15 17944.0 739.813   3
  -2  -3  15 17173.9 822.228   4
   2  -3  15 16979.4 971.219   2
  -2   3  15 18286.3 824.311   2
   2   3  15 17351.1 948.556   2
  -2   3 -16 10441.5 579.260   3
   2   3  16 12080.2 797.032   2
  -2  -3  16 11394.0 754.929   2
   2  -3  16 12566.8 856.201   2
  -2   3  16 11223.0 661.533   2
  -2  -3  16 11585.1 689.115   4
   2   3  17 11015.7 791.942   2
  -2   3  17 11163.3 690.053   2
  -2  -3  17 11078.0 685.626   4
  -2   3 -17 11541.7 619.914   3
  -2  -3  17 11184.0 762.253   2
   2  -3  17 12000.6 849.894   2
  -2   3  18 1332.69 257.719   2
  -2   3 -18 999.801 187.120   3
  -2  -3  18 1512.31 268.166   4
   2  -3  18 1187.97 275.286   2
  -2  -3  18 891.568 229.749   2
   2   3  18 687.101 215.560   2
  -2  -3  19 128.394 84.4246   2
  -2   3 -19 358.319 122.654   3
  -2   3  19 307.838 155.415   2
   2  -3  19 254.291 185.847   2
   2   3  19 212.628 167.030   2
   2   3  20 2516.32 414.742   2
  -2  -3  20 1902.14 349.580   2
  -2   3  20 1881.42 323.834   2
   2  -3  20 1573.62 356.054   2
  -2  -3  21 678.259 235.372   2
   2  -3  21 794.426 263.529   2
  -2   3  21 571.452 205.518   2
   2   3  21 477.355 205.079   2
  -2  -3  22 7921.41 737.285   2
   2  -3  22 7040.98 754.909   2
  -2   3  22 5990.73 593.235   2
   2   3  22 7002.22 717.840   2
   2   3  23 599.209 273.070   2
   2  -3  23 444.314 244.446   2
  -2  -3  23 675.370 243.844   2
  -2   3  23 158.258 117.270   2
   2   3  24 1441.09 356.220   2
  -2  -3  24 1878.83 393.016   2
   2  -3  24 1391.40 364.399   2
   2   3  25 1733.08 410.656   2
   2  -3  25 1227.77 371.336   2
  -2  -3  25 2253.87 445.914   2
   2   3 -25 2095.50 381.591   3
   2   3 -26 7787.53 741.643   3
   2  -3  26 6536.58 803.385   2
   2   3  26 6318.05 751.082   2
  -2  -3  26 6172.21 704.053   2
  -2  -3  27 187.820 228.030   2
   2  -3  27-46.0989 135.493   2
   2   3  27 157.294 252.561   2
   2   3  28 10030.8 1004.57   2
   2  -3  28 8728.17 965.961   2
   2   3  29 207.536 227.405   2
   2  -3  29 52.6792 168.810   2
   2  -3  30 4952.86 755.405   2
   2   3  30 5868.17 802.233   2
   2   3  31 295.325 189.929   2
   2   4   0 42025.1 955.221   3
  -2   4   0 41274.0 1019.08   1
  -2   4   0 42586.4 1066.04   3
  -2   4   1 442.980 88.5315   1
   2   4   1 472.934 77.1079   3
  -2   4  -1 346.749 95.8142   3
   2   4  -1 384.616 83.3954   3
  -2   4   1 512.696 101.742   3
  -2   4   2 9214.57 444.206   3
  -2   4   2 9425.41 419.264   1
  -2  -4   2 9189.93 429.028   4
   2   4  -2 9484.70 415.260   3
  -2   4  -2 8875.83 421.101   3
   2   4   2 8772.99 333.298   3
   2   4   3 6439.73 272.191   3
  -2   4  -3 6658.84 357.481   3
   2   4  -3 7497.25 380.424   3
  -2   4   3 6553.68 349.890   1
  -2   4   3 7171.55 401.658   3
  -2  -4   3 7121.61 376.897   4
  -2   4  -4 21620.1 701.001   3
  -2  -4  -4 23117.7 464.534   1
  -2   4   4 22316.1 707.647   1
  -2   4   4 21693.1 761.466   3
  -2  -4   4 21780.0 724.431   4
   2   4   4 21955.5 546.530   3
  -2   4   5 2583.36 223.787   1
  -2   4  -5 2241.32 210.760   3
   2   4   5 2208.22 147.282   3
  -2  -4   5 2127.37 210.160   4
  -2  -4   6 5030.15 339.918   4
   2   4   6 4571.46 209.169   3
  -2   4  -6 4874.10 311.432   3
   2   4   7 29020.1 982.263   2
  -2   4  -7 29030.8 860.451   3
  -2  -4   7 29268.3 912.447   4
   2   4   7 28545.9 647.609   3
  -2  -4   8 4811.00 352.757   4
  -2   4  -8 4250.65 305.770   3
   2   4   8 5044.14 395.975   2
  -2  -4   9 5654.46 397.282   4
   2   4   9 6120.78 450.111   2
  -2   4  -9 5359.91 354.857   3
  -2   4   9 5831.73 340.121   2
  -2  -4  10 7633.78 471.363   4
  -2   4 -10 6974.89 419.419   3
  -2   4  10 7337.23 407.099   2
   2   4  10 7214.99 508.832   2
  -2   4 -11 5528.15 379.089   3
  -2  -4  11 5628.37 414.119   4
  -2   4  11 4891.59 350.581   2
   2   4  11 5119.17 448.555   2
  -2   4 -12 1682.82 209.014   3
  -2   4  12 1108.66 175.180   2
  -2  -4  12 1136.35 194.064   4
   2   4  12 1233.66 229.349   2
   2  -4  12 1181.91 230.678   2
  -2   4 -13 36766.0 1135.72   3
  -2   4  13 36677.3 1147.40   2
  -2  -4  13 38521.0 1232.70   4
   2   4  13 38510.3 1383.45   2
   2  -4  13 38457.9 1459.21   2
  -2   4  14 3284.89 326.708   2
  -2  -4  14 3511.21 353.571   4
   2  -4  14 3451.34 434.064   2
  -2   4 -14 3598.74 329.248   3
   2   4  14 3006.08 380.738   2
  -2  -4  15 20925.5 925.923   4
   2   4  15 20185.1 1032.70   2
   2  -4  15 19488.7 1075.36   2
  -2   4  15 21111.3 893.031   2
  -2   4 -15 20858.6 848.624   3
  -2   4  16 297.495 118.186   2
   2  -4  16-25.6013 126.295   2
  -2  -4  16-25.6520 75.0184   4
   2   4  16 38.7050 96.0186   2
  -2   4 -16 175.704 110.430   3
  -2   4  17 7984.21 579.761   2
  -2  -4  17 7359.35 554.018   4
   2   4  17 7563.61 653.571   2
  -2   4 -17 7745.96 526.526   3
   2  -4  17 8439.36 721.740   2
   2  -4  18 3348.39 475.569   2
  -2   4 -18 3755.56 372.972   3
  -2  -4  18 4370.05 502.959   2
   2   4  18 4532.63 534.099   2
  -2  -4  18 3579.37 398.977   4
  -2   4  18 4524.05 452.829   2
  -2  -4  19 11419.7 730.993   4
   2   4  19 11299.2 851.044   2
  -2   4  19 10597.2 715.762   2
  -2  -4  19 9770.66 787.925   2
  -2   4 -19 10319.4 643.413   3
   2  -4  19 10092.8 860.382   2
  -2   4  20 2504.01 360.631   2
  -2  -4  20 2647.43 347.175   4
   2   4  20 3237.42 500.676   2
  -2  -4  20 3122.96 461.423   2
   2  -4  20 2859.50 464.501   2
  -2   4  21 1380.07 286.564   2
  -2  -4  21 910.227 264.974   2
   2  -4  21 1416.80 342.001   2
   2   4  21 1130.16 290.827   2
   2  -4  22 419.335 214.643   2
  -2   4  22 520.951 210.260   2
   2   4  22 500.257 244.249   2
  -2  -4  22 183.835 129.981   2
   2   4 -22 337.145 161.776   3
   2   4 -23 88.1033 89.4449   3
  -2  -4  23 285.675 184.941   2
   2   4  23 43.5980 185.006   2
   2  -4  23 468.067 229.294   2
   2   4 -24 1327.78 321.739   3
   2   4  24 1406.88 353.315   2
  -2  -4  24 1520.81 327.361   2
   2  -4  24 1259.28 358.004   2
   2   4 -25 209.310 147.698   3
   2   4  25 315.243 223.739   2
   2  -4  25-36.3006 189.014   2
  -2  -4  25 200.263 153.968   2
   2  -4  26-153.605 168.638   2
  -2  -4  26-20.2491 121.278   2
   2   4 -26 210.114 165.127   3
   2   4  26 209.660 151.619   2
   2   4  27 512.465 270.888   2
   2  -4  27-6.87832 141.510   2
  -2  -4  27 282.254 154.420   2
  -2  -4  28 223.594 246.965   2
   2   4  28 302.433 256.372   2
   2  -4  28-25.4174 195.839   2
   2   4  29 263.359 220.539   2
   2  -4  29 407.961 196.293   2
   2   4  30 2812.76 550.113   2
   2  -4  30 4097.57 689.439   2
   2   4  31-82.8756 216.119   2
  -2   5   0 2477.12 237.476   3
  -2   5   0 2435.60 217.098   1
   2   5   0 2553.75 209.292   3
  -2   5   1 15554.6 631.888   3
  -2   5   1 14895.4 568.093   1
  -2   5  -1 15030.1 601.661   3
   2   5  -1 14510.6 547.168   3
   2   5   1 15214.4 525.589   3
   2   5  -2 16781.0 627.810   3
   2   5   2 17011.4 551.229   3
  -2   5  -2 17473.5 652.855   3
  -2   5   2 17468.9 615.398   1
  -2   5   2 18559.9 692.743   3
  -2   5  -3 25812.6 823.610   3
   2   5   3 25942.8 691.891   3
  -2  -5   3 26049.9 824.423   4
   2   5  -3 26202.3 823.850   3
  -2   5   3 25098.9 851.318   3
  -2   5   3 26675.3 792.603   1
  -2   5   4 28097.6 837.814   1
  -2  -5   4 28648.0 892.441   4
   2   5  -4 28388.3 893.393   3
  -2   5  -4 28128.5 881.004   3
  -2   5   4 29086.7 936.098   3
   2   5   4 29064.6 727.904   3
   2   5   5 10361.2 389.553   3
  -2   5   5 10879.9 551.442   3
  -2   5  -5 10133.0 495.817   3
  -2   5   5 10581.9 484.528   1
   2   5  -5 11174.6 541.171   3
  -2  -5   5 11004.8 521.083   4
   2   5  -6 15954.7 676.469   3
  -2  -5   6 15785.6 645.510   4
  -2   5  -6 14512.2 610.769   3
   2   5   6 15446.2 488.667   3
  -2   5   6 14998.8 606.263   1
   2   5   7 90217.0 1622.76   3
  -2  -5   7 91433.5 1943.90   4
   2  -5   7 86097.7 1446.52   4
   2   5  -7 90293.5 2005.03   3
  -2   5  -7 89329.2 1910.12   3
  -2  -5   8 1426.98 198.475   4
  -2   5  -8 1383.91 188.118   3
   2  -5   8 1285.94 87.5392   4
   2   5  -8 1381.62 215.363   3
   2   5   8 1451.45 141.386   3
  -2  -5   9 94032.7 1987.01   4
  -2   5  -9 91949.7 1936.73   3
   2   5   9 92811.1 2148.72   2
  -2   5 -10 10759.1 554.791   3
  -2  -5  10 9489.46 541.288   4
   2   5  10 10268.7 630.725   2
   2   5  11 31894.1 1204.02   2
  -2   5 -11 32851.6 1064.57   3
  -2  -5  11 32730.8 1114.13   4
  -2   5  12 156.969 71.5060   2
  -2   5 -12 189.467 70.9073   3
   2   5  12 155.850 103.248   2
  -2  -5  12 116.511 86.1431   4
  -2   5 -13 31037.0 1083.77   3
  -2  -5  13 32689.1 1134.18   4
   2   5  13 33291.1 1293.17   2
  -2   5  13 33482.9 1090.04   2
  -2   5  14 9587.01 568.240   2
  -2  -5  14 9209.10 584.525   4
  -2   5 -14 9716.67 580.660   3
   2   5  14 8008.80 629.275   2
   2  -5  14 9886.79 741.922   2
  -2   5 -15 35806.9 1220.42   3
  -2   5  15 36975.3 1246.62   2
   2  -5  15 35056.3 1505.77   2
   2   5  15 38307.7 1475.01   2
  -2  -5  15 35964.9 1253.46   4
  -2   5 -16 3034.18 338.265   3
   2   5  16 3450.16 438.728   2
   2  -5  16 3263.21 458.674   2
  -2   5  16 3323.95 364.122   2
  -2  -5  16 3537.64 377.524   4
  -2   5 -17 32831.6 1214.55   3
   2  -5  17 35177.4 1565.10   2
  -2  -5  17 32858.9 1245.97   4
   2   5  17 33696.1 1450.61   2
  -2   5  17 34979.6 1282.48   2
  -2   5 -18 21.0016 104.058   3
  -2  -5  18 74.3482 100.863   4
  -2   5  18 396.991 156.445   2
   2  -5  18 348.752 163.850   2
   2   5  18 575.000 239.004   2
   2   5 -18 180.035 125.733   3
  -2  -5  19 35711.8 1578.68   2
   2   5  19 36829.7 1619.71   2
  -2   5 -19 36560.1 1335.54   3
  -2  -5  19 37578.6 1383.29   4
   2   5 -19 34930.4 1466.14   3
  -2   5  19 36350.0 1393.75   2
   2  -5  19 37916.1 1712.88   2
   2   5 -20 1841.55 333.983   3
  -2   5 -20 2513.64 342.886   3
  -2   5  20 1661.23 295.264   2
  -2  -5  20 1884.09 390.908   2
   2   5  20 1012.73 262.892   2
   2  -5  20 1994.38 402.454   2
   2   5  21 34231.8 1618.32   2
  -2  -5  21 32779.4 1568.05   2
   2   5 -21 32672.7 1493.17   3
   2  -5  21 33015.4 1682.95   2
  -2   5  21 33798.3 1412.39   2
   2  -5  22 653.738 302.565   2
  -2  -5  22 481.034 238.912   2
   2   5 -22 166.454 182.998   3
   2   5  22 376.702 260.949   2
  -2  -5  23 15195.8 1100.87   2
   2  -5  23 17636.9 1268.78   2
   2   5  23 19049.8 1235.67   2
   2   5 -23 18190.4 1112.89   3
   2  -5  24 3161.41 540.768   2
  -2  -5  24 2668.17 486.185   2
   2   5  24 3219.86 546.818   2
   2   5 -24 3242.56 483.458   3
   2  -5  25 10605.4 1021.89   2
  -2  -5  25 10672.8 959.072   2
   2   5  25 10073.3 938.981   2
   2   5 -25 10984.1 896.443   3
   2  -5  26 4576.91 705.865   2
   2   5 -26 4791.10 604.434   3
  -2  -5  26 3526.57 580.942   2
   2   5  26 3165.03 542.178   2
   2  -5  27 7264.11 872.011   2
   2   5 -27 7907.49 796.842   3
  -2  -5  27 6928.48 803.576   2
   2   5  27 7126.56 825.729   2
   2  -5  28 6244.09 836.999   2
  -2  -5  28 4094.83 649.585   2
   2   5  28 5480.49 764.347   2
   2  -5  29 3374.03 633.169   2
   2   5  29 4911.53 723.190   2
   2  -5  30 3199.73 622.886   2
   2   5  30 2845.58 566.637   2
  -2   6   0 1141.79 156.829   1
  -2   6   0 1393.37 204.181   3
   2   6   0 1209.71 160.737   3
  -2   6   1 19243.2 681.423   1
  -2   6  -1 20591.6 763.532   3
   2   6   1 20438.1 672.456   3
  -2   6   1 20348.6 774.646   3
   2   6  -1 18571.6 676.495   3
  -2   6  -2 16165.6 668.808   3
  -2   6   2 17351.9 714.609   3
  -2   6   2 15870.8 603.840   1
   2   6   2 15217.2 563.907   3
   2   6  -2 15298.6 615.210   3
  -2   6   3 64974.7 1463.41   1
   2   6  -3 65712.9 1542.08   3
  -2   6  -3 66601.5 1572.31   3
   2   6   3 63064.9 1379.16   3
  -2   6   3 67031.7 1616.40   3
  -2   6   4 24396.0 879.786   3
   2   6   4 23827.8 710.545   3
  -2  -6   4 24482.0 838.873   4
  -2   6  -4 25695.4 874.520   3
  -2   6   4 24717.7 789.080   1
   2   6  -4 23802.3 849.815   3
   2   6  -5 23094.2 856.773   3
  -2   6   5 23300.5 869.518   3
  -2   6  -5 23475.6 844.910   3
  -2  -6   5 24184.1 841.428   4
  -2   6   5 22320.5 758.807   1
   2   6   5 23448.3 689.050   3
   2   6  -6 15989.9 710.855   3
  -2   6   6 14589.1 606.335   1
  -2   6  -6 15786.1 678.527   3
  -2  -6   6 15163.2 654.666   4
   2   6   6 15464.2 536.736   3
  -2   6   6 14472.8 690.359   3
   2   6   7 135.182 54.7703   3
  -2  -6   7 104.043 71.1863   4
   2   6  -7-20.4787 66.7396   3
  -2   6  -7 250.481 108.348   3
   2   6  -8 36465.1 1180.68   3
   2  -6   8 32851.8 725.006   4
  -2  -6   8 35633.9 1093.56   4
  -2   6  -8 32834.2 1071.16   3
   2   6   8 34298.3 875.106   3
   2   6   9 357.802 81.1199   3
   2  -6   9 392.301 59.1944   4
  -2   6  -9 270.007 101.945   3
   2   6  -9 628.981 150.796   3
  -2  -6   9 335.766 123.038   4
   2  -6  10 4250.94 195.956   4
   2   6 -10 4907.60 430.056   3
  -2  -6  10 5287.38 403.520   4
  -2   6 -10 4838.20 391.658   3
  -2  -6  11 1530.46 225.149   4
   2  -6  11 1044.92 93.9691   4
   2   6 -11 1308.97 233.476   3
  -2   6 -11 1692.51 235.822   3
   2   6 -12 399.218 151.368   3
  -2  -6  12 449.782 118.647   4
  -2   6 -12 241.022 91.3616   3
   2   6  12 0.32534 100.444   2
   2   6 -13 21962.7 1000.37   3
  -2   6 -13 18554.6 850.515   3
   2   6  13 20096.1 1004.54   2
  -2  -6  13 20316.1 874.978   4
   2   6  14 19029.7 999.326   2
   2   6 -14 19044.8 952.637   3
  -2  -6  14 18075.2 843.035   4
  -2   6 -14 18233.0 858.564   3
  -2   6 -15 1794.53 274.751   3
   2   6 -15 1542.04 275.819   3
  -2  -6  15 1722.34 255.076   4
   2   6  15 1275.62 249.662   2
   2   6  16 102.712 115.104   2
  -2   6 -16 227.643 125.360   3
   2   6 -16-94.1095 91.3283   3
   2  -6  16 43.1580 136.449   2
  -2  -6  16 19.6851 102.900   4
  -2  -6  17 835.815 193.729   4
   2   6  17 1595.68 304.750   2
  -2   6 -17 1299.08 250.866   3
   2  -6  17 1303.20 287.135   2
   2   6 -17 1288.07 268.697   3
  -2   6  17 1743.11 282.787   2
   2  -6  18 252.346 153.125   2
  -2   6  18 696.672 199.116   2
   2   6 -18 360.000 155.843   3
  -2  -6  18 579.013 163.816   4
  -2   6 -18 319.200 139.964   3
   2   6  18 619.557 199.671   2
   2   6  19 2272.02 398.347   2
  -2   6 -19 2514.83 344.928   3
   2   6 -19 2308.90 363.206   3
   2  -6  19 2544.76 438.269   2
  -2   6  19 2256.62 329.646   2
  -2   6 -20 295.028 134.787   3
   2  -6  20 576.995 268.033   2
  -2   6  20 277.777 135.664   2
   2   6 -20 138.953 131.701   3
  -2  -6  20 752.106 268.173   2
   2   6  20 533.534 191.607   2
   2   6  21 3104.34 478.810   2
   2   6 -21 3482.02 477.501   3
   2  -6  21 2839.09 503.775   2
  -2  -6  21 3555.51 521.133   2
   2   6  22 260.991 119.041   2
   2   6 -22 571.678 204.010   3
   2  -6  22 990.072 324.974   2
  -2  -6  22 686.795 249.397   2
   2   6  23-92.9822 132.983   2
  -2  -6  23 181.927 177.861   2
   2   6 -23 171.809 153.006   3
   2  -6  23 265.333 149.033   2
   2   6  24 1243.19 355.899   2
   2  -6  24 1876.79 451.617   2
   2   6 -24 1588.94 359.583   3
  -2  -6  24 1547.02 364.397   2
   2  -6  25-66.2015 171.281   2
   2   6 -25 620.789 247.917   3
   2   6  25 761.318 266.417   2
  -2  -6  25 425.596 197.030   2
   2   6  26 713.726 277.424   2
   2   6 -26 741.686 250.767   3
  -2  -6  26 691.812 282.643   2
   2  -6  26 699.810 291.817   2
   2   6 -27 955.495 307.340   3
   2   6  27 726.902 323.252   2
  -2  -6  27 909.671 318.497   2
   2  -6  27 1067.63 407.665   2
   2   6  28 1362.94 363.995   2
   2  -6  28 1845.46 441.333   2
  -2  -6  28 1236.36 382.009   2
  -2  -6  29 3325.04 602.787   2
   2  -6  29 3717.82 674.555   2
   2   6  29 1747.43 439.990   2
   2   6  30 186.626 185.111   2
  -2   7   0 98901.9 2180.39   3
   2   7   0 99060.6 2051.23   3
  -2   7   0 98964.4 2035.61   1
  -2   7  -1 13310.5 647.911   3
   2   7   1 14790.8 604.725   3
   2   7  -1 14679.2 624.715   3
  -2   7   1 14424.6 675.446   3
  -2   7   1 13611.3 581.282   1
  -2   7   2 19098.6 695.335   1
  -2   7  -2 18979.3 778.068   3
   2   7   2 18772.0 679.947   3
  -2   7   2 19107.3 805.571   3
   2   7  -2 19150.1 747.316   3
  -2   7   3 40.0509 43.4241   1
   2   7   3 111.060 68.0848   3
  -2   7   3 2.70640 50.0031   3
   2   7  -3 62.7785 49.6905   3
  -2   7  -3 81.4076 82.6526   3
  -2   7   4 5775.33 362.735   1
   2   7   4 5713.19 345.533   3
   2   7  -4 5570.97 398.767   3
  -2   7  -4 5267.30 400.229   3
  -2  -7   4 6149.88 415.184   4
  -2   7   4 6219.48 453.560   3
  -2   7   5 68258.5 1550.86   1
  -2  -7   5 69983.1 1673.50   4
  -2   7   5 67606.8 1731.90   3
   2   7  -5 66215.7 1696.44   3
  -2   7  -5 67324.6 1696.62   3
   2   7   5 65681.0 1476.85   3
   2   7  -6 28362.8 1021.79   3
   2   7   6 26945.3 821.909   3
  -2   7  -6 28597.0 1005.99   3
  -2   7   6 29613.7 911.755   1
  -2  -7   6 27607.9 966.793   4
  -2   7   6 27624.4 1023.39   3
  -2   7   7 39316.3 1268.84   3
  -2   7  -7 37748.3 1210.33   3
   2   7  -7 39397.3 1270.29   3
  -2  -7   7 38310.5 1188.11   4
   2   7   7 41246.5 1060.91   3
   2   7   8 8645.50 424.515   3
   2   7  -8 8315.01 560.159   3
  -2   7  -8 8598.64 538.645   3
   2  -7   8 8425.30 338.800   4
  -2  -7   8 8816.80 524.671   4
   2  -7   9 3981.11 230.952   4
   2   7   9 4290.09 300.454   3
  -2   7  -9 4221.63 382.673   3
  -2  -7   9 4779.76 386.969   4
   2   7  -9 4408.65 420.366   3
  -2  -7  10 41086.9 1261.80   4
   2  -7  10 37193.6 834.355   4
  -2   7 -10 39465.7 1275.81   3
   2   7 -10 38750.3 1340.90   3
  -2   7 -11 30230.2 1110.51   3
  -2  -7  11 27880.0 1044.89   4
   2   7 -11 30002.4 1189.94   3
  -2   7 -12 21062.7 939.587   3
   2   7 -12 22357.9 1022.81   3
  -2  -7  12 23102.4 939.844   4
  -2  -7  13 21259.9 914.302   4
   2   7 -13 18159.7 960.762   3
  -2   7 -13 19500.6 906.015   3
  -2   7 -14 572.782 172.471   3
   2   7 -14 573.261 200.034   3
  -2  -7  14 715.085 176.963   4
   2   7 -15 82.3012 84.0258   3
  -2   7 -15 61.3556 74.6094   3
  -2  -7  15 248.209 120.117   4
   2   7 -16 815.067 209.005   3
  -2   7 -16 667.023 188.199   3
  -2  -7  16 531.782 156.436   4
   2   7 -17 5551.65 559.495   3
   2   7  17 6555.83 625.776   2
  -2   7 -17 6482.85 553.573   3
  -2  -7  17 6534.87 517.842   4
   2  -7  17 5764.36 642.359   2
  -2   7 -18 730.842 208.817   3
   2  -7  18 1092.50 290.268   2
   2   7  18 1097.40 281.864   2
   2   7 -18 1051.93 262.085   3
   2  -7  19 28641.2 1544.14   2
   2   7 -19 29291.6 1390.58   3
   2   7  19 29887.2 1463.42   2
  -2   7 -19 30451.5 1299.94   3
   2   7 -20 4336.76 535.169   3
   2   7  20 3705.26 541.015   2
   2  -7  20 4112.46 598.625   2
  -2   7 -20 3944.56 461.898   3
   2  -7  21 17673.4 1248.24   2
  -2   7 -21 17680.5 1010.78   3
   2   7  21 18261.8 1183.88   2
   2   7 -21 16589.6 1071.06   3
   2   7  22 1147.56 338.007   2
  -2  -7  22 1423.07 362.898   2
   2   7 -22 1275.18 308.715   3
   2  -7  22 1093.91 350.463   2
  -2  -7  23 5652.28 702.266   2
   2   7 -23 5001.76 603.620   3
   2   7  23 5123.93 657.366   2
   2  -7  23 4611.70 664.260   2
   2   7  24 1006.30 334.552   2
   2  -7  24 935.565 328.580   2
  -2  -7  24 965.066 312.780   2
   2   7 -24 1126.27 295.787   3
   2  -7  25 7534.05 889.195   2
  -2  -7  25 6937.98 806.082   2
   2   7 -25 6022.10 689.184   3
   2   7  25 6763.09 768.318   2
   2   7  26 1540.28 381.928   2
   2  -7  26 2317.61 508.901   2
   2   7 -26 1432.76 363.888   3
  -2  -7  26 2463.48 510.046   2
   2   7 -27 3135.17 520.268   3
  -2  -7  27 2420.20 510.899   2
   2   7  27 1689.86 437.596   2
   2  -7  27 2416.65 564.609   2
   2   7  28 1801.56 433.422   2
   2  -7  28 1881.00 487.610   2
  -2  -7  28 1542.61 424.586   2
  -2  -7  29 288.191 348.127   2
   2  -7  29 445.323 267.549   2
  -2   8   0 521.937 149.693   3
   2   8   0 322.645 102.092   3
  -2   8   0 290.653 96.8809   1
  -2   8  -1 5430.66 425.384   3
   2   8  -1 5211.99 387.990   3
   2   8   1 4912.12 367.646   3
  -2   8   1 4891.33 346.898   1
  -2   8   1 5545.33 435.378   3
   2   8   2 7053.39 430.163   3
  -2   8   2 6586.71 403.917   1
  -2   8  -2 6483.32 470.104   3
   2   8  -2 6557.43 449.536   3
  -2   8   2 7149.00 502.277   3
  -2   8   3 20182.3 863.844   3
  -2   8  -3 19206.4 831.892   3
  -2   8   3 18296.0 701.836   1
   2   8   3 18816.0 721.571   3
   2   8  -3 18587.9 794.627   3
  -2   8   4 2353.23 293.240   3
   2   8   4 2196.90 230.719   3
  -2   8  -4 2459.23 284.656   3
   2   8  -4 1929.87 252.251   3
  -2   8   4 2016.03 214.016   1
  -2   8   5 29051.5 918.571   1
  -2  -8   5 28833.2 1015.22   4
   2   8   5 29121.6 920.356   3
   2   8  -5 28307.9 1048.56   3
  -2   8   5 29385.4 1087.06   3
  -2   8  -5 29062.6 1069.97   3
  -2   8   6 23890.4 976.637   3
  -2  -8   6 22938.8 909.940   4
  -2   8  -6 22193.8 932.311   3
   2   8   6 25266.8 831.564   3
  -2   8   6 23130.8 812.358   1
   2   8  -6 22032.2 928.303   3
  -2  -8   7 66.6223 74.8883   4
  -2   8   7-16.6484 53.8912   1
  -2   8  -7 39.4010 60.7306   3
   2   8   7 13.9652 39.8246   3
  -2   8   7-29.5871 86.2533   3
   2   8  -7 189.802 99.1006   3
  -2   8  -8 163.927 91.0846   3
   2   8   8 124.033 61.6144   3
  -2  -8   8 161.549 83.0239   4
  -2   8   8 215.547 112.709   3
   2   8  -8 13.5798 57.0315   3
   2   8   9 1922.90 233.818   3
   2  -8   9 2183.30 184.293   4
  -2   8  -9 2470.81 308.310   3
   2   8  -9 2195.23 311.370   3
  -2  -8   9 2220.21 280.344   4
   2   8  10 1382.09 180.372   3
   2   8 -10 1726.31 287.322   3
  -2  -8  10 1409.05 222.795   4
  -2   8 -10 1311.76 259.146   3
  -2  -8  11 16584.4 791.636   4
   2   8 -11 15676.3 872.597   3
  -2   8 -11 16212.2 840.549   3
  -2  -8  12 1464.90 235.181   4
  -2   8 -12 1851.38 286.709   3
   2   8 -12 1779.95 308.707   3
  -2   8 -13 5377.62 488.246   3
   2   8 -13 4643.90 520.015   3
  -2  -8  13 5285.51 457.122   4
  -2   8 -14 2542.05 348.606   3
  -2  -8  14 4089.88 400.421   4
   2   8 -14 4623.10 488.656   3
   2   8 -15 1094.76 266.593   3
  -2   8 -15 726.685 206.537   3
  -2  -8  15 879.609 192.253   4
  -2   8 -16 307.965 181.863   3
   2   8 -16 280.104 119.227   3
  -2  -8  16 751.916 201.361   4
   2   8 -17 749.136 205.883   3
  -2   8 -17 787.332 204.543   3
  -2   8 -18-25.5602 86.0588   3
   2   8 -18-151.788 145.934   3
   2  -8  19 309.611 166.209   2
  -2   8 -19 492.836 183.118   3
   2   8 -19 222.078 186.834   3
  -2   8 -20 4522.03 516.420   3
   2   8 -20 3640.76 509.977   3
   2  -8  20 4021.83 597.948   2
   2   8 -21 35.6418 124.741   3
  -2   8 -21 45.3113 122.003   3
   2  -8  21-1.97274 143.220   2
   2   8 -22 635.554 244.208   3
   2  -8  22 398.586 259.521   2
   2  -8  23 3071.86 549.429   2
   2   8 -23 2309.21 441.423   3
  -2  -8  23 3532.01 565.786   2
   2  -8  24 61.3918 210.098   2
  -2  -8  24-72.7976 142.353   2
   2   8 -24 89.7272 106.258   3
   2   8 -25 431.312 207.565   3
  -2  -8  25 134.180 164.333   2
   2  -8  25 297.217 220.783   2
   2   8 -26 146.593 165.533   3
  -2  -8  26 155.380 219.048   2
   2  -8  26-34.1982 193.786   2
   2  -8  27 1140.53 410.831   2
  -2  -8  27 1229.04 407.683   2
   2   8 -27 872.428 288.053   3
   2  -8  28-123.041 174.284   2
  -2  -8  28 24.5769 210.705   2
   2   8 -28-117.749 177.500   3
  -2  -8  29 712.809 300.652   2
   2   9   0 71081.7 1761.96   3
  -2   9   0 68068.3 1660.92   1
  -2   9   0 70255.3 1869.56   3
   2   9   1 46.4686 63.4429   3
  -2   9   1 272.707 130.510   3
  -2   9   1 42.1444 63.1192   1
   2   9  -1 143.490 74.4352   3
  -2   9  -1 310.443 111.590   3
  -2   9  -2 87841.3 2168.48   3
   2   9  -2 89677.3 2116.53   3
  -2   9   2 87213.8 1925.72   1
  -2   9   2 89531.5 2204.58   3
   2   9   2 87872.6 2011.83   3
  -2   9   3 1707.23 265.185   3
  -2   9  -3 1706.89 260.948   3
   2   9   3 1940.55 240.874   3
  -2   9   3 1880.21 227.494   1
   2   9  -3 1994.62 265.711   3
  -2   9   4 54957.3 1629.31   3
   2   9  -4 53771.2 1578.07   3
   2   9   4 53344.2 1425.20   3
  -2   9  -4 54072.3 1598.30   3
  -2   9   4 54552.3 1382.87   1
   2   9  -5 1386.57 229.680   3
   2   9   5 1280.17 192.482   3
  -2  -9   5 1125.49 213.416   4
  -2   9   5 1117.03 167.303   1
  -2   9   5 1519.71 260.965   3
  -2   9  -5 1145.50 215.076   3
  -2   9   6 22480.2 987.088   3
  -2   9   6 23423.4 830.019   1
   2   9  -6 22167.1 975.479   3
  -2  -9   6 22700.5 930.317   4
  -2   9  -6 21822.7 974.103   3
   2   9   6 22593.5 851.000   3
  -2   9  -7 426.159 134.014   3
  -2   9   7 439.766 117.700   1
   2   9   7 309.559 95.4428   3
  -2  -9   7 442.648 141.598   4
   2   9  -7 384.784 152.285   3
  -2   9   7 445.539 150.899   3
   2   9  -8 22208.5 1006.47   3
  -2   9  -8 23232.1 1008.99   3
   2   9   8 22781.1 842.936   3
  -2  -9   8 21364.2 918.467   4
  -2   9   8 21748.0 996.051   3
  -2   9   9 9390.14 633.552   3
  -2   9  -9 9187.33 634.589   3
  -2  -9   9 10251.7 616.470   4
   2   9   9 9345.90 521.843   3
   2   9  -9 8833.38 633.948   3
   2  -9   9 8716.84 414.764   4
   2   9  10 21081.1 805.275   3
  -2   9 -10 18267.1 948.706   3
  -2  -9  10 20573.5 908.349   4
   2   9 -10 18605.6 952.699   3
  -2   9 -11 5155.59 484.245   3
   2   9  11 4746.46 370.553   3
   2   9 -11 5620.60 522.197   3
  -2  -9  11 5361.20 455.601   4
  -2   9 -12 21504.5 1035.77   3
   2   9 -12 22086.4 1077.46   3
  -2  -9  12 22729.6 981.655   4
  -2  -9  13 2103.53 303.935   4
  -2   9 -13 1973.81 326.088   3
   2   9 -13 2577.80 382.323   3
  -2   9 -14 5834.91 538.453   3
  -2  -9  14 6258.63 515.450   4
   2   9 -14 6475.11 599.623   3
  -2   9 -15 3896.15 456.095   3
  -2  -9  15 3198.78 373.948   4
   2   9 -15 3650.32 459.087   3
  -2  -9  16 311.781 121.762   4
   2   9 -16 54.7988 96.9627   3
  -2   9 -16 58.0822 109.468   3
   2   9 -17 8696.76 741.311   3
  -2   9 -17 7742.71 663.892   3
   2   9 -18 425.801 202.313   3
  -2   9 -18 364.180 136.243   3
  -2   9 -19 5957.53 597.106   3
   2   9 -19 6148.86 650.328   3
   2  -9  20 460.914 164.562   2
  -2   9 -20 857.485 250.776   3
   2   9 -20 743.489 199.723   3
   2   9 -21 2620.88 437.137   3
  -2   9 -21 2443.01 393.096   3
   2  -9  21 3132.70 548.635   2
   2   9 -22 3777.56 554.493   3
   2  -9  22 5152.53 703.310   2
  -2   9 -22 5124.96 586.009   3
   2   9 -23 1568.01 345.892   3
   2  -9  23 2029.87 472.069   2
  -2  -9  24 291.563 215.016   2
   2  -9  24-43.6273 151.401   2
   2   9 -24 124.187 152.595   3
   2  -9  25-157.196 198.922   2
  -2  -9  25-107.423 187.679   2
   2   9 -25-269.823 222.851   3
   2   9 -26 316.491 190.838   3
  -2  -9  26 305.243 162.845   2
   2  -9  26 539.464 278.007   2
  -2  -9  27 1105.27 373.432   2
   2  -9  27 1119.66 389.073   2
   2   9 -27 534.727 232.352   3
   2   9 -28 3203.89 584.941   3
   2  -9  28 2877.69 612.227   2
  -2  -9  28 3213.05 617.551   2
  -2  -9  29 244.722 256.002   2
  -2  10   0 191.083 95.9960   3
   2  10   0 247.380 95.1985   3
  -2  10   0 223.219 99.4663   1
   2  10   1 3141.77 330.784   3
  -2  10  -1 2690.01 343.656   3
  -2  10   1 3290.47 362.547   3
  -2  10   1 3325.43 308.496   1
  -2  10  -1 3815.94 341.649   1
   2  10  -1 2688.93 318.518   3
  -2  10   2 16205.4 850.287   3
  -2  10   2 16814.4 710.522   1
   2  10  -2 16335.3 808.788   3
   2  10   2 16144.9 765.876   3
  -2  10  -2 17484.9 870.981   3
  -2  10   3 279.810 96.3755   1
  -2  10   3 125.803 89.4310   3
  -2  10  -3 98.3295 103.269   3
   2  10   3 229.623 119.275   3
   2  10  -3 270.244 119.342   3
   2  10   4 1836.71 240.991   3
  -2  10  -4 1839.63 282.960   3
   2  10  -4 1472.15 259.889   3
  -2  10   4 1258.17 245.708   3
  -2  10   4 1294.11 187.509   1
  -2  10   5 802.212 183.503   3
   2  10   5 1094.22 189.589   3
  -2  10  -5 1301.47 257.974   3
  -2  10   5 1286.28 186.697   1
   2  10  -5 1070.13 211.388   3
  -2  10   6 5529.52 386.800   1
   2  10   6 4725.39 395.929   3
  -2  10  -6 4529.30 449.119   3
   2  10  -6 4483.99 444.496   3
  -2 -10   6 4654.69 421.959   4
  -2  10   6 5278.16 474.034   3
  -2  10   7 1.80703 47.7891   1
   2  10  -7 3.27894 85.4407   3
  -2 -10   7-18.5229 81.2901   4
   2  10   7 162.991 117.666   3
  -2  10  -7 28.0824 96.6590   3
  -2  10   7-2.91958 83.3753   3
   2  10   8 692.908 159.328   3
  -2 -10   8 571.546 168.076   4
   2  10  -8 806.868 214.441   3
  -2  10  -8 881.643 220.390   3
  -2  10   8 931.889 212.129   3
  -2 -10   9 474.273 170.386   4
   2  10   9 298.718 93.9670   3
  -2  10  -9 130.642 69.1835   3
   2  10  -9 533.200 209.340   3
  -2  10   9 285.358 104.394   3
  -2  10 -10 1146.88 249.726   3
   2  10 -10 1205.33 250.495   3
   2  10  10 954.659 177.180   3
  -2 -10  10 1547.48 260.614   4
  -2  10 -11 735.673 172.342   3
  -2 -10  11 921.544 206.304   4
   2  10 -11 1138.68 265.120   3
   2  10  11 1072.08 196.382   3
  -2  10 -12 1775.56 309.754   3
   2  10 -12 1642.77 334.445   3
  -2 -10  12 1743.75 280.324   4
  -2 -10  13 1887.30 298.910   4
  -2  10 -13 1967.30 315.838   3
   2  10 -13 1957.62 334.040   3
  -2 -10  14 1172.56 244.822   4
  -2  10 -14 949.480 256.816   3
   2  10 -14 1520.35 316.290   3
  -2  10 -15-100.288 125.660   3
   2  10 -15 18.9610 100.766   3
  -2  10 -16 3295.48 433.841   3
   2  10 -16 3003.83 438.821   3
  -2  10 -17-97.3177 114.038   3
   2  10 -17 16.2536 153.251   3
  -2  10 -18 809.257 216.432   3
   2  10 -18 1056.07 289.172   3
  -2  10 -19 2528.85 414.097   3
   2  10 -19 2379.12 428.710   3
  -2  10 -20 248.366 144.007   3
   2  10 -20 522.531 221.042   3
   2  10 -21 429.549 218.667   3
   2 -10  21 936.622 309.093   2
  -2  10 -21 756.685 230.823   3
   2  10 -22 1088.16 327.026   3
   2 -10  22 828.732 321.091   2
  -2  10 -22 650.730 300.312   3
   2  10 -23 495.427 221.982   3
   2 -10  23 875.445 345.832   2
   2 -10  24 804.023 353.160   2
   2  10 -24 681.275 282.678   3
  -2 -10  24 360.871 264.469   2
   2 -10  25 552.837 338.518   2
   2  10 -25-40.0398 171.018   3
  -2 -10  25 255.320 184.366   2
  -2 -10  26 224.225 190.231   2
   2 -10  26 136.168 170.153   2
   2  10 -26-132.485 204.233   3
   2  10 -27 2277.47 511.712   3
   2 -10  27 1907.38 491.579   2
  -2 -10  27 1423.03 415.145   2
   2  10 -28 132.250 182.222   3
  -2 -10  28 151.598 191.677   2
  -2  11   0 655.936 144.317   1
   2  11   0 617.659 138.523   3
  -2  11   0 824.902 201.733   3
  -2  11   1 1548.66 216.905   1
  -2  11  -1 1044.29 190.170   1
  -2  11   1 1150.73 241.760   3
   2  11  -1 1266.93 236.865   3
   2  11   1 1356.92 232.320   3
  -2  11  -1 1677.26 288.510   3
  -2  11   2 2494.87 279.955   1
  -2  11  -2 2677.26 361.486   3
   2  11  -2 2280.60 311.584   3
  -2  11   2 2539.48 342.600   3
   2  11   2 2491.97 315.812   3
   2  11   3 4631.15 419.875   3
  -2  11   3 5059.71 388.912   1
   2  11  -3 4849.64 455.570   3
  -2  11   3 5543.91 518.688   3
  -2  11  -3 5080.39 497.123   3
   2  11  -4 486.034 154.108   3
  -2  11   4 317.708 151.990   3
  -2  11  -4 363.728 199.827   3
  -2  11   4 379.705 111.449   1
   2  11   4 176.942 95.4967   3
  -2  11   5 8441.13 637.179   3
  -2  11  -5 8765.85 661.650   3
   2  11  -5 8483.87 634.717   3
  -2  11   5 8691.68 506.158   1
   2  11   5 8450.31 566.437   3
  -2  11   6 2446.53 271.129   1
  -2 -11   6 1920.35 273.703   4
  -2  11   6 2279.78 335.575   3
   2  11   6 2462.27 301.234   3
  -2  11  -6 2134.35 331.044   3
   2  11  -6 1938.49 315.235   3
  -2  11   7 20206.0 1011.45   3
  -2  11   7 19535.6 795.623   1
  -2  11  -7 20293.8 1027.38   3
  -2 -11   7 21013.4 964.847   4
   2  11   7 20047.8 892.707   3
   2  11  -7 19599.6 1006.81   3
   2  11   8 228.720 126.745   3
  -2  11  -8 133.653 106.805   3
  -2 -11   8 321.354 160.731   4
  -2  11   8 423.886 171.565   3
   2  11  -8 318.842 173.775   3
  -2 -11   9 10882.0 688.960   4
   2  11  -9 10762.9 763.161   3
  -2  11   9 10233.0 732.141   3
   2  11   9 11018.6 638.795   3
  -2  11  -9 11127.6 755.714   3
   2  11 -10 709.059 238.748   3
  -2  11  10 661.054 221.411   3
   2  11  10 446.051 128.659   3
  -2 -11  10 659.818 188.028   4
  -2  11 -10 419.486 167.335   3
  -2 -11  11 21804.6 1010.23   4
  -2  11 -11 19224.1 1056.64   3
   2  11 -11 20675.8 1102.51   3
  -2  11 -12 317.056 163.860   3
   2  11 -12 218.886 194.560   3
  -2 -11  12-97.5419 101.001   4
  -2 -11  13 59389.1 1820.22   4
  -2  11 -13 58615.4 1976.10   3
   2  11 -13 56235.6 2012.23   3
  -2  11 -14 2400.05 400.768   3
   2  11 -14 2002.21 377.573   3
  -2 -11  14 2346.78 336.523   4
   2  11 -15 49848.2 1917.80   3
  -2  11 -15 47532.5 1811.39   3
  -2  11 -16 942.210 242.144   3
   2  11 -16 1250.12 320.721   3
  -2  11 -17 27695.1 1383.12   3
   2  11 -17 27361.2 1426.73   3
   2  11 -18 166.027 148.586   3
  -2  11 -18 81.6500 132.069   3
   2  11 -19 26790.9 1455.82   3
  -2  11 -19 26062.5 1371.85   3
  -2  11 -20 256.798 183.942   3
   2  11 -20 360.680 195.729   3
  -2  11 -21 11939.0 946.707   3
   2  11 -21 11634.6 986.299   3
   2 -11  21 11548.9 1099.73   2
  -2  11 -22 31.7403 120.692   3
   2 -11  22 100.910 223.881   2
   2  11 -22 457.479 216.483   3
   2 -11  23 1361.46 376.704   2
   2  11 -23 1265.40 351.253   3
   2  11 -24 163.202 165.177   3
   2 -11  24 409.567 299.968   2
   2  11 -25 2942.12 527.160   3
   2 -11  25 3299.49 627.086   2
  -2 -11  25 2255.33 496.380   2
   2 -11  26 175.790 196.681   2
  -2 -11  26-31.0037 197.290   2
   2  11 -26-83.2941 133.143   3
  -2 -11  27 6418.46 874.023   2
   2  11 -27 7110.76 850.128   3
  -2  12   0 31402.8 1103.47   1
  -2  12   0 31619.2 1320.01   3
   2  12   0 29681.1 1214.64   3
  -2  12  -1 471.231 133.688   1
   2  12   1 552.578 185.710   3
  -2  12   1 241.649 101.859   1
   2  12  -1 459.888 169.340   3
  -2  12  -1 614.173 191.206   3
  -2  12   1 460.268 160.978   3
  -2  12  -2 20725.8 1064.93   3
  -2  12   2 21957.8 1094.82   3
   2  12   2 20587.2 974.115   3
   2  12  -2 22875.1 1063.22   3
  -2  12   2 20739.7 853.999   1
  -2  12  -2 21240.3 919.779   1
   2  12  -3 82.7410 112.778   3
   2  12   3 171.563 114.557   3
  -2  12   3-51.9369 51.2908   1
  -2  12   3-46.1851 89.7321   3
  -2  12  -3-35.8227 111.230   3
  -2  12  -4 10840.3 757.311   3
   2  12   4 11287.7 688.759   3
  -2  12   4 10663.7 754.186   3
  -2  12   4 10183.3 565.615   1
   2  12  -4 12035.8 771.874   3
  -2  12   5 497.728 175.028   3
   2  12   5 277.293 150.486   3
   2  12  -5 217.232 96.1146   3
  -2  12  -5 520.826 190.793   3
  -2  12   6 246.094 158.009   3
  -2  12  -6 300.145 164.135   3
   2  12   6 219.736 107.452   3
   2  12  -6-2.27847 114.652   3
  -2 -12   6 217.443 150.884   4
   2  12   7 2372.57 316.557   3
  -2  12   7 2418.50 363.434   3
  -2  12  -7 2929.45 406.862   3
  -2 -12   7 2197.79 315.710   4
   2  12  -7 2641.96 383.283   3
  -2  12  -8 5285.62 547.829   3
   2  12  -8 4864.60 549.766   3
  -2 -12   8 5549.72 512.848   4
  -2  12   8 5746.57 565.196   3
   2  12   8 5980.08 495.677   3
  -2  12   9 688.791 220.123   3
  -2  12  -9 865.070 267.837   3
   2  12   9 442.655 147.233   3
  -2 -12   9 732.542 202.706   4
   2  12  -9 585.296 208.358   3
  -2  12 -10 3030.12 424.991   3
   2  12 -10 2148.17 380.644   3
  -2  12  10 2420.69 374.387   3
   2  12  10 2390.10 317.699   3
  -2 -12  10 2132.76 326.730   4
  -2  12 -11 65.2696 123.393   3
   2  12 -11 411.109 166.312   3
  -2 -12  11 192.462 130.421   4
  -2 -12  12 396.334 160.454   4
   2  12 -12 237.364 207.837   3
  -2  12 -12 155.257 109.341   3
  -2 -12  13 316.068 166.137   4
  -2  12 -13 345.299 191.289   3
   2  12 -13 611.784 246.830   3
  -2  12 -14 59.9616 114.594   3
   2  12 -14 208.418 209.016   3
  -2  12 -15 888.431 252.175   3
   2  12 -15 1111.31 318.554   3
  -2  12 -16 762.474 268.826   3
   2  12 -16 404.518 236.342   3
  -2  12 -17 1268.62 309.543   3
   2  12 -17 1372.57 340.738   3
   2  12 -18 249.482 149.327   3
  -2  12 -18 497.674 225.541   3
  -2  12 -19 1171.49 316.517   3
   2  12 -19 662.195 239.831   3
  -2  12 -20 816.089 269.963   3
   2  12 -20 907.247 309.635   3
  -2  12 -21 213.127 200.128   3
   2  12 -21-109.695 110.235   3
  -2  12 -22 420.955 230.638   3
   2  12 -22 1117.02 346.434   3
   2 -12  22 808.925 355.454   2
   2  12 -23 785.417 377.306   3
  -2  12 -23 244.172 209.833   3
   2 -12  23 178.516 257.865   2
   2  12 -24 155.623 199.210   3
   2 -12  24 1357.62 462.057   2
   2 -12  25-308.623 268.415   2
   2  12 -25 105.938 180.340   3
   2  12 -26 412.964 190.907   3
  -2 -12  26 310.504 269.313   2
  -2  13   0 35321.9 1466.19   3
  -2  13   0 36350.6 1238.12   1
   2  13   0 35515.1 1397.47   3
  -2  13  -1 641.939 212.721   3
  -2  13   1 727.183 222.176   3
  -2  13  -1 601.669 170.938   1
   2  13  -1 581.591 190.813   3
   2  13   1 702.961 212.394   3
  -2  13   1 656.210 152.720   1
  -2  13   2 21383.1 1122.13   3
   2  13   2 21223.5 1034.30   3
   2  13  -2 20858.3 1060.02   3
  -2  13  -2 20964.4 945.742   1
  -2  13  -2 20538.3 1103.23   3
   2  13   3 4280.62 451.066   3
  -2  13  -3 4697.18 518.380   3
   2  13  -3 4042.00 476.883   3
  -2  13   3 5641.63 558.720   3
   2  13  -4 20386.0 1082.71   3
  -2  13   4 21639.7 1135.11   3
  -2  13  -4 20138.9 1094.77   3
   2  13   4 21283.9 1016.15   3
  -2  13  -5 5859.12 577.382   3
  -2  13   5 5365.03 554.092   3
   2  13  -5 5089.56 540.965   3
   2  13   5 4153.79 434.343   3
  -2 -13   6 14216.3 853.179   4
  -2  13   6 15164.5 934.533   3
  -2  13  -6 14138.0 927.632   3
   2  13  -6 14327.8 915.575   3
   2  13   6 15309.3 849.250   3
   2  13   7 134.646 113.566   3
  -2  13  -7-2.59602 123.789   3
  -2 -13   7 188.188 107.457   4
  -2  13   7 261.236 173.033   3
   2  13  -7 404.391 178.478   3
  -2  13  -8 7290.42 666.155   3
   2  13   8 7894.09 605.307   3
   2  13  -8 7444.11 689.309   3
  -2 -13   8 8652.45 663.841   4
  -2  13   8 8553.10 697.356   3
  -2  13   9 44.0879 97.9437   3
  -2  13  -9 246.952 161.389   3
  -2 -13   9-25.9576 105.876   4
   2  13   9-5.59570 75.9155   3
   2  13  -9 104.298 158.769   3
  -2  13 -10 8718.35 749.124   3
   2  13 -10 9379.39 786.727   3
  -2  13  10 9624.99 771.153   3
  -2 -13  10 9897.43 712.161   4
   2  13 -11 7863.45 752.304   3
  -2 -13  11 6676.50 609.894   4
  -2  13  11 7281.61 673.805   3
  -2  13 -11 8224.74 735.696   3
   2  13 -12 5565.39 621.107   3
  -2 -13  12 6225.60 571.955   4
  -2  13 -12 5119.05 597.202   3
   2  13 -13 15531.2 1059.25   3
  -2  13 -13 15472.4 1039.08   3
  -2  13 -14 2169.96 385.741   3
   2  13 -14 2458.82 430.190   3
  -2  13 -15 4478.96 568.396   3
   2  13 -15 4541.39 577.680   3
  -2  13 -16 2485.10 447.889   3
   2  13 -16 1779.88 399.462   3
  -2  13 -17 3453.74 526.015   3
   2  13 -17 3017.81 501.654   3
  -2  13 -18 131.592 156.678   3
   2  13 -18 713.884 314.140   3
  -2  13 -19 4240.32 586.798   3
   2  13 -19 2630.60 478.323   3
   2  13 -20 886.113 309.419   3
  -2  13 -20 661.833 280.112   3
   2  13 -21 1935.79 442.327   3
  -2  13 -21 1431.20 359.388   3
   2  13 -22 585.347 268.601   3
  -2  13 -22 296.722 197.045   3
  -2  13 -23 1406.79 376.073   3
   2 -13  23 845.943 367.272   2
   2  13 -23 1123.50 333.921   3
   2 -13  24 3296.02 654.188   2
   2  13 -24 3058.97 569.954   3
   2  13 -25 2516.06 524.018   3
  -2  14   0 5404.51 587.090   3
   2  14   0 6181.73 576.226   3
  -2  14   1 641.182 238.266   3
   2  14   1 383.181 155.714   3
   2  14  -1 346.526 172.610   3
  -2  14  -1 789.962 211.831   3
   2  14  -2 522.891 203.703   3
   2  14   2 671.118 194.288   3
  -2  14  -2 677.014 233.393   3
  -2  14   2 549.025 222.914   3
  -2  14  -2 528.164 157.950   1
   2  14  -3 272.648 160.279   3
   2  14   3-51.8816 85.5526   3
  -2  14   3-160.532 128.960   3
  -2  14  -3 161.921 145.729   3
  -2  14  -3 194.246 158.064   1
  -2  14   4 258.338 183.845   3
   2  14   4 34.2361 109.524   3
  -2  14  -4 201.927 115.124   3
   2  14  -4 228.420 180.512   3
  -2  14   5 1852.03 353.252   3
   2  14  -5 2117.34 365.238   3
   2  14   5 2045.95 340.107   3
  -2  14  -5 1584.24 332.877   3
  -2  14   6 93.3295 157.746   3
   2  14  -6 98.3377 168.377   3
  -2  14  -6-17.5752 112.903   3
   2  14   6 183.721 132.875   3
  -2 -14   6 87.5828 81.1430   4
  -2  14   7 610.002 229.436   3
   2  14   7 128.213 78.5758   3
  -2  14  -7 145.062 161.738   3
  -2 -14   7 248.923 148.991   4
   2  14  -7 136.238 157.654   3
   2  14   8 952.870 220.834   3
  -2 -14   8 785.157 209.564   4
  -2  14  -8 398.157 148.599   3
  -2  14   8 542.194 230.893   3
   2  14  -8 972.629 269.739   3
   2  14   9 337.814 145.588   3
  -2  14   9 290.327 176.837   3
  -2 -14   9 415.382 182.419   4
  -2  14  -9 538.263 219.008   3
   2  14  -9 504.414 197.778   3
  -2  14 -10 932.658 274.904   3
  -2 -14  10 553.628 194.583   4
   2  14 -10 964.622 283.455   3
  -2  14  10 661.598 249.342   3
  -2 -14  11 2745.00 393.106   4
  -2  14  11 2182.18 388.629   3
  -2  14 -11 3210.58 480.020   3
   2  14 -11 3240.10 481.929   3
  -2  14 -12 1436.11 347.580   3
   2  14 -12 877.909 264.812   3
   2  14 -13 3302.02 505.122   3
  -2  14 -13 3643.83 516.730   3
   2  14 -14 201.316 146.977   3
  -2  14 -14 802.547 273.844   3
   2  14 -15 1982.94 425.797   3
  -2  14 -15 1914.37 378.179   3
  -2  14 -16 264.003 174.168   3
   2  14 -16 41.4876 137.239   3
   2  14 -17 1062.14 369.039   3
  -2  14 -17 1521.13 362.194   3
  -2  14 -18 424.627 244.226   3
   2  14 -18 532.592 271.665   3
  -2  14 -19 343.733 208.998   3
   2  14 -19 229.678 166.042   3
  -2  14 -20 266.399 269.603   3
   2  14 -20 877.122 304.448   3
  -2  14 -21 878.774 268.723   3
   2  14 -21 1646.68 410.539   3
  -2  14 -22 99.1720 124.272   3
   2  14 -22 481.343 268.759   3
  -2  14 -23 173.661 146.291   3
   2  14 -23 442.623 311.803   3
   2 -14  23-19.2227 174.005   2
   2  15   0 14437.8 931.827   3
  -2  15   0 13042.7 953.588   3
  -2  15  -1 626.989 240.024   3
   2  15   1 568.007 204.879   3
   2  15  -1 811.623 251.053   3
  -2  15   1 482.049 201.006   3
   2  15   2 12235.3 844.448   3
   2  15  -2 10274.7 805.622   3
  -2  15   2 10376.1 831.719   3
  -2  15  -2 12194.9 905.500   3
   2  15   3 5152.51 544.901   3
  -2  15  -3 4874.26 582.006   3
  -2  15   3 5473.96 623.775   3
   2  15  -3 5363.36 582.111   3
   2  15   4 9311.23 731.412   3
  -2  15  -4 7963.23 735.202   3
  -2  15   4 8042.17 728.939   3
   2  15  -4 9498.48 784.903   3
  -2  15   5 8918.88 770.539   3
   2  15  -5 11142.0 859.472   3
   2  15   5 8311.90 697.731   3
  -2  15  -5 8780.00 781.696   3
  -2  15   6 24657.2 1305.73   3
   2  15   6 25260.2 1212.63   3
  -2  15  -6 21841.8 1273.30   3
  -2 -15   6 25207.8 1241.20   4
   2  15  -6 22467.8 1261.38   3
   2  15   7 117.047 148.272   3
  -2  15  -7 124.713 169.832   3
   2  15  -7 71.7495 131.318   3
  -2 -15   7 122.140 175.817   4
  -2  15   7 380.630 265.857   3
   2  15   8 16815.7 975.533   3
  -2  15  -8 16870.7 1109.98   3
   2  15  -8 16340.3 1093.01   3
  -2  15   8 16774.6 1070.24   3
  -2 -15   8 17455.5 1030.99   4
  -2  15   9 4.52530 113.551   3
  -2  15  -9-49.3585 116.453   3
   2  15  -9 49.2653 131.170   3
  -2 -15   9 292.009 169.744   4
  -2 -15  10-13.2314 102.449   4
  -2  15  10 30.1443 110.147   3
  -2  15 -10-133.298 179.142   3
   2  15 -10 151.321 159.947   3
  -2  15 -11 858.322 275.796   3
  -2  15  11 727.987 239.343   3
   2  15 -11 1114.20 309.669   3
  -2  15 -12 220.564 137.553   3
   2  15 -12 411.364 226.063   3
  -2  15 -13 3485.22 539.197   3
   2  15 -13 4489.58 607.651   3
   2  15 -14 3008.48 498.787   3
  -2  15 -14 2770.78 471.315   3
  -2  15 -15 5809.53 698.468   3
   2  15 -15 5179.07 685.391   3
  -2  15 -16-52.8542 208.315   3
   2  15 -16 77.9323 181.649   3
  -2  15 -17 3499.05 568.886   3
   2  15 -17 2684.48 500.124   3
  -2  15 -18-103.304 211.878   3
   2  15 -18 67.6589 135.660   3
  -2  15 -19 305.935 166.661   3
   2  15 -19 291.215 256.076   3
   2  15 -20 583.456 285.390   3
  -2  15 -20 64.7125 143.200   3
  -2  15 -21 823.526 312.742   3
   2  15 -21 1424.66 417.080   3
  -2  15 -22 1090.13 283.426   3
   2  15 -22 1076.31 345.624   3
  -2  15 -23 1767.77 448.167   3
  -2  16   0 8262.50 779.994   3
   2  16   0 8668.35 740.277   3
  -2  16  -1-7.91588 135.526   3
   2  16   1 208.878 159.670   3
   2  16  -1 161.816 125.154   3
  -2  16   1 90.9484 143.129   3
  -2  16   2 316.532 200.650   3
   2  16   2 148.809 98.5172   3
   2  16  -2 178.605 153.093   3
  -2  16  -2 223.494 173.369   3
  -2  16  -3 338.975 168.849   3
   2  16  -3 308.062 143.336   3
   2  16   3 143.701 146.345   3
  -2  16   3 162.809 98.5800   3
   2  16   4 77.3739 118.942   3
  -2  16  -4 729.903 225.404   3
   2  16  -4 399.804 198.182   3
  -2  16   4 518.845 210.576   3
  -2  16  -5 1382.11 366.540   3
  -2  16   5 638.844 265.303   3
   2  16   5 1428.50 333.899   3
   2  16  -5 1019.95 286.499   3
  -2  16  -6 8909.35 841.313   3
   2  16   6 9199.93 759.456   3
  -2  16   6 7507.85 738.814   3
   2  16  -6 8985.45 814.483   3
  -2 -16   6 9505.13 778.734   4
  -2  16  -7 249.392 126.773   3
   2  16  -7 278.133 194.424   3
  -2  16   7 353.623 191.672   3
  -2 -16   7 290.309 175.069   4
   2  16   7 168.927 107.817   3
  -2 -16   8 226.719 122.620   4
   2  16  -8 256.865 132.852   3
  -2  16   8 353.319 208.075   3
   2  16   8 303.507 177.777   3
  -2  16  -8 391.343 220.235   3
  -2  16   9 856.255 246.486   3
  -2  16  -9 1164.77 331.731   3
   2  16  -9 1048.88 319.827   3
  -2 -16   9 631.831 224.252   4
   2  16 -10-198.082 157.345   3
  -2  16 -10 58.4873 190.978   3
  -2  16  10 77.4651 106.905   3
  -2  16  11 356.047 202.036   3
  -2  16 -11 203.069 217.691   3
   2  16 -11 279.996 204.322   3
   2  16 -12 2516.03 466.722   3
  -2  16 -12 2130.35 435.653   3
   2  16 -13 467.777 253.941   3
  -2  16 -13-92.2920 175.923   3
  -2  16 -14 275.787 134.240   3
   2  16 -14 714.743 262.146   3
   2  16 -15 598.496 259.616   3
  -2  16 -15 670.615 282.037   3
  -2  16 -16-53.5277 134.923   3
   2  16 -16-92.0562 210.485   3
   2  16 -17 654.998 356.529   3
  -2  16 -17 992.355 357.092   3
  -2  16 -18 397.180 223.224   3
   2  16 -18 512.655 291.979   3
  -2  16 -19 1511.78 443.346   3
   2  16 -19 1306.10 351.700   3
  -2  16 -20 166.084 138.808   3
   2  16 -20 338.838 193.157   3
  -2  16 -21 37.6258 151.399   3
  -2  16 -22 250.333 213.991   3
  -2  17   0 83.3946 111.850   3
   2  17   0 190.575 121.273   3
  -2  17  -1 635.721 285.611   3
  -2  17   1 365.605 173.904   3
   2  17  -1 700.468 230.710   3
   2  17   1 321.084 174.543   3
  -2  17   2-118.306 108.318   3
  -2  17  -2-240.383 173.815   3
   2  17   2 43.6758 115.832   3
   2  17  -2 30.8364 94.3687   3
   2  17  -3 1011.81 280.433   3
  -2  17   3 1315.95 330.257   3
  -2  17  -3 1005.91 294.146   3
   2  17   3 841.874 272.723   3
  -2  17   4 54.2993 146.985   3
   2  17   4 106.906 155.726   3
   2  17  -4-12.1839 144.962   3
   2  17   5-10.8549 123.200   3
   2  17  -5 144.398 163.123   3
  -2  17  -5 60.6759 173.772   3
  -2  17   5 175.570 177.603   3
  -2  17  -6 1261.40 344.536   3
   2  17  -6 1493.91 346.611   3
  -2  17   6 1346.73 326.867   3
  -2 -17   6 1423.54 331.505   4
   2  17   6 986.523 296.467   3
  -2  17   7 4060.26 581.173   3
  -2  17  -7 3608.66 550.200   3
   2  17  -7 3523.07 554.355   3
   2  17   7 3994.47 525.403   3
  -2 -17   7 4295.85 532.280   4
  -2  17   8 1000.82 314.924   3
  -2  17  -8 1143.40 338.959   3
   2  17  -8 1284.11 319.505   3
  -2 -17   8 1037.37 273.047   4
  -2  17   9 16124.4 1135.20   3
   2  17  -9 16852.0 1207.44   3
  -2  17  -9 16080.8 1182.91   3
  -2 -17   9 15843.4 1047.85   4
  -2  17  10 585.844 253.628   3
  -2  17 -10 301.601 188.638   3
   2  17 -10 204.820 200.279   3
  -2  17  11 12042.5 1002.28   3
  -2  17 -11 13736.5 1103.93   3
   2  17 -11 12240.5 1041.87   3
  -2  17 -12 145.462 156.470   3
   2  17 -12-23.8572 154.166   3
  -2  17 -13 3712.05 582.278   3
   2  17 -13 3394.91 575.178   3
   2  17 -14 409.884 216.391   3
  -2  17 -14 1325.23 400.896   3
   2  17 -15 3060.14 570.939   3
  -2  17 -15 2955.13 539.638   3
  -2  17 -16 275.903 140.268   3
   2  17 -16 139.987 162.743   3
  -2  17 -17 4343.47 649.753   3
   2  17 -17 4788.61 700.757   3
   2  17 -18-35.7843 177.688   3
  -2  17 -18 343.420 206.784   3
  -2  17 -19 2919.20 570.477   3
  -2  18   0 960.894 352.834   3
   2  18   0 1201.70 348.496   3
   2  18   1 7.18907 102.288   3
  -2  18   1 40.4505 132.898   3
  -2  18  -1-28.6801 143.855   3
   2  18  -1-105.342 136.099   3
   2  18   2 93.2076 164.998   3
  -2  18  -2 232.632 201.520   3
   2  18  -2 233.913 160.479   3
  -2  18   2-138.426 179.894   3
  -2  18   3 404.071 222.544   3
  -2  18  -3 308.026 194.220   3
   2  18   3 248.366 197.844   3
   2  18  -3 59.2147 118.366   3
  -2  18   4 326.749 253.114   3
   2  18   4 76.4707 166.535   3
  -2  18  -4 285.137 232.099   3
   2  18  -4 200.302 268.344   3
   2  18  -5 1338.11 386.497   3
   2  18   5 1310.13 334.241   3
  -2  18   5 1300.31 330.959   3
  -2  18  -5 851.076 308.924   3
   2  18  -6 1353.15 386.913   3
  -2  18   6 1460.18 381.461   3
  -2 -18   6 1132.91 310.455   4
   2  18   6 1724.77 386.146   3
  -2  18  -6 1522.38 367.250   3
  -2  18   7 4162.39 606.879   3
  -2  18  -7 3381.20 554.844   3
   2  18  -7 4996.01 676.033   3
  -2 -18   7 4456.89 571.139   4
  -2  18   8 263.791 226.813   3
  -2  18  -8-204.901 201.025   3
   2  18  -8 220.412 236.415   3
  -2  18  -9 3191.05 553.798   3
   2  18  -9 3145.15 566.089   3
  -2  18   9 2635.70 497.925   3
  -2  18  10 104.367 134.196   3
  -2  18 -10 85.1045 158.228   3
   2  18 -10-273.085 162.502   3
  -2  18 -11-80.1934 164.154   3
  -2  18  11-81.5913 144.814   3
   2  18 -11 63.8641 180.159   3
  -2  18 -12 274.535 309.085   3
   2  18 -12 404.747 234.901   3
  -2  18 -13 1652.11 431.523   3
   2  18 -13 507.937 285.447   3
  -2  18 -14 235.876 228.261   3
   2  18 -14 34.2755 133.405   3
  -2  18 -15-29.0946 138.353   3
   2  18 -15 429.724 292.116   3
   2  18 -16 461.132 321.146   3
  -2  18 -16 61.6765 182.880   3
  -2  18 -17 980.186 364.322   3
  -2  19   0 9295.68 929.037   3
   2  19   0 9463.03 883.553   3
  -2  19  -1 403.590 238.061   3
   2  19   1 70.9755 143.323   3
  -2  19   1 131.403 166.357   3
   2  19  -1 115.019 168.213   3
  -2  19   2 5270.18 694.586   3
   2  19  -2 5027.98 651.040   3
  -2  19  -2 5053.98 687.455   3
   2  19   2 4520.71 626.048   3
  -2  19   3 388.188 274.694   3
  -2  19  -3-268.043 198.925   3
   2  19   3 257.305 185.538   3
   2  19  -3 28.4150 137.714   3
  -2  19  -4 8126.15 884.537   3
  -2  19   4 8276.26 880.146   3
   2  19   4 9275.81 862.868   3
   2  19  -4 8511.95 873.535   3
  -2 -19   5 221.677 117.260   4
  -2  19  -5 208.481 140.571   3
  -2  19   5 118.886 205.292   3
   2  19   5 42.6414 124.260   3
   2  19  -6 19539.5 1345.11   3
  -2 -19   6 18147.5 1201.89   4
  -2  19  -6 17913.5 1305.68   3
  -2  19   6 16553.5 1267.05   3
  -2  19   7 548.647 281.593   3
  -2  19  -7 650.812 283.842   3
   2  19  -7 745.535 316.063   3
  -2  19  -8 12839.7 1111.71   3
  -2  19   8 12899.0 1083.07   3
   2  19  -8 12583.2 1101.47   3
   2  19  -9 1551.67 404.741   3
  -2  19  -9 1321.69 351.715   3
  -2  19   9 1257.86 348.518   3
  -2  19  10 3220.46 555.227   3
  -2  19 -10 3830.31 645.087   3
   2  19 -10 2928.46 560.141   3
  -2  19 -11 173.535 212.593   3
   2  19 -11-132.862 176.246   3
  -2  19  11 34.0403 159.110   3
  -2  19 -12 380.944 258.449   3
   2  19 -12 115.386 222.903   3
   2  19 -13 104.821 169.897   3
  -2  19 -13 117.441 193.442   3
   2  19 -14 328.339 321.606   3
  -2  19 -14 686.315 314.052   3
   2  20   0 152.647 201.890   3
  -2  20   0 158.427 215.249   3
  -2  20   1 1206.23 403.847   3
   2  20   1 621.144 297.329   3
   2  20  -1 752.718 259.146   3
  -2  20  -1 723.677 317.839   3
   2  20   2 532.824 245.905   3
  -2  20   2 183.232 196.204   3
   2  20  -2 243.712 140.152   3
  -2  20  -2 565.834 316.387   3
   2  20  -3 691.826 264.407   3
  -2  20   3 1060.16 337.821   3
  -2  20  -3 354.049 228.165   3
   2  20   3 408.826 211.805   3
   2  20   4 537.356 254.933   3
  -2  20   4 548.426 292.755   3
   2  20  -4 362.559 200.487   3
  -2  20  -4 174.274 239.133   3
   2  20  -5-120.269 138.997   3
  -2  20  -5 512.215 284.518   3
  -2  20   5 370.062 291.805   3
  -2 -20   5 11.7981 132.933   4
  -2  20   6 360.079 309.004   3
  -2  20  -6 44.2641 184.513   3
   2  20  -6 129.793 273.775   3
  -2  20   7 3311.19 595.986   3
  -2  20  -7 4120.69 667.414   3
   2  20  -7 3865.96 641.268   3
  -2  20   8 418.110 256.058   3
  -2  20  -8 458.636 315.615   3
   2  20  -8 959.049 372.589   3
   2  20  -9 2121.90 491.185   3
  -2  20   9 1290.90 391.134   3
  -2  20  -9 2490.29 510.485   3
  -2  20  10 27.4424 189.083   3
   2  20 -10 511.894 320.704   3
  -2  20 -10 40.8396 218.855   3
  -2  20  11 336.780 256.241   3
   2  20 -11 823.854 332.283   3
  -2  20 -11 322.699 228.602   3
   2  21   0 1576.70 423.006   3
  -2  21   0 1625.46 437.951   3
  -2  21  -1 194.672 209.405   3
   2  21  -1-52.3817 121.891   3
   2  21   1 35.8361 169.710   3
  -2  21  -2 2343.42 500.059   3
   2  21   2 1647.60 393.663   3
   2  21  -2 2399.76 490.273   3
  -2  21   2 2363.19 497.877   3
  -2  21  -3 227.639 262.757   3
  -2  21   3-56.3892 136.197   3
   2  21  -3 237.327 199.703   3
   2  21   3 231.094 230.990   3
  -2 -21   4 853.924 304.518   4
   2  21  -4 841.532 367.733   3
  -2  21   4 1346.45 413.683   3
  -2  21  -4 2042.66 502.046   3
   2  21  -5 3.77475 221.914   3
  -2  21  -5 363.518 254.969   3
  -2  21   5 430.106 282.114   3
   2  21  -6 1972.14 445.986   3
  -2  21   6 2049.67 508.211   3
  -2  21  -6 1783.70 464.467   3
  -2  21   7 714.648 331.014   3
  -2  21  -7 1466.20 411.421   3
   2  21  -7 1011.49 363.255   3
   2  21  -8 2978.04 591.698   3
  -2  21   8 2550.18 511.288   3
  -2  21   9 2799.46 563.971   3
  -2  21  10 511.351 259.237   3
  -2  21  11 1117.40 369.125   3
   2  22   0 3244.52 615.984   3
   2  22  -1 232.695 210.406   3
   2  22   1 420.549 276.605   3
   2  22  -2 570.384 298.028   3
   2  22   2 206.184 170.064   3
   2  22  -3-3.93942 196.927   3
   3   0   0 157.280 45.0255   2
  -3   0   0 63.2507 34.3566   1
  -3   0   0 94.0597 45.2562   4
   3   0   1 90.8102 44.3476   2
  -3   0   1 155.758 64.9064   1
  -3   0  -1 63.4133 57.4117   1
  -3   0  -1 151.556 57.0573   4
  -3   0   1 250.554 73.9658   4
  -3   0   2 16517.6 584.528   4
   3   0   2 17671.1 541.554   2
  -3   0  -2 15833.4 559.119   1
  -3   0  -2 16753.8 507.475   4
  -3   0   2 17541.1 602.141   1
   3   0   3 62.6166 39.7499   2
  -3   0   3 139.752 54.8911   1
  -3   0  -3 96.2802 39.4527   4
  -3   0   3 70.5390 64.9529   4
  -3   0   4 18926.0 672.571   4
   3   0   4 17068.2 617.446   2
  -3   0  -4 17129.0 487.474   4
  -3   0  -5-16.9563 19.3712   4
   3   0   5 74.7024 48.4214   2
  -3   0  -5 60.5539 24.7839   3
  -3   0   5 45.6422 47.3370   4
   3   0   6 3751.93 304.057   2
  -3   0   6 3167.55 287.208   4
  -3   0  -6 3405.52 153.966   3
   3   0   7 8.72546 83.0239   2
  -3   0   7 74.5846 82.3083   4
  -3   0  -7 74.4729 28.0528   3
  -3   0  -8 18689.0 444.685   3
  -3   0   8 18909.1 778.741   4
   3   0   8 19140.3 800.539   2
  -3   0   9 153.563 104.899   4
  -3   0   9 89.7347 56.1205   2
  -3   0  -9-1.24335 18.2644   3
   3   0   9 26.1036 50.8022   2
  -3   0 -10 43239.7 864.407   3
  -3   0  10 42009.1 1105.42   2
   3   0  10 41442.2 1364.15   2
  -3   0  10 42228.6 1311.92   4
   3   0  11 98.3766 55.6110   2
  -3   0 -11 38.6156 31.4847   3
  -3   0  11 2.05830 50.0433   4
  -3   0  11-26.2772 59.0794   2
   3   0  12 190567. 3815.53   2
  -3   0  12 182274. 3342.04   2
  -3   0  12 181653. 3630.01   4
  -3   0 -12 181466. 2947.81   3
   3   0  13 63.0713 89.7731   2
  -3   0  13-10.6198 63.8540   2
  -3   0 -13-6.47730 30.6706   3
  -3   0  13 127.173 119.866   4
   3   0  14 166975. 3625.56   2
  -3   0  14 162203. 3175.70   2
  -3   0 -14 159995. 2711.96   3
  -3   0  14 151367. 3344.01   4
  -3   0  15 34.8070 110.123   4
  -3   0  15 32.8778 107.471   2
   3   0  15 335.274 208.887   2
   3   0  16 97263.0 2707.63   2
  -3   0  16 100837. 2387.92   2
  -3   0  17-113.493 88.0582   2
   3   0  17-95.4004 170.471   2
  -3   0  18 13163.6 776.918   2
   3   0  18 14299.6 965.112   2
   3   0  19 149.772 139.648   2
  -3   0  19 3.84623 83.6032   2
   3   0  20 27522.3 1434.77   2
  -3   0  20 28470.4 1249.97   2
  -3   0  21-38.8432 110.857   2
   3   0  21 78.7382 132.812   2
   3   0  22 11359.7 953.105   2
   3   0  23 207.718 208.020   2
   3   0  24 6244.37 750.972   2
   3   0  25 99.0051 205.658   2
   3   0  26 8919.12 929.896   2
   3   0  27-164.901 159.107   2
   3   0  28 2441.87 507.956   2
   3   0  29 198.117 176.508   2
   3   0  30 224.615 212.549   2
   3  -1   0 18.6710 22.8437   2
  -3  -1   0 5.10937 36.9697   4
  -3   1   0 15.7496 39.8828   4
  -3  -1   0-1.58939 44.9257   1
  -3   1   0 57.3540 52.8661   1
  -3   1   1 7752.72 367.753   4
   3  -1  -1 8622.19 239.713   2
   3  -1   1 8068.51 319.019   2
  -3  -1  -1 7801.37 356.877   4
  -3  -1  -1 7809.77 357.813   1
  -3  -1   1 8003.24 383.587   4
  -3   1   1 8111.07 400.309   1
  -3   1  -1 7905.59 343.542   4
   3   1   1 8090.19 339.672   2
  -3  -1   1 7882.51 372.039   1
  -3   1  -1 8436.81 400.551   1
  -3   1  -2 6996.87 304.791   3
  -3   1   2 6814.15 373.718   1
  -3  -1   2 6765.27 350.300   1
   3  -1   2 6572.55 313.437   2
  -3   1  -2 5980.12 336.721   1
  -3  -1   2 6731.79 358.143   4
  -3   1  -2 6136.08 281.035   4
  -3   1   2 6312.20 344.980   4
   3   1   2 6869.39 333.923   2
  -3  -1  -2 6756.71 317.654   4
  -3  -1  -2 6628.07 322.935   1
  -3  -1   3 4007.14 288.583   4
   3  -1   3 4501.77 278.471   2
  -3   1   3 3996.79 290.358   1
  -3  -1  -3 4390.33 261.897   1
  -3   1  -3 4375.97 227.687   3
   3   1   3 4338.56 278.643   2
  -3  -1  -3 4067.30 240.153   4
  -3   1  -3 4097.60 217.029   4
  -3   1   3 4470.41 300.690   4
  -3   1   4 11120.0 506.244   1
  -3  -1   4 10516.1 499.511   4
  -3   1  -4 10819.3 367.503   3
   3  -1   4 10463.7 472.350   2
   3   1   4 11067.9 490.505   2
  -3   1  -4 10737.1 339.261   4
  -3   1   4 10111.3 482.394   4
  -3  -1   5 128.906 69.9236   4
   3   1   5 103.828 51.4952   2
  -3   1  -5-8.48004 19.2624   3
   3  -1   5 66.6117 59.7452   2
  -3   1  -5 101.118 27.3601   4
  -3   1   5 147.936 49.4604   4
   3   1   6 5870.48 389.324   2
   3  -1   6 6540.88 415.415   2
  -3   1   6 6139.28 226.965   2
  -3   1  -6 6294.52 263.788   3
  -3   1   6 6037.87 402.075   4
  -3   1  -6 6199.12 225.490   4
  -3  -1   6 6057.47 390.730   4
  -3   1  -7 264.522 62.5437   3
  -3   1  -7 340.349 49.3720   4
   3  -1   7 414.812 121.588   2
   3   1   7 302.773 94.4339   2
  -3   1   7 382.943 68.8978   2
  -3  -1   7 279.632 94.1227   4
  -3   1   7 218.776 66.6096   4
  -3  -1   8 4260.53 353.350   4
  -3   1   8 4850.18 254.952   2
   3   1   8 4377.27 365.415   2
   3  -1   8 4389.40 370.521   2
  -3   1   8 4193.28 355.874   4
  -3   1  -8 4530.10 230.351   3
  -3   1   9 553.550 90.7730   2
  -3   1  -9 410.007 74.2254   3
   3  -1   9 491.283 132.779   2
   3   1   9 377.841 116.295   2
  -3  -1   9 429.372 130.125   4
  -3   1   9 503.500 143.854   4
  -3   1  10 138.354 73.6191   4
  -3   1  10 139.587 53.8153   2
  -3   1 -10 51.9559 23.8796   3
   3   1  10-90.0095 69.5224   2
  -3  -1 -10 51.8404 21.0187   3
  -3  -1  10 56.0376 81.3971   4
   3  -1  10 281.901 136.258   2
   3   1  11 8614.18 589.736   2
   3  -1  11 10093.9 642.799   2
  -3  -1  11 7993.04 529.259   4
  -3   1 -11 8280.24 352.878   3
  -3   1  11 7744.31 533.106   4
  -3  -1 -11 7492.09 259.520   3
  -3   1  11 8353.99 435.733   2
  -3  -1  12 14744.5 677.784   2
   3  -1  12 15872.3 853.419   2
  -3   1  12 15487.7 796.698   4
  -3   1 -12 15869.3 530.226   3
  -3  -1 -12 14884.2 416.802   3
  -3   1  12 15900.2 654.583   2
   3   1  12 17157.8 875.795   2
  -3  -1  12 15187.2 773.511   4
   3  -1  13 5689.65 519.309   2
  -3   1  13 5487.87 392.165   2
   3   1  13 5532.42 505.657   2
  -3  -1  13 5854.26 482.147   4
  -3   1 -13 5081.30 300.449   3
  -3  -1  13 5045.08 404.172   2
  -3  -1 -13 5634.97 250.247   3
  -3   1  14 5321.03 402.377   2
   3   1  14 4984.23 505.915   2
   3  -1  14 5285.42 527.217   2
  -3   1 -14 5971.61 335.743   3
  -3  -1  14 5225.80 424.955   2
  -3  -1  14 6139.38 503.565   4
  -3  -1  15 13113.8 715.970   2
  -3  -1  15 12497.3 748.411   4
   3  -1  15 12767.9 838.318   2
  -3   1 -15 12955.1 532.221   3
   3   1  15 13050.0 832.839   2
  -3   1  15 12065.2 651.864   2
  -3  -1  16 15569.5 863.171   4
  -3  -1  16 16239.9 826.652   2
   3   1  16 15926.3 956.285   2
  -3   1  16 15878.8 781.896   2
   3  -1  16 15998.7 977.956   2
  -3  -1  17 1087.95 242.746   4
  -3   1  17 1137.70 234.597   2
   3   1  17 773.047 233.695   2
   3  -1  17 598.022 192.474   2
  -3  -1  17 882.347 193.914   2
   3   1  18 3038.88 432.843   2
   3  -1  18 3502.93 472.741   2
  -3  -1  18 2726.31 354.771   2
  -3   1  18 2992.52 359.942   2
  -3   1  19 491.784 168.107   2
   3  -1  19 531.512 223.723   2
  -3  -1  19 642.228 198.500   2
   3   1  19 462.406 184.261   2
   3   1  20-4.64190 152.421   2
   3  -1  20 193.229 141.681   2
  -3   1  20 312.267 130.043   2
  -3  -1  20 178.472 118.260   2
   3   1  21 200.027 210.813   2
   3  -1  21 105.284 89.3490   2
  -3  -1  21 84.1250 142.380   2
   3   1  22 169.018 160.108   2
   3  -1  22 281.714 155.159   2
  -3  -1  22 35.2000 115.845   2
   3   1  23-128.204 198.088   2
   3  -1  23-38.3339 155.530   2
   3   1  24 87.1938 152.495   2
   3  -1  24 319.810 202.460   2
   3   1  25 235.518 206.758   2
   3  -1  25 249.825 187.361   2
   3   1  26 195.025 179.754   2
   3  -1  26 15.7359 137.144   2
   3   1  27 40.3453 155.833   2
   3  -1  27 453.568 246.951   2
   3   1  28 465.689 209.221   2
   3  -1  28 1064.90 387.405   2
   3   1  29 11.2460 164.142   2
   3  -1  29-125.772 244.886   2
   3  -1  30-335.943 278.364   2
   3   1  30 103.945 145.771   2
  -3   2   0-32.2541 39.7735   1
  -3  -2   0-36.9114 58.6935   4
  -3   2   0 86.7544 44.5476   4
   3  -2   0-12.9061 18.9537   2
  -3  -2   0 97.2538 40.3058   1
  -3   2  -1 111627. 2033.21   3
   3  -2  -1 111144. 1753.83   2
  -3   2  -1 109420. 2120.11   1
  -3  -2  -1 111944. 1969.29   1
   3  -2   1 109661. 1924.13   2
  -3  -2   1 111568. 2021.87   1
  -3   2   1 115292. 2152.96   1
  -3  -2   1 109706. 2090.05   4
  -3   2  -1 111713. 1950.85   4
  -3  -2  -1 100519. 2038.49   4
  -3   2   1 110842. 2048.70   4
  -3  -2  -2 59133.4 1277.58   4
  -3   2   2 58561.1 1362.77   1
  -3  -2  -2 59315.7 1209.76   1
   3  -2   2 59137.2 1242.43   2
  -3   2   2 58855.5 1339.28   4
  -3   2  -2 58891.6 1154.38   4
  -3  -2   2 59235.9 1346.37   4
  -3   2  -2 58289.8 1248.51   3
  -3   2  -2 60750.6 1361.03   1
  -3   2   3 106289. 2096.84   1
  -3   2  -3 107054. 1779.66   4
   3  -2   3 103929. 1999.28   2
  -3  -2   3 102781. 2083.59   4
  -3   2  -3 108274. 1936.34   3
   3   2   3 102647. 2029.48   2
  -3   2   3 105579. 2084.72   4
  -3  -2  -3 107211. 1901.60   1
  -3   2  -4 8672.21 365.849   3
  -3   2   4 8902.60 455.358   1
  -3   2   4 8801.86 462.441   4
  -3   2  -4 8922.59 283.574   4
   3  -2   4 9298.94 449.707   2
   3   2   4 8528.52 439.056   2
  -3  -2   4 8435.57 446.619   4
  -3   2  -5 132656. 2016.18   4
   3  -2   5 126662. 2499.23   2
  -3  -2   5 137173. 2550.57   4
  -3   2   5 124586. 2515.53   4
  -3   2  -5 128503. 2247.65   3
   3   2   5 131324. 2514.84   2
  -3   2   5 125084. 2496.16   1
  -3   2   6 10301.8 538.100   4
   3  -2   6 10877.5 548.298   2
  -3  -2   6 11129.7 548.108   4
  -3   2  -6 9727.58 389.766   3
  -3   2   6 10061.5 279.138   2
   3   2   6 10672.5 539.091   2
   3   2   7 47643.7 1305.78   2
  -3   2  -7 44002.1 990.572   3
  -3  -2   7 46327.1 1261.58   4
   3  -2   7 42995.4 1267.09   2
  -3   2   7 43039.2 866.726   2
  -3   2   7 44732.9 1272.68   4
  -3   2   8 327.384 124.332   4
   3  -2   8 175.139 104.693   2
   3   2   8 124.713 91.4308   2
  -3   2   8 67.4677 45.5857   2
  -3  -2   8 20.0851 50.8901   4
  -3   2  -8 64.9463 33.9451   3
  -3   2  -9 31324.5 825.322   3
   3  -2   9 32757.3 1152.31   2
   3   2   9 34453.7 1157.15   2
  -3  -2   9 33958.3 1098.60   4
  -3   2   9 30001.4 788.624   2
  -3   2   9 35822.3 1163.38   4
   3   2  10 17717.4 828.164   2
  -3   2 -10 15662.8 548.520   3
  -3   2  10 15514.1 551.810   2
   3  -2  10 16959.5 826.757   2
  -3  -2  10 14562.9 709.025   4
   3   2  11 17012.8 836.184   2
  -3   2  11 16075.1 600.760   2
   3  -2  11 16351.5 839.449   2
  -3   2 -11 14853.5 563.692   3
  -3  -2  11 14789.0 737.309   4
  -3  -2  12 10233.9 635.391   4
  -3   2 -12 11973.6 489.645   3
  -3  -2 -12 9730.12 280.155   3
   3   2  12 10829.8 685.159   2
  -3   2  12 11309.6 522.340   2
   3  -2  12 10400.2 689.616   2
  -3   2  13 17786.9 718.669   2
  -3   2 -13 18557.4 651.901   3
   3  -2  13 20695.2 1018.82   2
  -3  -2  13 17333.5 846.668   4
   3   2  13 17751.9 931.327   2
   3   2  14 8690.72 647.509   2
  -3   2  14 8818.60 511.818   2
  -3   2 -14 8326.70 438.225   3
   3  -2  14 8348.18 661.680   2
  -3  -2  14 8293.89 586.769   4
  -3  -2  14 9131.87 592.917   2
   3   2  15 2448.95 352.980   2
   3  -2  15 3274.69 432.707   2
  -3   2 -15 3678.43 295.462   3
  -3  -2  15 3691.48 403.316   4
  -3  -2  15 3428.49 374.963   2
  -3   2  15 3591.07 346.846   2
  -3   2 -16 22493.6 794.724   3
  -3  -2  16 22945.6 1029.80   2
  -3  -2  16 22710.1 1046.85   4
  -3   2  16 21877.7 916.327   2
   3   2  16 21465.5 1122.88   2
   3  -2  16 20554.0 1133.17   2
  -3  -2  17 227.988 141.308   4
  -3   2  17 709.688 167.190   2
   3   2  17 454.153 194.685   2
  -3  -2  17 644.203 213.153   2
   3  -2  17 602.658 226.375   2
   3   2  18 32732.3 1491.88   2
  -3   2  18 34879.7 1270.79   2
  -3  -2  18 33796.2 1364.12   4
  -3  -2  18 35097.9 1378.44   2
   3  -2  18 34696.1 1568.24   2
   3   2  19 723.355 258.988   2
  -3   2  19 928.528 221.500   2
   3  -2  19 584.124 208.742   2
  -3  -2  19 746.537 214.762   2
   3   2  20 2340.81 420.953   2
  -3  -2  20 2230.93 354.161   2
   3  -2  20 1596.35 351.141   2
   3  -2  21 1545.85 388.326   2
   3   2  21 1267.63 321.691   2
  -3  -2  21 1616.76 299.352   2
   3   2  22 2216.77 418.983   2
   3  -2  22 2928.05 501.583   2
  -3  -2  22 1951.02 356.189   2
  -3  -2  23 2684.46 431.131   2
   3   2  23 4121.41 592.315   2
   3  -2  23 2501.17 466.151   2
   3  -2  24 1206.75 334.100   2
   3   2  24 1389.07 357.473   2
   3   2  25 5512.06 720.587   2
   3  -2  25 5630.32 725.336   2
   3  -2  26 61.7084 153.013   2
   3   2  26 283.428 183.519   2
   3  -2  27 7425.25 880.826   2
   3   2  27 7158.55 870.407   2
   3   2  28 854.459 318.739   2
   3  -2  28 347.962 239.026   2
   3  -2  29 5137.31 762.388   2
   3   2  29 6393.18 848.609   2
   3  -2  30 142.942 152.164   2
   3   2  30 136.350 205.731   2
  -3   3   0 117.246 63.6895   3
  -3  -3   0 23.6723 42.2905   4
  -3  -3   0 72.4953 41.9862   1
  -3   3   0 157.291 50.8468   1
  -3   3  -1 273.187 82.3846   3
  -3   3  -1 240.726 86.4822   1
  -3  -3   1 319.599 94.5593   4
  -3   3   1 332.341 98.7977   1
  -3   3   1 193.591 59.1419   3
  -3  -3  -1 255.737 63.0236   1
  -3   3  -2 1071.17 135.857   3
  -3   3   2 1098.38 158.055   3
  -3   3   2 963.451 154.238   1
  -3  -3  -2 1133.89 117.733   1
  -3  -3   2 1297.10 170.449   4
  -3   3  -3 830.707 126.307   3
   3   3   3 1049.27 92.0018   3
  -3  -3   3 889.343 139.553   4
  -3   3   3 1017.20 152.684   1
  -3  -3  -3 978.191 107.269   1
  -3  -3   4 46472.8 1230.24   4
  -3   3   4 48735.8 1238.36   1
  -3   3  -4 46850.1 1108.79   3
  -3  -3  -4 47668.3 1006.17   1
   3   3   4 47187.7 848.500   3
   3   3   5 25482.4 803.686   2
  -3   3   5 24037.6 761.523   1
   3  -3   5 24533.2 780.495   2
  -3  -3   5 23104.2 752.242   4
  -3   3  -5 24917.6 652.868   3
  -3   3  -6 3353.01 242.611   3
   3  -3   6 3058.25 295.704   2
   3   3   6 3668.18 318.680   2
  -3  -3   6 3129.36 291.220   4
   3   3   7 226.337 104.540   2
  -3   3  -7 186.904 70.8964   3
   3  -3   7 198.706 73.7738   2
  -3  -3   7 109.401 74.3906   4
   3  -3   8 5936.72 457.546   2
  -3   3   8 5799.95 268.694   2
  -3  -3   8 5764.70 411.853   4
   3   3   8 6419.37 459.137   2
  -3   3  -8 5988.73 339.305   3
  -3  -3   9 2458.05 269.171   4
  -3   3  -9 2621.94 221.669   3
   3  -3   9 2903.52 330.362   2
   3   3   9 2309.60 291.894   2
  -3   3   9 2274.26 179.000   2
   3  -3  10 16249.0 822.485   2
  -3   3 -10 15052.2 583.229   3
  -3   3  10 14871.4 536.383   2
  -3  -3  10 15196.3 721.048   4
   3   3  10 15179.2 778.803   2
   3   3  11 4541.24 423.926   2
  -3   3 -11 3573.56 278.566   3
   3  -3  11 3124.83 375.128   2
  -3  -3  11 3731.21 363.629   4
  -3   3  11 3515.99 263.104   2
   3  -3  12 2341.69 325.975   2
  -3   3 -12 1904.13 205.071   3
  -3  -3 -12 1113.23 71.4754   3
   3   3  12 1872.32 289.288   2
  -3   3  12 1823.06 196.188   2
  -3  -3  12 2166.85 283.078   4
   3   3  13-51.3953 76.1065   2
  -3   3  13 109.891 74.6055   2
   3  -3  13 114.841 144.944   2
  -3   3 -13-29.3633 51.0038   3
  -3  -3  13-37.5121 61.8500   4
  -3   3 -14 8701.42 479.368   3
   3  -3  14 10376.6 742.296   2
  -3  -3  14 9340.59 625.972   4
   3   3  14 9442.83 691.216   2
  -3   3  14 8587.32 500.442   2
  -3  -3  15 1401.75 265.656   4
  -3   3  15 1318.95 214.901   2
   3  -3  15 968.639 241.526   2
  -3   3 -15 1538.70 208.554   3
   3   3  15 1639.69 297.023   2
  -3   3  16 36295.3 1224.83   2
   3  -3  16 38338.9 1598.33   2
  -3  -3  16 41374.4 1437.88   4
  -3   3 -16 37387.8 1147.83   3
  -3  -3  16 37354.5 1392.81   2
   3   3  16 35695.3 1505.64   2
  -3  -3  17 13546.3 825.925   2
   3  -3  17 14128.9 956.847   2
  -3   3 -17 12960.1 637.322   3
  -3  -3  17 13607.3 810.102   4
  -3   3  17 12787.7 709.599   2
   3   3  17 12076.0 869.106   2
   3  -3  18 902.153 258.638   2
   3   3  18 552.795 207.396   2
  -3  -3  18 711.821 201.308   4
  -3  -3  18 685.891 215.525   2
  -3   3  18 661.522 179.363   2
  -3  -3  19 2182.83 348.473   4
   3  -3  19 1505.06 337.464   2
   3   3  19 2009.46 383.456   2
  -3  -3  19 2116.16 346.186   2
  -3  -3  20 3723.71 468.049   2
   3   3  20 3703.24 508.488   2
  -3  -3  20 3367.23 427.248   4
   3  -3  20 3756.44 528.611   2
   3  -3  21 1230.13 300.807   2
   3   3  21 2513.06 429.216   2
  -3  -3  21 1664.86 330.672   2
   3   3  22 6947.36 747.184   2
  -3  -3  22 6516.30 653.113   2
   3  -3  22 5101.78 664.908   2
   3   3  23 235.124 161.940   2
  -3  -3  23 39.3130 89.3405   2
   3  -3  23 229.864 132.972   2
   3   3  24 2217.99 442.977   2
   3  -3  24 1423.10 359.619   2
  -3  -3  24 1627.62 354.323   2
   3   3  25 88.6664 171.738   2
   3  -3  25 164.592 194.887   2
   3   3  26 851.661 311.042   2
   3  -3  26 951.944 320.900   2
   3  -3  27 14.6847 146.162   2
   3   3  27 189.945 152.445   2
   3  -3  28 446.953 318.502   2
   3   3  28-3.82172 140.963   2
   3   3  29 131.722 136.010   2
   3  -3  29-167.476 214.289   2
   3  -3  30 38.5693 212.205   2
   3   3  30-12.4836 207.963   2
  -3   4   0-41.4146 57.7577   1
  -3   4   0-23.0306 39.2273   3
  -3   4   1 88054.3 1886.58   1
  -3   4  -1 91222.9 1906.06   1
  -3   4   1 90903.4 1916.06   3
   3   4   1 90764.1 1685.18   3
  -3   4  -1 91847.0 1892.62   3
  -3  -4  -1 88840.1 1618.06   1
  -3  -4   1 90528.6 1887.92   4
  -3   4   2 31728.9 971.343   3
  -3   4  -2 31913.3 927.033   3
  -3  -4  -2 30151.7 703.969   1
  -3   4   2 31070.2 941.186   1
   3   4   2 30747.2 751.403   3
  -3  -4   2 31031.5 943.947   4
  -3   4   3 154112. 2885.48   3
  -3   4   3 151534. 2823.96   1
  -3  -4  -3 149377. 2440.29   1
   3   4   3 149572. 2451.32   3
  -3  -4   3 153439. 2853.38   4
  -3   4  -3 155438. 2769.07   3
  -3  -4   4 27341.2 909.889   4
  -3   4  -4 27396.6 845.207   3
  -3  -4  -4 28859.6 667.651   1
   3   4   4 27853.0 632.137   3
  -3   4   4 29217.5 915.952   1
  -3   4  -5 124649. 2359.45   3
   3   4   5 125396. 2000.76   3
  -3  -4  -5 127516. 2114.84   1
  -3   4   5 123930. 2477.59   1
  -3  -4   5 120574. 2490.26   4
   3   4   6 169594. 2623.10   3
  -3   4  -6 173798. 3052.05   3
  -3   4   6 177526. 3228.07   1
  -3  -4   6 174526. 3235.76   4
  -3   4  -7 141122. 2373.11   3
  -3  -4   7 142026. 2588.18   4
   3   4   7 149221. 2704.15   2
  -3   4  -8 61320.5 1429.19   3
  -3  -4   8 61630.6 1596.93   4
   3   4   8 59271.1 1646.35   2
  -3   4  -9 17649.8 684.638   3
   3  -4   9 19081.1 888.162   2
  -3  -4   9 20001.8 831.527   4
   3   4   9 18779.9 860.486   2
   3   4  10 2601.61 314.037   2
  -3   4 -10 1948.52 221.137   3
  -3  -4  10 1912.32 254.410   4
   3  -4  10 2194.88 301.544   2
   3   4  11 13469.5 767.748   2
  -3  -4  11 13442.0 703.503   4
  -3   4 -11 13586.6 601.357   3
   3  -4  11 11439.1 735.560   2
  -3   4  11 12809.0 529.577   2
  -3   4 -12 40230.9 1155.44   3
   3  -4  12 42707.0 1525.45   2
   3   4  12 40127.4 1446.63   2
  -3  -4  12 38880.5 1301.99   4
  -3   4  12 40330.2 1104.18   2
  -3   4 -13 2207.42 242.369   3
   3  -4  13 1903.40 321.654   2
  -3   4  13 2054.50 231.052   2
  -3  -4  13 1801.54 277.237   4
   3   4  13 1962.80 317.423   2
  -3  -4  14 8633.98 601.289   4
  -3   4 -14 9041.42 518.984   3
   3   4  14 9533.42 695.173   2
  -3   4  14 9313.14 521.027   2
   3  -4  14 8374.07 688.335   2
  -3   4  15 5789.02 423.286   2
   3  -4  15 6098.15 602.128   2
  -3   4 -15 5650.34 418.303   3
  -3  -4  15 5424.26 490.857   4
   3   4  15 6183.46 584.713   2
   3   4  16 127.808 101.932   2
  -3   4 -16 296.728 130.238   3
  -3   4  16 140.250 80.6201   2
  -3  -4  16 261.846 143.651   4
   3  -4  16 138.329 105.674   2
  -3   4  17 1201.13 209.994   2
   3   4  17 1217.73 281.788   2
  -3  -4  17 779.422 219.330   4
  -3   4 -17 885.133 175.189   3
   3  -4  17 703.420 227.689   2
   3  -4  18 29123.3 1469.74   2
  -3  -4  18 30857.8 1290.18   4
  -3  -4  18 31303.0 1363.92   2
   3   4  18 29414.2 1421.25   2
   3  -4  19 323.907 165.650   2
  -3  -4  19 557.408 188.299   4
  -3  -4  19 436.904 194.309   2
   3   4  19 427.357 249.247   2
   3  -4  20 28843.4 1537.60   2
  -3  -4  20 28993.2 1378.49   2
  -3  -4  20 30308.7 1333.83   4
   3   4  20 30117.6 1505.42   2
  -3  -4  21 262.725 182.258   2
   3   4  21 159.099 122.477   2
   3  -4  21 292.242 210.413   2
  -3  -4  21 68.7475 103.644   4
  -3  -4  22 7408.70 712.942   2
   3  -4  22 7369.95 796.546   2
   3   4  22 6153.43 706.753   2
   3  -4  23 3128.96 538.959   2
   3   4  23 3356.29 538.834   2
  -3  -4  23 3195.09 487.204   2
  -3  -4  24 13199.6 1000.21   2
   3  -4  24 15428.6 1219.49   2
   3   4  24 12123.4 1034.75   2
   3  -4  25 5763.78 754.469   2
  -3  -4  25 5554.33 669.061   2
   3   4  25 5576.82 732.333   2
   3  -4  26 8324.95 918.366   2
   3   4 -26 7979.65 789.552   3
   3   4  26 8209.92 884.633   2
   3   4  27 6122.01 790.562   2
   3   4 -27 6036.38 699.213   3
   3  -4  27 5359.85 754.223   2
   3  -4  28 1021.81 408.550   2
   3   4 -28 699.367 264.969   3
   3   4  28 824.370 334.841   2
   3   4  29 4093.37 652.177   2
   3  -4  29 5901.43 812.722   2
   3   4  30 465.195 291.918   2
   3   5   0 75.2774 61.7760   3
  -3   5   0 67.9030 53.7508   1
  -3   5   0 178.082 97.1910   3
  -3   5  -1 11582.1 564.664   3
  -3   5   1 11762.7 555.989   1
  -3   5  -1 11991.0 566.424   1
  -3  -5   1 12226.0 567.928   4
   3   5   1 10767.9 453.339   3
   3   5  -1 11835.0 507.785   3
  -3   5   1 12600.2 588.960   3
  -3   5  -2 106.381 77.7966   3
  -3   5   2 359.148 107.158   1
   3   5   2 178.238 61.5363   3
  -3  -5   2 138.796 83.3657   4
  -3   5   2 93.6752 51.4725   3
   3   5  -2 150.009 65.8532   3
  -3   5  -3 15850.9 656.184   3
  -3   5   3 15994.2 658.852   1
   3   5   3 15703.3 513.631   3
  -3  -5   3 15508.0 667.095   4
  -3   5   3 15965.8 702.266   3
  -3  -5  -3 16217.2 420.264   1
   3   5  -3 16545.1 655.016   3
  -3   5   4 55597.1 1403.30   1
  -3  -5   4 55043.8 1428.86   4
  -3   5   4 54832.4 1474.94   3
   3   5   4 54397.3 1119.30   3
  -3  -5  -4 54567.2 1009.08   1
  -3   5  -4 56381.4 1383.69   3
  -3   5   5 25201.8 884.197   1
  -3   5  -5 25530.5 863.789   3
   3   5   5 25635.0 643.591   3
  -3  -5  -5 26748.3 598.317   1
  -3  -5   5 27840.3 944.026   4
  -3   5   6 1789.89 223.250   1
   3   5   6 1697.06 133.535   3
  -3   5  -6 1397.80 195.055   3
  -3  -5   6 1348.85 200.343   4
  -3  -5  -6 1478.64 120.389   1
   3   5   7 40420.5 833.703   3
  -3   5  -7 40799.1 1149.07   3
  -3  -5   7 39720.3 1229.23   4
   3   5   8 17931.8 470.467   3
  -3   5  -8 17993.5 718.464   3
  -3  -5   8 18364.4 792.247   4
  -3   5  -9 8940.92 499.483   3
  -3  -5   9 9579.15 570.339   4
   3   5   9 8864.29 598.903   2
   3   5  10 753.271 198.997   2
  -3   5 -10 723.357 145.832   3
  -3  -5  10 870.929 177.244   4
  -3   5 -11 4635.30 366.152   3
  -3  -5  11 4925.52 426.466   4
   3   5  11 5526.47 491.661   2
   3   5  12 469.301 161.635   2
  -3   5 -12 663.601 144.613   3
  -3  -5  12 867.075 188.893   4
   3  -5  12 974.303 234.210   2
   3  -5  13 1072.62 245.862   2
  -3   5 -13 1167.77 195.287   3
  -3  -5  13 1490.00 253.180   4
   3   5  13 1118.15 236.107   2
  -3   5  14 571.292 140.652   2
  -3   5 -14 516.694 134.252   3
  -3  -5  14 495.452 174.559   4
   3   5  14 444.404 172.349   2
   3  -5  14 343.505 155.835   2
  -3   5  15 656.800 136.231   2
   3   5  15 874.040 238.899   2
   3  -5  15 658.006 252.614   2
  -3  -5  15 622.445 166.885   4
  -3   5 -15 225.430 92.0162   3
  -3   5  16 7665.69 512.953   2
  -3   5 -16 7714.57 534.106   3
   3  -5  16 7478.58 703.248   2
  -3  -5  16 7775.58 590.846   4
   3   5  16 7950.64 690.147   2
   3  -5  17-3.47918 106.105   2
  -3  -5  17 26.2714 78.7520   4
   3   5  17 150.617 93.4763   2
  -3   5 -17 132.026 78.2003   3
   3   5  18 6206.78 646.776   2
  -3  -5  18 5956.38 543.427   4
  -3   5 -18 6734.83 513.518   3
   3  -5  18 5344.14 624.096   2
  -3  -5  19-24.8829 79.8123   4
   3  -5  19 96.8385 146.548   2
   3   5  20 153.490 126.120   2
  -3  -5  20 258.846 175.472   2
   3  -5  20 326.041 196.663   2
  -3  -5  20 10.2211 136.605   4
  -3  -5  21 325.434 162.116   2
   3  -5  21 70.9028 142.819   2
   3   5  21 112.548 150.579   2
  -3  -5  22 299.997 198.975   2
   3   5  22 195.702 183.868   2
   3   5 -22 447.219 167.538   3
   3  -5  22 316.695 181.197   2
  -3  -5  23 1070.82 306.320   2
   3   5  23 1245.25 338.327   2
   3  -5  23 1030.32 327.805   2
   3   5 -23 788.055 235.894   3
   3   5 -24 1647.10 352.942   3
   3  -5  24 1780.04 458.310   2
   3   5  24 2174.95 447.788   2
  -3  -5  24 1760.30 393.751   2
   3  -5  25 2532.71 527.006   2
   3   5 -25 1898.49 394.754   3
   3   5  25 1656.32 397.049   2
  -3  -5  25 2573.40 462.390   2
   3   5 -26 355.188 197.310   3
   3   5  26 333.627 210.812   2
   3  -5  26 390.217 267.019   2
   3   5 -27 2280.06 449.558   3
   3  -5  27 3036.09 602.348   2
   3   5  27 2098.63 471.755   2
   3  -5  28 372.489 317.329   2
   3   5 -28 611.996 240.684   3
   3   5  28 205.565 188.486   2
   3   5  29 739.846 321.797   2
   3  -5  29 183.971 228.885   2
   3   5  30 2617.55 566.117   2
  -3   6   0 44.7557 81.6429   1
  -3   6   0 64.9931 52.0758   3
   3   6   0 122.578 69.1269   3
  -3   6  -1 12673.9 622.763   3
  -3   6   1 12452.2 620.235   3
   3   6   1 11445.3 496.241   3
  -3   6  -1 12092.1 587.456   1
  -3   6   1 11972.1 575.052   1
   3   6  -1 12469.1 552.321   3
  -3   6   2 10914.3 585.352   3
   3   6   2 10400.5 456.812   3
  -3   6   2 9787.79 520.962   1
  -3  -6   2 10269.7 555.026   4
   3   6  -2 10355.2 519.205   3
  -3   6  -2 10875.9 564.270   3
  -3   6   3 8374.33 481.555   1
   3   6  -3 8037.00 474.891   3
  -3   6  -3 8196.84 491.189   3
  -3  -6   3 8089.48 495.560   4
   3   6   3 8533.40 392.359   3
  -3   6   3 8608.13 524.627   3
  -3   6  -4 19035.2 760.169   3
   3   6   4 17935.0 585.747   3
  -3   6   4 16923.5 773.174   3
  -3   6   4 18466.4 736.957   1
  -3  -6   4 18384.5 770.937   4
   3   6  -4 17788.7 739.179   3
  -3   6   5 38600.0 1225.92   3
  -3  -6   5 37842.4 1163.91   4
   3   6  -5 37696.5 1158.81   3
   3   6   5 35051.3 866.982   3
  -3  -6  -5 34071.6 642.156   1
  -3   6  -5 35665.9 1101.19   3
  -3   6   5 37414.3 1116.19   1
  -3   6   6 27533.3 948.561   1
   3   6   6 27398.8 720.990   3
  -3   6  -6 26788.2 943.612   3
  -3  -6  -6 26917.1 562.892   1
  -3  -6   6 28802.4 1012.27   4
   3   6  -6 28245.8 1006.77   3
  -3   6  -7 88421.4 2000.15   3
  -3  -6  -7 86832.0 1493.76   1
  -3   6   7 87703.9 2012.25   1
   3   6  -7 91055.9 2114.48   3
   3   6   7 83327.7 1645.99   3
  -3   6  -8 68891.4 1625.32   3
  -3  -6   8 72223.7 1724.75   4
   3   6  -8 71037.7 1762.83   3
   3   6   8 71290.7 1230.00   3
  -3   6  -9 295.922 103.384   3
  -3  -6   9 283.868 122.294   4
   3   6   9 147.236 46.1960   3
  -3   6 -10 72002.6 1803.72   3
  -3  -6  10 73165.6 1900.77   4
  -3   6 -11 2109.69 265.753   3
  -3  -6  11 2334.21 294.051   4
  -3  -6  12 25292.3 1058.22   4
  -3   6 -12 26325.9 996.331   3
   3   6  12 27304.0 1190.54   2
  -3  -6  13 31.2564 69.4839   4
   3   6  13 82.6109 128.658   2
  -3   6 -13 168.148 117.784   3
  -3   6 -14 23073.3 968.758   3
   3  -6  14 25405.9 1258.45   2
   3   6  14 22625.9 1144.23   2
  -3  -6  14 23246.9 1034.09   4
   3  -6  15 699.418 231.520   2
  -3   6 -15 717.515 172.579   3
   3   6  15 776.465 231.178   2
  -3  -6  15 719.533 207.924   4
   3  -6  16 9452.75 792.171   2
  -3  -6  16 9851.03 675.745   4
  -3   6 -16 8408.56 586.951   3
   3   6  16 7848.96 694.475   2
   3   6  17 557.623 218.892   2
  -3   6 -17 186.453 79.3044   3
   3   6 -17 91.3352 93.8707   3
   3  -6  17 594.048 229.724   2
  -3  -6  17 111.981 75.2142   4
   3   6 -18 7704.70 678.946   3
  -3   6 -18 8804.55 625.229   3
   3  -6  18 8483.42 803.325   2
  -3  -6  18 9460.66 690.905   4
   3   6  18 9434.25 815.888   2
   3   6 -19 4797.97 556.325   3
  -3  -6  19 4506.90 485.376   4
   3  -6  19 4019.64 567.896   2
   3   6  19 4771.50 601.600   2
   3   6 -20 25778.0 1339.32   3
   3  -6  20 23475.8 1417.61   2
  -3  -6  20 27303.6 1250.96   4
   3   6  20 25740.2 1419.46   2
   3  -6  21 831.476 303.063   2
   3   6 -21 531.015 220.863   3
   3   6  21 573.293 216.716   2
  -3  -6  21 1111.35 302.477   2
   3  -6  22 26754.1 1581.61   2
  -3  -6  22 24804.7 1415.08   2
   3   6 -22 27309.8 1414.51   3
   3   6  22 27475.4 1528.30   2
   3   6  23 117.109 192.791   2
  -3  -6  23 52.1817 254.694   2
   3   6 -23 112.461 113.064   3
   3  -6  23-250.505 221.772   2
   3   6 -24 19860.3 1260.48   3
  -3  -6  24 19464.7 1287.34   2
   3  -6  24 20854.4 1456.35   2
   3   6  24 21262.2 1402.73   2
   3   6 -25 142.744 116.315   3
  -3  -6  25-104.940 195.748   2
   3   6  25 356.475 251.070   2
   3  -6  25 564.572 320.635   2
   3   6 -26 14415.9 1109.39   3
   3  -6  26 14683.0 1264.95   2
  -3  -6  26 14853.6 1150.60   2
   3   6  26 14699.6 1198.36   2
   3   6  27 57.2829 213.660   2
   3   6 -27 177.263 206.804   3
   3  -6  27-162.741 255.740   2
   3  -6  28 3201.28 637.533   2
   3   6 -28 3487.70 559.046   3
   3   6  28 3920.21 664.378   2
   3   6  29-107.119 184.634   2
   3   6 -29 197.301 195.162   3
   3  -6  29 275.213 277.608   2
  -3   7   0 53.7266 89.9204   3
   3   7   0 89.4217 75.6997   3
  -3   7   0-7.46763 56.8854   1
  -3   7   1 13654.6 643.572   1
  -3   7   1 14862.5 725.410   3
   3   7   1 13329.9 582.206   3
  -3   7  -1 13720.7 649.923   1
   3   7  -1 14032.6 621.205   3
  -3   7  -1 13766.4 691.221   3
  -3   7   2 4520.85 392.260   3
  -3   7  -2 5044.58 399.921   3
   3   7   2 4651.04 322.370   3
  -3   7   2 4997.05 374.847   1
   3   7  -2 4265.82 337.063   3
   3   7   3 2029.24 203.652   3
  -3   7   3 2155.81 240.376   1
  -3   7  -3 2113.21 265.629   3
  -3   7   3 1915.04 273.449   3
  -3  -7   3 1966.78 247.407   4
   3   7  -3 2169.51 254.808   3
  -3   7   4 70751.0 1692.90   1
   3   7   4 67392.2 1479.67   3
  -3   7   4 67930.1 1799.61   3
  -3  -7   4 67519.6 1749.07   4
  -3   7  -4 68132.3 1747.10   3
   3   7  -4 68061.4 1720.05   3
   3   7  -5 1068.12 191.298   3
  -3   7  -5 972.697 192.983   3
  -3   7   5 1065.56 208.188   3
  -3  -7   5 1132.59 200.950   4
   3   7   5 633.137 125.419   3
  -3   7   5 432.764 112.469   1
  -3   7   6 160.040 131.877   3
   3   7  -6 103.706 86.7883   3
   3   7   6 50.2413 46.1051   3
  -3   7  -6 117.914 96.3781   3
  -3   7   6 23.0356 71.9715   1
  -3  -7   6 126.615 130.443   4
   3   7   7 16632.3 581.243   3
  -3   7  -7 15709.9 753.297   3
  -3   7   7 16771.7 743.976   1
   3   7  -7 17754.9 834.365   3
  -3  -7   7 17448.5 797.881   4
   3   7   8 17436.4 575.665   3
  -3  -7   8 16540.8 784.420   4
  -3   7  -8 16833.0 774.193   3
  -3  -7  -8 13083.2 351.506   1
   3   7  -8 17995.2 848.473   3
   3   7   9 3505.73 241.990   3
   3   7  -9 2968.61 361.316   3
  -3   7  -9 4162.99 374.400   3
  -3  -7   9 3470.44 358.003   4
   3   7 -10 1101.60 222.541   3
  -3  -7  10 1414.63 243.140   4
  -3   7 -10 1121.41 189.364   3
  -3   7 -11 73.4821 69.8322   3
  -3  -7  11-38.7488 78.2839   4
   3   7 -11-36.9509 83.4377   3
  -3  -7  12 5150.98 470.076   4
   3   7 -12 6151.60 538.540   3
  -3   7 -12 5525.76 458.923   3
  -3  -7  13 1148.98 218.131   4
  -3   7 -13 625.319 169.604   3
   3   7 -13 673.904 187.501   3
  -3   7 -14 2359.54 310.610   3
   3   7 -14 2575.63 377.401   3
  -3  -7  14 3039.73 367.854   4
  -3   7 -15 5597.39 498.295   3
   3   7 -15 6376.21 601.323   3
  -3  -7  15 5964.26 522.513   4
   3  -7  15 6083.48 637.818   2
  -3  -7  16 13633.0 811.795   4
   3   7 -16 13057.8 873.716   3
  -3   7 -16 12986.7 763.012   3
   3  -7  16 11498.8 921.982   2
   3  -7  17 4639.33 579.081   2
   3   7  17 4227.39 534.943   2
  -3   7 -17 3964.88 427.558   3
  -3  -7  17 4203.58 451.278   4
   3   7 -17 3572.25 465.972   3
  -3  -7  18 959.071 223.883   4
  -3   7 -18 1121.24 228.733   3
   3   7 -18 712.162 244.852   3
   3   7  18 648.688 246.023   2
   3  -7  18 929.072 281.096   2
  -3  -7  19 602.685 221.774   4
   3   7  19 663.887 237.008   2
  -3   7 -19 713.134 191.001   3
   3   7 -19 708.353 216.220   3
   3  -7  19 628.013 225.258   2
   3   7  20 3116.50 481.733   2
   3  -7  20 2433.01 464.837   2
   3   7 -20 2781.03 448.384   3
   3   7  21 468.518 265.974   2
   3   7 -21 99.6066 117.002   3
   3  -7  21 176.107 243.714   2
   3   7  22 2150.72 437.858   2
   3  -7  22 2126.35 471.432   2
   3   7 -22 2765.33 456.072   3
  -3  -7  22 2069.37 407.921   2
   3  -7  23 870.291 301.371   2
   3   7 -23 879.331 279.354   3
  -3  -7  23 1220.00 334.830   2
   3   7  23 488.864 168.264   2
   3  -7  24 2460.75 518.532   2
   3   7  24 2009.98 433.552   2
  -3  -7  24 2271.80 466.847   2
   3   7 -24 2523.14 448.118   3
   3  -7  25 1617.82 460.976   2
  -3  -7  25 1421.96 390.488   2
   3   7  25 1135.24 312.156   2
   3   7 -25 1906.15 404.202   3
  -3  -7  26-118.421 156.283   2
   3   7  26 0.73003 142.722   2
   3  -7  26 152.034 204.356   2
   3   7 -26-46.7541 164.765   3
   3   7 -27-163.378 220.350   3
   3   7  27 462.975 282.156   2
   3  -7  27-24.7117 182.037   2
   3   7 -28-151.959 173.108   3
   3  -7  28 360.780 260.912   2
   3   7  28-241.977 230.372   2
   3   7 -29 85.4242 144.683   3
  -3   8   0-22.0396 56.1549   1
  -3   8   0-22.4648 81.6345   3
   3   8   0 61.9537 75.8554   3
   3   8  -1 108917. 2337.53   3
  -3   8  -1 111554. 2507.59   3
   3   8   1 108521. 2272.07   3
  -3   8   1 111750. 2560.01   3
  -3   8   1 108726. 2356.24   1
  -3   8  -1 109821. 2391.93   1
  -3   8  -2 16566.2 798.697   3
   3   8   2 16810.8 684.169   3
   3   8  -2 16983.6 744.740   3
  -3   8   2 15822.1 716.747   1
  -3   8   2 15451.8 792.490   3
  -3   8   3 38501.7 1330.58   3
   3   8   3 41924.3 1142.19   3
  -3   8   3 40568.7 1223.41   1
  -3   8  -3 42068.6 1334.30   3
   3   8  -3 38510.2 1223.26   3
  -3  -8   3 40648.7 1300.70   4
  -3   8   4 39288.6 1333.09   3
  -3   8   4 38903.1 1200.64   1
  -3   8  -4 40625.3 1313.09   3
  -3  -8   4 38685.6 1269.83   4
   3   8   4 38659.5 1087.03   3
   3   8  -4 39941.3 1267.03   3
  -3   8   5 56330.2 1673.35   3
  -3   8   5 56411.3 1511.09   1
  -3   8  -5 54830.0 1603.07   3
   3   8  -5 54938.0 1591.68   3
  -3  -8   5 57489.0 1615.32   4
   3   8   5 56671.7 1362.53   3
  -3   8   6 16882.5 862.116   3
   3   8  -6 16452.3 818.853   3
   3   8   6 16585.9 640.969   3
  -3   8  -6 16893.8 811.361   3
  -3  -8   6 16872.9 814.672   4
  -3   8   6 17177.8 756.437   1
  -3   8   7 40101.4 1244.03   1
  -3   8   7 39856.5 1387.36   3
   3   8  -7 36575.5 1321.11   3
   3   8   7 39422.6 1061.34   3
  -3  -8   7 38452.7 1299.04   4
  -3   8  -7 40633.6 1339.88   3
   3   8   8 17375.0 653.491   3
   3   8  -8 18010.7 882.750   3
  -3   8  -8 16838.3 824.420   3
  -3  -8   8 16061.1 813.542   4
  -3  -8   9 16294.6 818.949   4
  -3   8  -9 17029.7 840.565   3
   3   8  -9 17354.0 903.967   3
   3   8   9 17174.6 632.028   3
   3   8 -10 92.4565 98.0037   3
  -3  -8  10 233.465 129.736   4
  -3   8 -10-5.26792 94.2644   3
  -3   8 -11 11638.1 698.716   3
  -3  -8  11 11001.3 687.687   4
   3   8 -11 12184.9 773.417   3
  -3   8 -12 308.174 122.087   3
   3   8 -12 315.555 126.640   3
  -3  -8  12 437.470 142.145   4
  -3  -8  13 162.893 114.898   4
  -3   8 -13 15.0393 63.6992   3
   3   8 -13 38.0987 137.765   3
  -3  -8  14 3776.14 421.376   4
   3   8 -14 3996.35 471.563   3
  -3   8 -14 5112.30 474.863   3
  -3   8 -15 1662.33 275.352   3
   3   8 -15 1613.30 311.235   3
  -3  -8  15 1286.53 247.077   4
  -3   8 -16 6384.76 564.070   3
  -3  -8  16 6242.34 558.134   4
   3   8 -16 6789.81 642.472   3
  -3  -8  17 1876.30 316.904   4
  -3   8 -17 1479.59 261.404   3
   3   8 -17 1495.23 302.720   3
   3  -8  17 1814.29 405.863   2
   3   8 -18 1745.33 340.340   3
  -3   8 -18 1415.94 289.930   3
   3  -8  18 1251.88 351.315   2
  -3  -8  18 1438.42 270.139   4
   3   8 -19 664.529 221.783   3
  -3   8 -19 172.445 121.334   3
   3  -8  19 423.967 214.494   2
   3   8 -20 407.802 182.110   3
   3  -8  20 20.0806 128.430   2
   3   8 -21 2020.89 397.120   3
   3  -8  21 2189.29 449.848   2
   3   8 -22 1872.52 397.498   3
   3  -8  22 1627.97 403.038   2
   3  -8  23 1585.00 401.896   2
  -3  -8  23 1121.56 314.205   2
   3   8 -23 1340.62 371.316   3
   3   8 -24 1895.31 402.809   3
   3  -8  24 1836.62 464.543   2
  -3  -8  24 1852.32 428.980   2
   3  -8  25 11554.6 1098.92   2
  -3  -8  25 9013.08 924.559   2
   3   8 -25 9021.41 922.869   3
   3  -8  26 436.008 305.155   2
  -3  -8  26 399.033 247.745   2
   3   8 -26-67.0722 204.819   3
  -3  -8  27 8879.63 982.011   2
   3  -8  27 9090.75 1044.59   2
   3   8 -27 11460.8 1034.69   3
   3  -8  28 909.486 358.748   2
   3   8 -28 1242.95 364.891   3
   3   8 -29 2192.63 477.155   3
   3   9   0 90.5732 83.6101   3
  -3   9   0-55.4923 82.1870   3
  -3   9   0 4.29333 82.9340   1
  -3   9   1 3176.60 376.314   3
  -3   9  -1 3332.97 371.165   3
  -3   9  -1 2960.25 316.392   1
   3   9   1 3133.24 306.240   3
   3   9  -1 3053.75 325.036   3
  -3   9   1 3252.12 326.792   1
  -3   9   2 3686.49 401.061   3
  -3   9  -2 4518.79 423.846   3
   3   9   2 3922.89 339.994   3
   3   9  -2 3865.09 366.057   3
  -3   9   2 4323.98 370.319   1
  -3   9  -2 4554.49 400.556   1
  -3   9   3 14754.2 706.608   1
  -3   9  -3 14837.5 790.790   3
   3   9   3 16169.3 697.168   3
   3   9  -3 15892.1 771.065   3
  -3   9   3 14418.2 802.800   3
  -3   9   4-53.8070 93.7115   1
   3   9  -4 4.62116 104.911   3
  -3   9  -4 264.868 132.412   3
   3   9   4 140.170 76.6335   3
  -3  -9   4-31.1332 80.9720   4
  -3   9   4-40.9032 81.8281   3
   3   9   5 11383.3 563.884   3
  -3   9   5 10988.7 604.143   1
  -3   9   5 11117.6 707.231   3
   3   9  -5 11580.5 676.772   3
  -3   9  -5 11535.1 695.698   3
  -3  -9   5 11022.4 664.577   4
  -3  -9   6 1780.13 267.976   4
  -3   9   6 2338.72 323.008   3
   3   9   6 1930.03 234.003   3
  -3   9  -6 1663.51 259.397   3
  -3   9   6 2067.92 262.303   1
   3   9  -6 2216.52 289.930   3
  -3   9   7 687.590 176.737   3
   3   9   7 556.473 126.398   3
  -3   9  -7 615.490 169.029   3
  -3  -9   7 441.729 151.461   4
  -3   9   7 739.288 156.948   1
   3   9  -7 1143.76 236.925   3
  -3   9   8 5369.97 496.623   3
   3   9  -8 5972.92 513.290   3
  -3   9  -8 5719.61 491.409   3
  -3  -9   8 5153.26 459.414   4
   3   9   8 5257.95 366.578   3
  -3   9   8 5880.49 451.049   1
  -3  -9   9 3806.62 399.213   4
   3   9   9 4039.36 322.435   3
  -3   9  -9 4146.30 424.167   3
   3   9  -9 4669.42 463.792   3
  -3  -9  10 1607.84 271.023   4
  -3   9 -10 1772.80 295.430   3
   3   9 -10 1529.55 282.731   3
   3   9 -11 876.444 225.954   3
  -3   9 -11 722.394 200.607   3
  -3  -9  11 501.337 151.370   4
   3   9 -12 422.794 171.841   3
  -3  -9  12 282.413 133.452   4
  -3   9 -12 343.991 131.938   3
   3   9 -13 941.412 255.334   3
  -3   9 -13 1436.49 267.146   3
  -3  -9  13 1147.16 240.843   4
  -3  -9  14 1596.12 295.909   4
   3   9 -14 1099.84 244.071   3
  -3   9 -14 966.641 211.614   3
   3   9 -15 2529.00 389.525   3
  -3   9 -15 2002.65 325.266   3
  -3  -9  15 2149.82 319.364   4
  -3  -9  16 931.245 220.564   4
  -3   9 -16 960.039 233.160   3
   3   9 -16 787.708 222.079   3
   3   9 -17 299.707 142.183   3
  -3   9 -17 425.871 181.804   3
  -3  -9  17 250.039 108.230   4
   3   9 -18 154.413 131.638   3
  -3   9 -18 283.285 146.807   3
   3  -9  18 639.617 235.264   2
  -3   9 -19 216.481 154.792   3
   3  -9  19 531.489 278.497   2
   3   9 -19 704.593 264.449   3
   3  -9  20 3290.32 539.228   2
  -3   9 -20 2923.29 419.278   3
   3   9 -20 2742.55 471.998   3
   3  -9  21 77.5107 119.475   2
   3   9 -21-80.0464 137.916   3
   3   9 -22 334.140 151.425   3
   3  -9  22 274.029 225.729   2
   3  -9  23 529.895 218.450   2
   3   9 -23 375.730 157.358   3
   3   9 -24 348.532 149.398   3
   3  -9  24 141.966 183.700   2
  -3  -9  24 706.561 272.303   2
   3  -9  25 506.839 300.053   2
  -3  -9  25 443.385 224.274   2
   3   9 -25 360.190 234.498   3
   3  -9  26 490.907 330.216   2
  -3  -9  26 282.061 221.547   2
   3   9 -26-86.5280 171.872   3
   3  -9  27 710.342 305.574   2
   3   9 -27 967.267 297.923   3
  -3  -9  27 567.547 278.802   2
   3   9 -28 821.155 303.465   3
   3  10   0 102.897 93.7408   3
  -3  10   0 193.412 119.234   3
  -3  10   0-1.01964 55.9614   1
  -3  10   1 40529.4 1460.94   3
  -3  10  -1 38421.9 1414.40   3
  -3  10  -1 38105.0 1282.02   1
   3  10   1 40293.1 1285.65   3
   3  10  -1 40956.1 1330.09   3
  -3  10   1 39722.7 1280.94   1
  -3  10   2 1294.47 250.710   3
  -3  10  -2 1640.04 289.190   3
  -3  10  -2 1773.74 262.143   1
   3  10   2 1758.73 245.342   3
  -3  10   2 1388.58 226.392   1
   3  10  -2 1607.51 255.624   3
  -3  10   3 22469.8 1061.41   3
   3  10   3 23768.2 921.231   3
  -3  10  -3 23306.8 1063.66   3
  -3  10   3 23688.8 941.483   1
   3  10  -3 23630.2 1012.52   3
  -3  10  -4 3826.10 425.038   3
  -3  10   4 4478.52 389.721   1
   3  10  -4 4003.11 415.208   3
  -3  10   4 4581.45 462.643   3
   3  10   4 4336.58 366.323   3
  -3 -10   4 4877.92 446.157   4
  -3  10   5 14610.0 851.144   3
  -3  10  -5 15186.0 844.025   3
   3  10   5 16053.7 721.002   3
  -3 -10   5 15215.5 819.519   4
  -3  10   5 15641.6 746.047   1
   3  10  -5 14731.2 813.258   3
  -3 -10   6 859.584 202.289   4
  -3  10   6 659.184 149.929   1
   3  10   6 574.520 139.917   3
  -3  10   6 661.561 190.098   3
   3  10  -6 861.490 203.604   3
  -3  10  -6 1011.74 237.897   3
  -3  10   7 14400.0 713.208   1
  -3  10  -7 13169.2 790.459   3
   3  10   7 12659.2 635.292   3
   3  10  -7 12902.8 790.216   3
  -3  10   7 12048.7 785.172   3
  -3 -10   7 13063.9 775.334   4
  -3  10   8 32981.2 1359.38   3
   3  10   8 35628.6 1122.79   3
  -3  10  -8 35316.6 1360.91   3
  -3 -10   8 34870.3 1314.06   4
   3  10  -8 33615.8 1341.72   3
  -3  10   8 33459.9 1173.93   1
   3  10   9 6132.46 421.920   3
  -3  10  -9 5519.18 514.572   3
  -3 -10   9 5791.67 519.826   4
   3  10  -9 6305.51 557.769   3
  -3  10   9 5810.04 548.244   3
  -3  10 -10 10368.6 721.385   3
  -3 -10  10 11052.5 719.546   4
   3  10 -10 11093.2 758.560   3
   3  10 -11 6993.06 627.499   3
  -3  10 -11 7018.27 601.420   3
  -3 -10  11 7414.37 589.248   4
   3  10 -12 27854.6 1308.13   3
  -3  10 -12 30643.2 1302.94   3
  -3 -10  12 29697.5 1245.26   4
   3  10 -13 3418.94 452.724   3
  -3 -10  13 4152.20 456.222   4
  -3  10 -13 4395.89 487.737   3
  -3 -10  14 17545.3 958.923   4
   3  10 -14 19924.5 1125.69   3
  -3  10 -14 18234.6 1019.78   3
  -3 -10  15 1448.84 283.977   4
  -3  10 -15 1020.19 223.987   3
   3  10 -15 1886.68 361.962   3
  -3  10 -16 21627.2 1145.46   3
   3  10 -16 20382.3 1187.61   3
  -3 -10  16 20510.2 1063.56   4
   3  10 -17 405.000 190.734   3
  -3  10 -17 205.966 150.034   3
  -3  10 -18 24174.4 1244.42   3
   3  10 -18 22733.6 1314.50   3
  -3  10 -19 261.788 162.070   3
   3 -10  19 310.559 178.573   2
   3  10 -19 424.942 199.903   3
  -3  10 -20 22645.4 1237.66   3
   3 -10  20 20800.5 1446.47   2
   3  10 -20 18918.8 1239.97   3
   3  10 -21-49.1105 182.447   3
   3 -10  21-82.0782 189.432   2
   3 -10  22 4458.79 693.800   2
   3  10 -22 5106.94 678.722   3
   3  10 -23-189.688 207.786   3
   3 -10  23 34.3012 162.015   2
   3  10 -24 3941.19 589.097   3
   3 -10  24 3868.26 658.293   2
   3 -10  25 817.249 273.278   2
  -3 -10  25 126.122 170.350   2
   3  10 -25 913.499 288.340   3
   3  10 -26 948.562 314.961   3
  -3 -10  26 514.787 298.816   2
   3  10 -27-87.3079 146.089   3
  -3 -10  27 77.5822 158.162   2
  -3 -10  28 8.44674 159.622   2
  -3  11   0-79.3387 95.6281   3
   3  11   0 151.599 112.350   3
  -3  11   0 122.896 129.023   1
  -3  11  -1 9035.64 678.141   3
   3  11   1 11139.9 663.244   3
   3  11  -1 9783.20 643.627   3
  -3  11   1 10743.4 633.082   1
  -3  11  -1 9650.45 616.718   1
  -3  11   1 8991.91 688.175   3
  -3  11   2 4479.88 482.391   3
  -3  11  -2 4818.16 494.146   3
   3  11  -2 4738.49 456.747   3
  -3  11   2 4842.14 415.210   1
  -3  11  -2 4832.84 440.744   1
   3  11   2 4087.23 394.847   3
  -3  11   3 1245.91 255.574   3
  -3  11  -3 1869.87 310.996   3
   3  11   3 1698.86 253.381   3
   3  11  -3 1747.37 283.233   3
  -3  11   3 1975.94 267.241   1
  -3  11   4 146.012 90.9926   1
  -3  11   4-25.7630 102.935   3
  -3  11  -4 151.762 141.473   3
   3  11   4 3.64063 81.6930   3
   3  11  -4 62.8395 93.6364   3
  -3  11   5 1441.92 226.895   1
  -3  11   5 1785.09 301.289   3
  -3  11  -5 1778.88 308.688   3
   3  11  -5 1593.78 284.866   3
  -3 -11   5 1512.84 254.291   4
   3  11   5 1150.35 209.897   3
   3  11  -6 836.956 214.209   3
  -3  11   6 787.471 219.895   3
   3  11   6 474.378 134.076   3
  -3  11  -6 876.657 240.508   3
  -3 -11   6 1000.02 229.774   4
  -3  11   6 1071.87 204.676   1
   3  11   7 7924.85 525.794   3
  -3  11   7 6400.52 597.764   3
   3  11  -7 7234.18 608.878   3
  -3 -11   7 7174.79 577.464   4
  -3  11   7 7912.94 531.945   1
  -3  11  -7 7255.90 610.892   3
  -3  11   8 76.9978 74.8772   1
  -3  11  -8 128.980 117.849   3
   3  11   8 74.1659 79.5117   3
  -3 -11   8-1.03024 79.9538   4
  -3  11   8 17.3777 88.4791   3
   3  11  -8 151.488 94.7740   3
  -3  11   9 4369.66 493.348   3
  -3  11  -9 3883.16 444.468   3
  -3 -11   9 3919.67 441.730   4
   3  11  -9 3973.59 476.122   3
   3  11 -10 1759.52 310.021   3
  -3  11 -10 1436.95 278.954   3
  -3 -11  10 1499.33 272.568   4
  -3  11 -11 928.257 241.889   3
  -3 -11  11 760.695 193.866   4
   3  11 -11 966.591 268.826   3
  -3  11 -12 1596.13 320.835   3
  -3 -11  12 1731.25 301.979   4
   3  11 -12 1614.17 329.470   3
  -3  11 -13 180.377 127.311   3
   3  11 -13 213.446 154.218   3
  -3  11 -14 28.6732 108.434   3
   3  11 -14 192.180 165.822   3
  -3 -11  14 266.264 140.473   4
  -3  11 -15 145.482 121.886   3
   3  11 -15-177.696 199.761   3
  -3 -11  15 93.0626 98.5056   4
  -3  11 -16 1411.13 314.909   3
   3  11 -16 1428.04 327.738   3
   3  11 -17 135.704 150.680   3
  -3  11 -17 177.715 149.222   3
   3  11 -18-26.9794 148.594   3
  -3  11 -18 127.582 142.478   3
   3  11 -19 258.977 219.078   3
  -3  11 -19 289.629 162.976   3
   3  11 -20 583.258 219.312   3
  -3  11 -20 617.279 242.249   3
   3 -11  20 926.373 320.019   2
  -3  11 -21-161.030 153.018   3
   3  11 -21-50.5041 164.500   3
   3 -11  21-51.8834 139.809   2
   3 -11  22 175.814 184.551   2
   3  11 -22 837.890 281.479   3
   3 -11  23 52.1841 244.705   2
   3  11 -23 53.3335 168.967   3
   3  11 -24 691.694 318.904   3
   3 -11  24 552.300 209.435   2
   3  11 -25 76.7709 166.241   3
   3 -11  25 220.745 222.494   2
   3  11 -26 448.643 263.921   3
  -3 -11  26 388.918 264.307   2
  -3 -11  27 207.908 189.498   2
  -3  12   0 91.2813 158.578   3
   3  12   0-105.438 133.489   3
  -3  12   0 50.1812 97.6266   1
  -3  12  -1 7276.59 621.291   3
  -3  12   1 6568.72 609.956   3
   3  12   1 7243.71 555.630   3
   3  12  -1 7484.31 577.566   3
  -3  12   1 7246.97 538.726   1
  -3  12  -1 6550.00 524.187   1
  -3  12   2 4671.14 517.855   3
  -3  12  -2 6157.36 568.235   3
   3  12   2 4599.99 443.988   3
   3  12  -2 4879.47 470.718   3
  -3  12  -2 5053.88 462.787   1
  -3  12   2 5249.33 444.375   1
   3  12  -3 2511.28 346.385   3
  -3  12  -3 2037.98 342.905   3
  -3  12   3 2507.85 312.599   1
   3  12   3 2360.21 310.228   3
  -3  12   3 2266.12 355.652   3
  -3  12  -3 2609.21 335.789   1
   3  12   4 9200.83 608.341   3
   3  12  -4 8766.53 659.708   3
  -3  12   4 9177.76 590.963   1
  -3  12  -4 8473.31 686.778   3
  -3  12   4 8897.77 710.486   3
  -3  12   5 18110.7 855.436   1
   3  12   5 18997.1 902.517   3
  -3  12   5 19147.9 1045.57   3
   3  12  -5 19548.3 1037.66   3
  -3 -12   5 18677.3 982.765   4
  -3  12  -5 20039.3 1067.76   3
  -3  12   6 1012.76 260.138   3
  -3  12  -6 1479.34 290.785   3
   3  12   6 1278.23 222.760   3
  -3  12   6 1693.64 258.392   1
  -3 -12   6 1054.12 217.315   4
   3  12  -6 1375.06 285.757   3
  -3  12  -7 19716.5 1078.45   3
   3  12  -7 19583.5 1068.50   3
  -3 -12   7 20282.5 1039.70   4
   3  12   7 21579.9 939.544   3
  -3  12   7 19930.9 1092.01   3
   3  12   8 4048.31 397.874   3
   3  12  -8 3924.40 497.397   3
  -3  12  -8 4200.23 491.058   3
  -3 -12   8 3866.61 449.210   4
  -3  12   8 4087.14 503.607   3
  -3  12  -9 9989.80 779.680   3
  -3 -12   9 10669.8 744.357   4
   3  12  -9 9889.23 778.109   3
  -3  12   9 10214.5 793.865   3
  -3  12 -10 25478.3 1266.62   3
   3  12 -10 25724.2 1289.32   3
  -3 -12  10 27707.6 1240.37   4
  -3  12 -11 3332.01 456.130   3
  -3 -12  11 2659.85 380.423   4
   3  12 -11 2310.63 393.829   3
  -3 -12  12 21623.8 1104.27   4
  -3  12 -12 20589.4 1149.91   3
   3  12 -12 20646.7 1183.81   3
  -3  12 -13 9656.83 793.371   3
   3  12 -13 10687.2 862.351   3
  -3 -12  13 10234.5 751.457   4
  -3  12 -14 27128.9 1376.37   3
   3  12 -14 28726.2 1463.08   3
  -3 -12  14 29233.7 1316.92   4
  -3  12 -15 553.975 234.662   3
   3  12 -15 452.989 243.357   3
  -3 -12  15 780.517 243.992   4
   3  12 -16 25580.1 1414.05   3
  -3  12 -16 25005.8 1336.21   3
  -3  12 -17 330.176 151.016   3
   3  12 -17 175.934 157.559   3
   3  12 -18 14942.1 1110.21   3
  -3  12 -18 15389.4 1058.18   3
   3  12 -19 92.1142 173.686   3
  -3  12 -19 600.589 227.323   3
  -3  12 -20 4925.82 616.401   3
   3  12 -20 5796.96 708.968   3
  -3  12 -21 236.606 140.494   3
   3  12 -21-19.0597 107.880   3
   3 -12  21 435.388 271.683   2
   3  12 -22 4118.56 623.371   3
   3 -12  22 4075.03 666.377   2
   3 -12  23 335.626 257.699   2
   3  12 -23 201.266 191.783   3
   3 -12  24 3195.12 649.182   2
   3  12 -24 2880.95 534.840   3
   3  12 -25 424.823 278.197   3
  -3 -12  26 1043.59 370.683   2
  -3  13   0 65.0455 125.520   3
  -3  13   0 5.23001 67.4138   1
   3  13   0 51.7600 89.9964   3
  -3  13   1 803.602 244.057   3
   3  13   1 899.226 213.616   3
   3  13  -1 1014.58 257.763   3
  -3  13  -1 883.760 203.858   1
  -3  13  -1 1050.27 245.495   3
  -3  13   1 1170.07 232.970   1
  -3  13   2 4628.04 437.769   1
   3  13   2 4341.64 458.154   3
  -3  13  -2 4825.05 467.100   1
   3  13  -2 4695.76 488.170   3
  -3  13  -2 4650.51 528.043   3
  -3  13   2 5019.71 561.311   3
  -3  13   3-20.9250 61.8466   1
   3  13   3-122.576 122.384   3
   3  13  -3-67.2120 117.831   3
  -3  13  -3 99.5795 112.883   1
  -3  13  -3 203.789 164.249   3
  -3  13   3-53.4818 100.173   3
  -3  13  -4 1795.26 335.451   3
   3  13   4 1389.52 252.374   3
  -3  13   4 2540.51 390.550   3
   3  13  -4 1636.99 303.390   3
  -3  13   5 4757.73 539.436   3
  -3  13  -5 5150.45 551.209   3
   3  13   5 4826.96 462.646   3
   3  13  -5 4241.44 489.405   3
  -3 -13   5 4642.88 496.728   4
  -3  13   6 7968.75 700.918   3
   3  13   6 8860.80 630.944   3
  -3  13  -6 9196.64 740.890   3
   3  13  -6 8722.77 720.377   3
  -3 -13   6 9664.51 723.677   4
  -3  13   7 5357.23 582.540   3
   3  13   7 5804.55 507.179   3
   3  13  -7 6575.67 631.612   3
  -3  13  -7 6189.11 630.548   3
  -3 -13   7 5813.78 557.973   4
   3  13  -8 592.639 216.000   3
  -3  13   8 319.933 184.162   3
  -3  13  -8 1161.74 278.088   3
  -3 -13   8 760.701 229.965   4
  -3  13   9 101.070 125.287   3
  -3 -13   9-75.7228 107.712   4
  -3  13  -9 204.056 176.176   3
  -3  13 -10 158.110 155.736   3
   3  13 -10 128.920 120.925   3
  -3 -13  10 345.637 168.429   4
  -3  13  10 309.442 188.159   3
  -3  13 -11 552.773 275.719   3
   3  13 -11 732.534 267.350   3
  -3 -13  11 268.979 139.490   4
   3  13 -12 3935.12 539.966   3
  -3  13 -12 4235.11 535.021   3
  -3 -13  12 4095.78 489.241   4
  -3  13 -13-44.0963 110.546   3
  -3 -13  13 171.440 162.570   4
   3  13 -13 37.7314 182.896   3
  -3  13 -14 4963.38 592.386   3
   3  13 -14 4934.37 619.841   3
  -3 -13  14 4258.62 504.522   4
   3  13 -15 255.871 211.832   3
  -3  13 -15 407.481 191.210   3
  -3  13 -16 1539.00 345.768   3
   3  13 -16 1304.38 336.737   3
  -3  13 -17 2162.30 414.268   3
   3  13 -17 2080.47 467.697   3
  -3  13 -18 3484.77 529.983   3
   3  13 -18 3912.26 592.609   3
   3  13 -19 508.853 259.990   3
  -3  13 -19 77.4730 160.929   3
  -3  13 -20 207.007 196.490   3
   3  13 -20 116.460 236.026   3
  -3  13 -21 720.123 267.366   3
   3 -13  21 1260.98 353.732   2
   3  13 -21 892.530 301.690   3
   3  13 -22 166.682 151.383   3
   3 -13  22 99.2610 185.568   2
   3  13 -23-56.6370 255.711   3
   3 -13  23 311.682 223.127   2
   3  13 -24 214.197 214.669   3
  -3  14   0 4.87442 76.2714   1
  -3  14   0 98.7048 163.932   3
   3  14   0 180.024 138.595   3
  -3  14  -1 19115.7 958.764   1
  -3  14  -1 17088.9 1080.25   3
   3  14   1 17998.8 995.346   3
  -3  14   1 17807.2 1105.64   3
   3  14  -1 18803.6 1033.04   3
  -3  14   2 1469.98 321.818   3
  -3  14  -2 1003.65 228.755   1
   3  14   2 1469.53 291.593   3
   3  14  -2 880.856 258.197   3
  -3  14  -2 997.451 270.908   3
  -3  14  -3 27490.7 1372.70   3
   3  14   3 28437.3 1239.84   3
   3  14  -3 26888.7 1292.90   3
  -3  14  -3 28945.3 1226.55   1
  -3  14   3 27015.0 1362.70   3
  -3  14  -4 277.975 172.827   3
   3  14   4 158.313 138.966   3
  -3  14  -4 280.697 160.368   1
   3  14  -4 380.024 149.346   3
  -3  14   4 470.613 203.495   3
   3  14   5 4394.03 470.704   3
  -3  14   5 4073.78 518.785   3
   3  14  -5 3939.49 496.242   3
  -3  14  -5 4525.25 552.952   3
  -3 -14   5 4360.47 505.303   4
  -3  14   6 69.1935 97.5210   3
   3  14   6-78.7396 113.240   3
  -3  14  -6 62.8895 159.276   3
  -3 -14   6 97.5125 108.225   4
   3  14  -6-21.0971 127.601   3
  -3  14   7 3792.12 508.760   3
   3  14  -7 3437.65 478.372   3
   3  14   7 3447.08 407.827   3
  -3  14  -7 3531.57 480.820   3
  -3 -14   7 4152.33 498.121   4
  -3  14  -8 221.425 119.751   3
   3  14  -8 194.695 173.729   3
  -3 -14   8 310.821 163.486   4
  -3  14   8 322.529 169.778   3
  -3  14  -9 9144.41 794.139   3
   3  14  -9 8037.74 753.584   3
  -3  14   9 7870.90 744.355   3
  -3 -14   9 8077.01 690.648   4
  -3  14  10 912.161 245.184   3
  -3 -14  10 886.504 254.909   4
  -3  14 -10 1397.31 328.268   3
   3  14 -10 705.055 259.113   3
  -3 -14  11 11480.6 840.282   4
  -3  14 -11 12049.7 930.045   3
   3  14 -11 12322.6 953.414   3
  -3 -14  12 120.525 118.126   4
  -3  14 -12 101.034 151.798   3
   3  14 -12 128.550 186.185   3
  -3  14 -13 2294.54 413.290   3
  -3 -14  13 2153.46 377.112   4
   3  14 -13 2702.29 472.942   3
   3  14 -14-227.452 227.224   3
  -3  14 -14-161.237 165.528   3
  -3  14 -15 3194.91 507.961   3
   3  14 -15 2197.68 448.495   3
  -3  14 -16 458.910 190.683   3
   3  14 -16 231.641 166.736   3
  -3  14 -17 236.794 169.290   3
   3  14 -17 244.714 196.369   3
  -3  14 -18-65.4352 134.453   3
   3  14 -18 602.105 310.918   3
  -3  14 -19 1052.34 318.250   3
   3  14 -19 680.127 283.792   3
  -3  14 -20 186.916 240.085   3
   3  14 -20 114.220 160.398   3
  -3  14 -21 2641.59 527.202   3
   3  14 -21 3452.08 616.173   3
   3  14 -22 25.8553 164.681   3
  -3  14 -22-9.45068 150.565   3
   3 -14  22 131.376 230.698   2
   3  14 -23 3577.09 621.421   3
   3  15   0 139.438 176.934   3
  -3  15   0-29.9566 138.186   3
  -3  15   1 99.7022 99.3878   3
   3  15   1 183.648 183.623   3
  -3  15  -1 14.3150 132.470   3
   3  15  -1 104.343 155.319   3
   3  15   2 716.152 225.567   3
  -3  15  -2 989.905 288.689   3
  -3  15   2 1197.53 310.280   3
   3  15  -2 629.057 228.350   3
  -3  15   3 595.880 238.577   3
  -3  15  -3 435.533 184.906   3
   3  15   3 727.637 205.940   3
  -3  15  -3 846.469 218.559   1
   3  15  -3 600.078 185.188   3
  -3  15  -4 3710.78 455.171   1
  -3  15  -4 3887.08 519.268   3
   3  15  -4 3823.44 506.017   3
  -3  15   4 4346.44 559.495   3
   3  15   4 2783.86 395.766   3
  -3  15   5 49.5962 163.101   3
  -3  15  -5 64.2182 135.417   3
   3  15   5 293.343 168.695   3
   3  15  -5 26.5862 94.1376   3
  -3  15  -5-90.4730 137.574   1
  -3 -15   5-7.30107 128.101   4
  -3  15   6 116.377 135.861   3
  -3  15  -6 120.111 109.355   3
   3  15   6 41.2252 88.7452   3
   3  15  -6 159.435 145.041   3
  -3 -15   6 114.377 97.1198   4
  -3  15   7 1287.51 303.767   3
  -3 -15   7 1170.83 266.643   4
  -3  15  -7 2210.08 390.461   3
   3  15  -7 1934.51 370.911   3
  -3  15   8 217.657 147.931   3
  -3 -15   8 62.9157 158.787   4
  -3  15  -8 71.1725 157.021   3
   3  15  -8-150.636 182.877   3
  -3  15  -9 353.715 193.799   3
   3  15  -9-160.966 96.8648   3
  -3 -15   9 279.990 146.862   4
  -3  15   9 168.226 141.893   3
  -3  15  10 1237.30 301.046   3
   3  15 -10 2067.17 419.899   3
  -3  15 -10 1619.09 361.161   3
  -3 -15  10 1937.13 348.850   4
  -3 -15  11 662.321 226.702   4
  -3  15 -11 155.559 201.156   3
   3  15 -11 453.775 229.760   3
  -3  15 -12 426.481 213.841   3
  -3 -15  12 430.939 206.077   4
   3  15 -12 59.0559 160.900   3
   3  15 -13 1615.75 373.807   3
  -3  15 -13 1759.31 392.061   3
  -3  15 -14 1013.88 310.517   3
   3  15 -14 558.341 231.209   3
   3  15 -15 1917.39 448.381   3
  -3  15 -15 1513.13 352.328   3
   3  15 -16 58.8199 199.760   3
  -3  15 -16 254.275 152.467   3
   3  15 -17 609.696 279.106   3
  -3  15 -17 560.112 214.114   3
  -3  15 -18 243.472 204.317   3
   3  15 -18 7.81699 213.547   3
   3  15 -19-47.6366 189.575   3
  -3  15 -19-112.053 187.200   3
  -3  15 -20 1232.59 374.904   3
   3  15 -20 1481.65 413.855   3
  -3  15 -21 91.4442 172.251   3
   3  15 -21-145.599 199.888   3
  -3  15 -22 507.528 208.422   3
  -3  16   0-111.629 138.582   3
   3  16   0 38.5968 104.846   3
  -3  16   1 1188.27 330.017   3
  -3  16  -1 903.459 264.238   3
   3  16   1 626.917 195.233   3
   3  16  -1 795.720 249.107   3
  -3  16   2 2334.42 423.077   3
  -3  16  -2 2524.65 428.882   3
   3  16  -2 2851.40 432.853   3
   3  16   2 2714.84 423.600   3
  -3  16   3 7269.42 732.964   3
  -3  16  -3 7712.32 766.912   3
   3  16  -3 6890.58 676.701   3
   3  16   3 7176.05 664.638   3
  -3  16  -4 351.673 185.819   3
   3  16   4 476.383 172.331   3
   3  16  -4 623.644 233.024   3
  -3  16   4 434.217 210.391   3
  -3  16   5 8979.07 827.231   3
  -3  16  -5 11339.9 935.202   3
   3  16   5 10105.4 780.913   3
   3  16  -5 10093.0 860.402   3
  -3 -16   5 9599.80 817.980   4
  -3  16   6 2150.83 413.945   3
   3  16   6 2833.53 406.547   3
  -3  16  -6 2209.25 437.843   3
   3  16  -6 2584.14 447.344   3
  -3 -16   6 2732.38 434.645   4
  -3  16   7 5399.56 652.559   3
  -3  16  -7 4534.21 594.462   3
   3  16  -7 5901.69 659.908   3
  -3 -16   7 5957.71 634.468   4
  -3  16  -8 5538.69 655.029   3
  -3  16   8 4629.21 617.932   3
   3  16  -8 4715.19 602.991   3
  -3 -16   8 5387.31 623.799   4
  -3 -16   9 5515.81 608.302   4
  -3  16  -9 5621.83 673.412   3
   3  16  -9 5766.04 690.362   3
  -3  16   9 5326.85 658.993   3
  -3  16 -10 7377.29 781.160   3
   3  16 -10 7283.65 772.317   3
  -3  16  10 5837.50 683.852   3
  -3 -16  10 7684.94 719.947   4
  -3  16 -11 213.635 138.790   3
   3  16 -11 548.303 241.081   3
  -3  16  11 272.954 149.800   3
  -3 -16  11 579.861 222.050   4
   3  16 -12 3046.91 520.952   3
  -3  16 -12 1988.27 420.771   3
  -3  16 -13 1056.82 303.931   3
   3  16 -13 1288.58 398.995   3
   3  16 -14 14377.7 1152.28   3
  -3  16 -14 11550.2 1013.20   3
  -3  16 -15 668.249 267.806   3
   3  16 -15 334.167 241.497   3
  -3  16 -16 14028.1 1139.00   3
   3  16 -16 15291.5 1224.26   3
  -3  16 -17 961.514 350.255   3
   3  16 -17 690.101 297.950   3
  -3  16 -18 4928.25 701.510   3
   3  16 -18 5955.29 770.360   3
  -3  16 -19 59.3187 157.247   3
   3  16 -19 6.19647 228.221   3
  -3  16 -20 731.265 251.341   3
   3  16 -20 1903.68 487.046   3
  -3  16 -21 380.745 235.771   3
  -3  17   0 36.9377 127.775   3
   3  17   0 12.7793 127.191   3
  -3  17   1 1686.52 408.170   3
  -3  17  -1 1123.84 313.599   3
   3  17   1 922.922 260.085   3
   3  17  -1 1386.08 328.955   3
  -3  17   2 114.254 153.188   3
  -3  17  -2 13.8539 159.138   3
   3  17   2 89.2251 147.359   3
   3  17  -2-24.5755 109.697   3
  -3  17   3 1689.77 381.917   3
  -3  17  -3 1538.01 364.433   3
   3  17  -3 1957.74 373.434   3
   3  17   3 1274.57 302.667   3
  -3  17  -4 4354.59 594.600   3
   3  17   4 3565.68 498.682   3
   3  17  -4 3597.78 526.995   3
  -3 -17   4 2604.66 445.059   4
  -3  17   4 3534.85 538.986   3
  -3  17   5 1775.01 434.136   3
  -3  17  -5 1776.68 387.847   3
   3  17   5 1029.27 282.327   3
  -3 -17   5 2013.66 399.518   4
   3  17  -5 1520.48 366.811   3
  -3  17  -6 546.237 291.994   3
   3  17  -6 392.387 201.310   3
  -3  17   6 303.318 199.785   3
  -3 -17   6 375.976 205.620   4
  -3  17   7 98.1951 206.616   3
   3  17  -7 340.235 247.629   3
  -3  17  -7 268.891 219.435   3
  -3 -17   7 181.789 191.524   4
  -3  17   8 236.910 164.625   3
  -3  17  -8 494.868 228.855   3
   3  17  -8 191.596 186.422   3
  -3 -17   8 514.545 206.699   4
  -3  17   9 237.818 183.553   3
  -3  17  -9 407.961 263.868   3
   3  17  -9-325.525 261.339   3
  -3 -17   9-246.919 209.707   4
   3  17 -10 806.258 294.321   3
  -3 -17  10 300.336 200.495   4
  -3  17  10 607.588 235.530   3
  -3  17 -10 1073.34 322.566   3
  -3  17  11 832.838 245.205   3
   3  17 -11 1377.77 379.397   3
  -3  17 -11 1101.70 337.274   3
  -3  17 -12-220.169 154.532   3
   3  17 -12-67.5392 198.363   3
  -3  17 -13 87.3441 156.713   3
   3  17 -13 149.783 239.526   3
  -3  17 -14 2192.27 470.370   3
   3  17 -14 1515.52 397.460   3
   3  17 -15 1293.45 395.314   3
  -3  17 -15 934.979 366.001   3
  -3  17 -16 1118.06 335.400   3
   3  17 -16 1437.57 407.580   3
   3  17 -17 116.831 149.813   3
  -3  17 -17-582.270 316.306   3
   3  17 -18 132.746 173.515   3
  -3  17 -18-39.4714 169.091   3
  -3  17 -19-148.233 192.362   3
  -3  18   0 25.6040 198.192   3
   3  18   0-57.5452 161.628   3
  -3  18   1 390.103 222.348   3
  -3  18  -1 712.774 235.908   3
   3  18   1 525.111 214.650   3
   3  18  -1 572.635 240.817   3
   3  18  -2 1285.19 335.784   3
  -3  18   2 1127.87 316.093   3
  -3  18  -2 1141.73 314.932   3
   3  18   2 1175.72 317.342   3
  -3  18   3 13139.8 1080.05   3
  -3  18  -3 13846.0 1127.29   3
   3  18  -3 12318.1 990.951   3
   3  18   3 11952.0 937.600   3
  -3  18   4 3427.61 557.816   3
   3  18   4 2160.69 406.834   3
   3  18  -4 2806.03 485.491   3
  -3 -18   4 1744.51 380.353   4
  -3 -18   5 11102.4 934.036   4
  -3  18  -5 11165.5 1019.05   3
  -3  18   5 13312.3 1076.72   3
   3  18  -5 11769.6 1000.84   3
  -3  18   6 1184.75 322.069   3
  -3  18  -6 1135.48 360.698   3
   3  18  -6 968.777 346.105   3
  -3 -18   6 724.281 264.922   4
  -3  18   7 4970.36 650.486   3
  -3 -18   7 5125.80 631.294   4
   3  18  -7 5539.87 716.600   3
  -3  18  -7 5137.82 678.119   3
  -3  18   8 174.695 186.961   3
  -3  18  -8 147.396 235.170   3
  -3 -18   8 193.224 155.433   4
   3  18  -8 368.985 223.910   3
  -3 -18   9 5694.60 669.638   4
   3  18  -9 5875.09 744.299   3
  -3  18  -9 6359.24 772.819   3
  -3  18   9 6441.18 767.957   3
  -3  18  10 2242.81 470.906   3
  -3  18 -10 2151.98 470.167   3
   3  18 -10 1944.07 436.116   3
  -3  18  11 926.058 329.757   3
  -3  18 -11 785.955 272.691   3
   3  18 -11 1351.78 378.888   3
  -3  18 -12 3867.48 626.819   3
   3  18 -12 4438.89 673.223   3
  -3  18 -13 482.502 238.821   3
   3  18 -13 146.347 172.992   3
  -3  18 -14 1330.98 401.641   3
   3  18 -14 2022.62 483.710   3
   3  18 -15 713.778 281.907   3
  -3  18 -15 976.503 346.254   3
   3  18 -16 8845.55 989.124   3
  -3  18 -16 7184.61 869.411   3
  -3  18 -17 181.661 210.083   3
  -3  19   0 28.2666 160.128   3
   3  19   0 244.709 184.563   3
  -3  19   1-81.9252 239.725   3
  -3  19  -1 191.487 185.273   3
   3  19   1-218.889 224.768   3
   3  19  -1 99.2424 174.074   3
  -3  19   2 930.914 343.711   3
  -3  19  -2 550.876 259.512   3
   3  19   2 278.611 233.042   3
   3  19  -2 541.822 213.627   3
  -3  19   3 1070.77 323.772   3
  -3  19  -3 1186.84 375.640   3
   3  19   3 914.187 309.402   3
   3  19  -3 1405.18 415.745   3
  -3  19   4 292.824 245.472   3
  -3  19  -4 342.262 239.370   3
   3  19  -4-26.5265 139.510   3
  -3 -19   4 136.539 147.032   4
  -3  19   5 95.2334 193.201   3
   3  19  -5 371.358 240.270   3
  -3 -19   5 190.587 138.393   4
  -3  19  -5 636.094 308.750   3
  -3  19  -6 2974.19 526.659   3
   3  19  -6 2654.93 521.327   3
  -3  19   6 1386.66 360.312   3
  -3 -19   6 2090.94 432.985   4
  -3  19   7 364.732 257.451   3
  -3 -19   7 352.330 185.174   4
  -3  19  -7 728.521 314.293   3
   3  19  -7 377.450 260.954   3
  -3  19  -8 127.872 229.394   3
   3  19  -8 134.146 267.035   3
  -3  19   8 234.463 293.517   3
  -3 -19   8 333.304 173.281   4
  -3  19   9 448.362 287.605   3
  -3  19  -9 130.067 151.300   3
   3  19  -9-67.5214 218.602   3
  -3  19  10-75.3357 189.046   3
  -3  19 -10-23.9405 166.081   3
   3  19 -10 177.788 180.480   3
  -3  19  11-7.88440 130.188   3
  -3  19 -11-4.53963 261.981   3
   3  19 -11-70.7207 167.406   3
  -3  19 -12 488.508 231.429   3
   3  19 -12 489.245 291.424   3
   3  19 -13 106.205 191.201   3
  -3  19 -13-69.3765 182.671   3
  -3  19 -14 381.624 303.850   3
   3  20   0-188.551 136.985   3
  -3  20   0 304.019 168.284   3
  -3  20   1 7930.62 904.569   3
   3  20  -1 7585.09 840.436   3
  -3  20  -1 6651.45 833.683   3
   3  20   1 7498.83 815.528   3
   3  20  -2 123.775 157.579   3
  -3  20  -2 348.494 321.369   3
   3  20   2-296.472 192.762   3
  -3  20   2-196.211 132.154   3
  -3  20   3 7652.19 896.344   3
   3  20  -3 7507.50 844.641   3
  -3  20  -3 8910.50 961.819   3
  -3 -20   3 8049.07 865.304   4
  -3  20   4 300.562 234.497   3
  -3  20  -4 400.401 247.769   3
  -3 -20   4 1.97483 158.056   4
   3  20  -4 683.859 263.302   3
  -3  20  -5 2826.49 552.391   3
   3  20  -5 2933.88 541.066   3
  -3 -20   5 2816.63 518.389   4
  -3  20   5 2196.95 490.278   3
  -3  20   6 53.8133 125.769   3
  -3  20  -6-314.497 158.657   3
   3  20  -6 14.4689 255.584   3
  -3 -20   6-21.6539 166.110   4
  -3  20   7 365.887 196.232   3
  -3 -20   7 801.502 274.843   4
  -3  20  -7 1016.69 348.592   3
   3  20  -7 1279.05 373.227   3
   3  20  -8 107.753 265.199   3
  -3  20   8 5.23073 124.529   3
  -3  20  -8 223.636 267.432   3
   3  20  -9 3699.42 635.559   3
  -3  20   9 3137.80 589.473   3
  -3  20  -9 2347.54 505.036   3
   3  20 -10 401.898 183.534   3
  -3  20  10 305.712 237.993   3
  -3  20 -10 530.062 247.930   3
   3  20 -11 1598.69 415.938   3
   3  21   0-137.946 198.301   3
  -3  21   0 61.4269 207.299   3
  -3  21   1 801.477 310.244   3
   3  21   1 1074.64 344.451   3
   3  21  -1 424.673 210.211   3
  -3  21  -1 1280.91 425.643   3
  -3  21   2-139.422 156.203   3
  -3  21  -2-148.377 181.959   3
   3  21  -2-132.642 218.018   3
  -3  21   3 620.555 312.612   3
  -3  21  -3 815.169 309.270   3
   3  21  -3 1365.58 367.153   3
  -3 -21   3 450.640 271.392   4
  -3  21   4 810.105 294.961   3
   3  21  -4 769.998 283.960   3
  -3 -21   4 414.837 152.802   4
  -3  21  -4 551.171 271.332   3
  -3 -21   5 1773.01 409.895   4
   3  21  -5 1080.99 371.875   3
  -3  21   5 1236.87 365.700   3
  -3  21  -5 797.344 323.158   3
  -3  21   6 555.844 310.088   3
   3  21  -6 871.515 353.069   3
  -3  21   7-118.813 243.945   3
   3  21  -7-203.117 253.793   3
  -3  21   8 512.832 297.268   3
  -3  21   9-130.399 188.284   3
   3  22   0 124.473 164.819   3
   3  22  -1 243.576 178.701   3
   3  22  -2 133.525 164.707   3
  -3 -22   2 640.151 273.159   4
  -3 -22   3 243.649 230.778   4
  -3 -22   4 523.500 287.773   4
  -4   0   0 111574. 2227.24   1
  -4   0   0 113531. 2178.14   4
   4   0   0 113803. 1965.18   2
  -4   0   1 59.7199 53.8064   4
  -4   0  -1 10.7140 45.0941   4
  -4   0  -1 23.0736 49.2946   1
   4   0   1-28.6931 32.8941   2
  -4   0   1 80.7020 75.1937   1
  -4   0   2 310170. 5160.37   1
  -4   0  -2 324168. 4987.35   4
  -4   0   2 306455. 5143.61   4
  -4   0  -2 314429. 5126.15   1
   4   0   2 313447. 4953.30   2
   4   0   3-17.1229 34.9939   2
  -4   0  -3 109.338 50.0762   1
  -4   0   3-7.85040 42.4473   1
  -4   0   3 18.0973 51.5856   4
  -4   0  -3 72.7785 60.2356   4
  -4   0   4 470.166 104.475   4
  -4   0  -4 513.961 92.0940   4
  -4   0  -4 316.735 91.1450   1
  -4   0   4 461.663 116.633   1
   4   0   4 493.219 110.699   2
  -4   0  -5 39.5604 46.0019   4
   4   0   5-92.8730 69.7161   2
  -4   0   5-38.4381 47.1755   4
   4   0   6 12154.1 598.891   2
  -4   0   6 11808.4 611.911   4
  -4   0  -6 12413.7 449.444   4
  -4   0  -7 14.3666 17.5407   3
   4   0   7 30.8395 68.6932   2
  -4   0  -7 111.712 43.6945   4
  -4   0   7 62.2166 81.0021   4
  -4   0   8 80465.9 2008.10   4
   4   0   8 86610.1 2049.23   2
  -4   0  -8 84328.8 1561.90   4
  -4   0  -8 82362.8 1412.74   3
   4   0   9 3.76275 72.3268   2
  -4   0   9 34.2930 52.4584   4
  -4   0  -9-5.05434 16.1325   3
  -4   0   9 2.77210 33.6620   2
   4   0  10 49736.0 1517.14   2
  -4   0 -10 42457.6 856.571   3
  -4   0  10 45751.5 1089.40   2
  -4   0  10 44599.9 1429.75   4
  -4   0  11-27.5033 54.5173   2
  -4   0 -11-6.54934 19.2189   3
   4   0  11-22.2988 70.8430   2
  -4   0  11 44.5910 84.8756   4
  -4   0 -12 42539.8 874.883   3
  -4   0  12 44560.3 1186.37   2
   4   0  12 46606.2 1574.06   2
  -4   0  12 46786.0 1520.23   4
  -4   0  13 134.406 123.693   4
  -4   0  13-7.30597 72.2731   2
   4   0  13 20.9796 82.0253   2
  -4   0  14 106697. 2275.13   2
  -4   0  14 108426. 2684.02   4
   4   0  14 99969.5 2710.17   2
   4   0  15 247.626 174.436   2
  -4   0  15 137.364 134.548   4
  -4   0  15 96.1242 71.0272   2
  -4   0  16 4006.45 373.929   2
   4   0  16 3561.69 461.868   2
  -4   0  16 3012.48 410.774   4
   4   0  17-4.64818 103.343   2
  -4   0  17 8.07612 77.8634   2
   4   0  18 37455.4 1650.11   2
   4   0  19 27.6028 127.338   2
   4   0  20 223.598 208.603   2
   4   0  21 303.749 211.418   2
   4   0  22 2839.93 494.415   2
   4   0  23 15.3736 130.667   2
   4   0  24 1706.09 398.442   2
   4   0  25-139.641 173.160   2
   4   0  26 1473.71 417.432   2
   4   0  27-264.096 199.731   2
   4   0  28 1235.45 367.127   2
   4   0  29 84.2317 202.439   2
   4   0  30 8852.54 1047.68   2
  -4  -1   0 2694.85 240.952   4
  -4  -1   0 3186.96 262.020   1
  -4   1   0 2922.20 267.733   1
  -4   1   0 2849.66 236.780   4
   4  -1   0 2658.00 171.921   2
   4  -1  -1 36.0982 22.8410   2
  -4   1  -1 12.3217 39.9909   1
  -4  -1   1 41.7329 35.3578   1
   4  -1   1 59.5744 48.1271   2
  -4  -1  -1 101.014 56.8888   1
  -4   1   1-7.99157 46.8093   1
  -4  -1  -1 65.8199 53.2889   4
  -4  -1   1 50.5698 54.1220   4
  -4   1  -1 24.4078 42.8020   4
  -4   1   1 75.6937 64.9557   4
  -4   1  -2 3157.53 274.720   1
  -4  -1   2 2848.03 260.216   1
   4  -1   2 3180.62 228.864   2
  -4   1   2 3153.44 284.399   1
   4   1   2 3349.82 247.756   2
  -4  -1   2 3390.36 284.253   4
  -4   1  -2 2863.13 230.056   4
  -4  -1  -2 3039.00 251.513   1
  -4   1   2 3471.73 282.081   4
  -4  -1  -2 3048.46 240.408   4
  -4  -1   3 30472.9 939.307   1
  -4   1   3 28807.9 945.740   1
  -4   1  -3 29613.2 779.786   4
  -4   1  -3 28824.4 921.456   1
   4   1   3 28800.1 867.844   2
  -4  -1  -3 30127.6 837.689   4
   4  -1   3 29683.1 851.487   2
  -4  -1   3 27809.5 923.838   4
  -4   1   3 28176.2 920.766   4
  -4  -1  -3 30097.6 883.105   1
   4   1   4 1297.73 174.090   2
  -4   1   4 1453.51 206.267   1
  -4   1  -4 1502.22 147.225   4
  -4  -1  -4 1340.78 169.053   1
   4  -1   4 1427.07 182.295   2
  -4   1  -4 1431.39 142.690   3
  -4  -1  -4 1486.71 160.997   4
  -4  -1   4 1413.81 198.817   4
  -4   1   4 1695.14 207.523   4
  -4   1   5 2582.81 279.298   4
  -4   1  -5 2341.10 171.619   4
  -4   1  -5 2397.06 180.278   3
  -4  -1  -5 2205.21 192.031   4
  -4  -1   5 2104.28 252.475   4
   4  -1   5 2205.95 235.114   2
   4   1   5 2394.35 245.003   2
  -4   1   5 2440.21 268.710   1
  -4   1  -6 39.2660 39.6449   3
  -4   1   6 5.13428 44.2008   4
   4  -1   6 66.3876 47.5284   2
  -4  -1  -6 111.406 62.0925   4
   4   1   6 60.7434 53.4557   2
  -4   1  -6 77.9228 35.7428   4
  -4  -1   6 220.334 83.4288   4
   4   1   7 7745.12 497.026   2
  -4   1  -7 7940.23 329.024   3
  -4   1  -7 8135.59 309.077   4
   4  -1   7 7706.49 500.186   2
  -4   1   7 7467.20 250.956   2
  -4   1   7 6896.33 481.357   4
  -4  -1   7 7257.78 487.284   4
  -4   1  -8 26191.6 665.134   3
  -4   1   8 23722.0 586.439   2
   4  -1   8 24385.5 971.135   2
  -4   1   8 26003.1 1001.65   4
  -4   1  -8 24593.2 600.176   4
  -4  -1   8 24437.9 958.667   4
   4   1   8 23929.9 959.264   2
  -4   1  -9 16073.7 496.955   3
  -4   1   9 16641.1 503.818   2
  -4   1  -9 15430.2 449.316   4
   4   1   9 14919.3 769.170   2
   4  -1   9 18146.7 842.831   2
  -4  -1   9 17300.9 803.573   4
  -4   1   9 16187.2 792.550   4
  -4   1 -10 1934.92 158.121   3
   4   1  10 2456.51 309.360   2
  -4   1 -10 1861.33 135.408   4
   4  -1  10 2047.26 303.433   2
  -4   1  10 1805.27 170.502   2
  -4  -1  10 1795.06 259.384   4
  -4   1  10 2003.37 279.890   4
   4   1  11 64554.5 1871.72   2
   4  -1  11 63022.1 1875.28   2
  -4   1 -11 66874.4 1286.94   3
  -4   1  11 61733.9 1385.38   2
  -4  -1  11 64044.3 1818.18   4
  -4   1  11 62519.2 1841.40   4
  -4   1  12 178.571 104.920   4
  -4   1  12 112.568 59.4771   2
   4   1  12 192.979 128.943   2
  -4   1 -12 217.140 57.3942   3
   4  -1  12 317.595 146.305   2
  -4  -1  12 243.316 136.231   4
  -4  -1  12 215.509 85.9035   2
   4  -1  13 34105.9 1383.23   2
  -4   1  13 36417.6 1036.42   2
  -4   1 -13 33390.2 853.526   3
  -4  -1  13 32550.8 1277.38   4
   4   1  13 36377.6 1404.57   2
  -4  -1  13 34035.5 1102.30   2
  -4   1  13 31394.7 1282.00   4
  -4   1  14 2450.65 261.794   2
   4   1  14 1486.25 302.652   2
  -4   1  14 1840.46 288.108   4
   4  -1  14 1498.00 315.377   2
  -4  -1  14 1463.12 263.285   4
  -4  -1  14 1429.44 219.734   2
   4   1  15 61902.3 2020.79   2
  -4   1  15 59124.7 1546.96   2
  -4  -1  15 57483.1 1867.84   4
  -4  -1  15 60135.4 1650.88   2
   4  -1  15 60578.0 2020.14   2
  -4   1  16 3652.86 349.461   2
   4   1  16 3604.32 478.532   2
  -4  -1  16 4119.59 401.768   2
   4  -1  16 4506.09 528.312   2
  -4  -1  16 4061.24 464.030   4
  -4  -1  17 50366.7 1784.79   4
   4  -1  17 53143.1 1973.60   2
   4   1  17 54556.8 1972.01   2
  -4  -1  17 52266.4 1615.43   2
  -4  -1  18 215.338 116.640   2
   4  -1  18 500.358 205.157   2
   4   1  18 339.205 155.782   2
  -4  -1  18 350.114 163.611   4
   4   1  19 6641.95 698.207   2
   4  -1  19 6165.91 680.159   2
   4   1  20 679.896 248.265   2
   4  -1  20 308.678 134.574   2
   4   1  21 6876.14 731.376   2
   4  -1  21 7747.33 796.608   2
   4  -1  22 2205.53 424.770   2
   4   1  22 2932.27 490.518   2
   4   1  23 3502.52 558.112   2
   4  -1  23 2751.99 489.444   2
   4   1  24 68.0272 124.631   2
   4  -1  24 162.550 138.325   2
   4   1  25 152.085 192.316   2
   4  -1  25-9.26597 168.887   2
   4   1  26 420.262 223.710   2
   4  -1  26 284.908 202.801   2
   4   1  27 436.521 276.462   2
   4  -1  27 647.847 300.411   2
   4   1  28 1705.94 425.934   2
   4  -1  28 1111.09 366.085   2
   4   1  29 2778.99 586.539   2
   4  -1  29 2748.75 559.825   2
   4   1  30 1329.93 398.409   2
  -4  -2   0 359.693 89.6053   1
   4  -2   0 563.074 84.5643   2
  -4   2   0 432.225 103.641   4
  -4   2   0 523.087 114.344   1
  -4  -2   0 548.366 113.625   4
   4  -2  -1 1583.57 115.048   2
  -4   2   1 1563.32 189.843   4
   4  -2   1 1387.40 139.776   2
  -4   2   1 1436.26 195.575   1
  -4  -2   1 1243.25 160.957   1
  -4  -2  -1 1561.17 172.764   1
  -4   2  -1 1598.52 207.183   1
  -4  -2   1 1667.80 198.957   4
  -4   2  -1 1711.00 174.410   4
  -4  -2  -1 1612.40 193.698   4
  -4  -2   2 2204.32 225.520   1
  -4  -2  -2 2493.43 231.156   4
  -4   2  -2 2074.73 228.568   1
  -4   2   2 2315.92 249.638   1
   4  -2   2 1924.82 184.801   2
  -4   2  -2 2257.29 190.256   4
  -4  -2  -2 2349.58 214.930   1
  -4   2  -2 2274.93 209.456   3
  -4  -2   2 2194.17 229.081   4
  -4   2   2 2040.52 220.247   4
   4  -2  -2 2365.43 106.781   2
  -4   2  -3 19882.0 655.469   3
  -4   2   3 21650.1 803.439   1
  -4  -2   3 20806.6 777.812   4
   4   2   3 21276.1 738.924   2
  -4  -2  -3 19243.3 678.319   4
   4  -2   3 19865.9 684.825   2
  -4   2  -3 20802.8 605.517   4
  -4  -2  -3 18918.9 659.354   1
  -4   2   3 20172.9 759.495   4
  -4   2  -3 19689.1 758.626   1
  -4   2  -4 23239.5 626.060   4
  -4  -2  -4 23894.4 750.498   1
   4  -2   4 22231.1 776.986   2
  -4  -2  -4 24668.7 766.193   4
  -4   2   4 22839.4 843.019   4
  -4  -2   4 22510.2 848.382   4
   4   2   4 24251.0 825.828   2
  -4   2  -4 23115.5 709.192   3
  -4   2   4 23796.5 866.270   1
  -4   2   5 29556.3 999.081   1
  -4   2  -5 29539.8 804.529   3
   4  -2   5 28531.7 944.261   2
  -4  -2  -5 28628.2 850.178   1
  -4  -2   5 30311.9 1017.41   4
  -4   2  -5 28175.3 685.204   4
  -4   2   5 30905.2 1018.02   4
   4   2   5 28745.7 958.729   2
   4   2   6 13649.8 653.485   2
   4  -2   6 13859.4 654.234   2
  -4   2   6 12923.0 660.783   4
  -4  -2   6 11660.5 634.215   4
  -4   2  -6 13292.5 397.698   4
  -4   2   6 14658.2 690.477   1
  -4   2  -6 14282.0 518.308   3
  -4   2  -7 15368.9 556.745   3
   4  -2   7 15654.7 735.393   2
  -4   2  -7 15935.6 418.331   4
  -4  -2   7 17874.4 780.991   4
  -4   2   7 17402.6 785.508   4
   4   2   7 16367.7 747.282   2
  -4   2   8 9088.02 280.529   2
  -4   2  -8 9777.84 412.290   3
  -4  -2   8 9513.29 575.583   4
   4  -2   8 10179.6 602.195   2
  -4   2   8 9952.67 606.918   4
  -4   2  -8 9057.42 270.076   4
   4   2   8 9483.96 583.199   2
  -4   2   9 21612.2 928.150   4
   4  -2   9 20534.4 906.381   2
  -4  -2   9 19054.0 855.593   4
  -4   2  -9 16604.6 388.300   4
  -4   2  -9 20276.5 626.399   3
  -4   2   9 19834.2 510.560   2
   4   2   9 21541.8 920.380   2
  -4   2 -10 4586.94 283.396   3
   4  -2  10 5378.71 478.130   2
  -4  -2  10 5447.99 447.581   4
  -4   2  10 4869.93 257.910   2
   4   2  10 6176.84 494.735   2
  -4   2  10 5546.97 474.124   4
  -4   2  11 32050.9 831.325   2
  -4   2 -11 32074.3 855.448   3
   4  -2  11 31599.6 1255.45   2
  -4  -2  11 30431.6 1175.11   4
   4   2  11 30482.7 1218.78   2
  -4   2  11 32065.6 1234.97   4
  -4  -2  12 664.267 191.879   4
   4   2  12 822.924 194.244   2
  -4   2  12 682.455 122.075   2
  -4   2 -12 638.574 109.187   3
   4  -2  12 560.604 197.490   2
  -4   2  13 33687.3 967.867   2
  -4   2 -13 33621.1 928.125   3
   4   2  13 32767.5 1346.69   2
  -4  -2  13 34817.0 1314.48   4
   4  -2  13 34088.4 1390.17   2
   4   2  14 89.7601 103.954   2
  -4   2  14 222.028 83.2485   2
  -4   2 -14 4.46570 49.2938   3
   4  -2  14 265.107 124.461   2
  -4  -2  14 41.2877 73.5757   4
   4  -2  15 54721.2 1921.65   2
  -4  -2  15 53004.5 1581.76   2
   4   2  15 55042.5 1889.68   2
  -4  -2  15 51642.2 1739.40   4
   4  -2  16 337.368 184.686   2
  -4  -2  16 631.446 183.613   2
   4   2  16 569.381 210.775   2
  -4  -2  16 422.806 180.635   4
   4  -2  17 69294.8 2319.19   2
  -4  -2  17 69659.2 2134.79   4
  -4  -2  17 67077.9 1944.84   2
   4   2  17 69308.2 2279.38   2
  -4  -2  18 1558.81 293.354   2
   4   2  18 1661.64 367.942   2
   4  -2  18 1531.00 363.995   2
  -4  -2  18 1359.70 283.767   4
   4   2  19 22843.3 1295.71   2
   4  -2  19 23497.8 1344.51   2
  -4  -2  19 23273.5 1100.45   2
  -4  -2  19 20721.8 1136.66   4
   4   2  20 2012.09 405.591   2
   4  -2  20 1511.16 360.232   2
  -4  -2  20 2201.03 369.271   4
   4   2  21 7921.95 779.366   2
   4  -2  21 6782.59 746.454   2
   4   2  22 1568.64 372.372   2
   4  -2  22 1495.77 360.616   2
   4   2  23 6109.39 728.140   2
   4  -2  23 5660.02 719.777   2
   4   2  24 4527.22 657.745   2
   4  -2  24 6262.76 763.524   2
   4   2  25 1750.04 429.339   2
   4  -2  25 2450.29 502.754   2
   4   2  26 4062.42 648.135   2
   4  -2  26 5123.67 741.557   2
   4   2  27 963.463 342.435   2
   4  -2  27 787.060 338.066   2
   4  -2  28 15.6832 187.280   2
   4   2  28 279.936 191.683   2
   4  -2  29 1679.22 459.272   2
   4   2  29 3067.02 604.732   2
  -4  -3   0 79571.8 1652.30   1
   4  -3   0 79259.1 1493.04   2
  -4  -3   0 81194.3 1783.79   4
  -4   3   0 80310.8 1767.92   3
  -4   3   0 80953.0 1836.45   1
  -4   3   0 75556.7 1659.44   4
  -4   3  -1 3812.06 303.397   3
  -4   3  -1 3146.61 294.640   1
  -4  -3  -1 3802.78 269.325   1
  -4  -3   1 3716.23 317.576   4
   4  -3  -1 4212.87 207.222   2
  -4   3   1 3956.65 329.905   1
   4  -3   1 3626.71 245.232   2
  -4   3   1 3684.43 290.597   4
  -4  -3  -1 3914.30 310.205   4
  -4   3  -1 4138.40 280.023   4
  -4  -3   1 3911.63 283.140   1
  -4  -3  -2 64413.2 1408.81   1
  -4   3   2 64219.9 1607.65   1
  -4   3  -2 69024.3 1644.33   1
  -4   3  -2 66801.3 1509.31   3
   4  -3  -2 67653.6 1140.21   2
   4  -3   2 64575.7 1433.17   2
  -4   3   2 66152.3 1554.57   4
  -4  -3  -2 65324.5 1536.53   4
  -4  -3   2 64749.9 1582.12   4
  -4   3  -2 66787.9 1392.10   4
  -4   3   3 4899.11 370.098   1
  -4   3  -3 5407.95 343.561   3
  -4  -3  -3 4822.29 298.640   1
   4  -3   3 5329.82 341.186   2
  -4  -3   3 4960.67 376.789   4
  -4  -3  -3 5494.48 356.048   4
  -4   3  -3 5804.23 404.021   1
  -4   3   3 4976.29 369.213   4
  -4   3  -3 5650.79 293.164   4
  -4   3  -4 45385.1 1151.75   3
  -4   3   4 46488.0 1306.31   1
  -4   3  -4 44882.5 978.902   4
   4  -3   4 43613.2 1200.61   2
  -4  -3  -4 44277.6 1088.15   1
  -4   3   4 47671.4 1318.12   4
  -4  -3   4 47918.8 1320.52   4
  -4   3   5 12037.6 612.145   1
  -4   3  -5 11724.0 512.439   3
  -4  -3  -5 10607.4 464.330   1
   4   3   5 11555.3 306.325   3
   4  -3   5 12244.8 591.105   2
  -4  -3   5 11926.3 613.107   4
   4   3   5 11730.0 600.949   2
  -4   3   5 11864.9 618.239   4
  -4   3  -5 11285.0 369.748   4
  -4   3   6 27721.3 994.634   1
  -4  -3  -6 27272.1 811.000   1
  -4   3  -6 28180.0 846.615   3
   4  -3   6 27016.5 976.226   2
  -4  -3   6 28676.7 1018.30   4
  -4   3   6 28256.2 1019.40   4
   4   3   6 26946.7 986.749   2
  -4   3   7 15216.0 748.791   4
  -4   3  -7 16349.4 608.213   3
  -4  -3   7 17842.2 793.839   4
   4  -3   7 16375.1 761.495   2
   4   3   7 15990.4 757.521   2
  -4   3  -8 3865.20 279.894   3
   4  -3   8 4502.37 404.361   2
   4   3   8 4129.15 392.020   2
  -4  -3   8 4047.09 381.239   4
  -4   3  -9 576.538 109.118   3
   4   3   9 457.947 137.543   2
  -4  -3   9 490.349 140.231   4
   4  -3   9 457.842 151.579   2
  -4   3 -10 26450.1 818.526   3
   4  -3  10 27339.1 1126.23   2
  -4  -3  10 28848.9 1098.55   4
  -4   3  10 25755.2 667.477   2
   4   3  10 27724.2 1123.30   2
  -4   3 -11 844.500 128.216   3
  -4  -3  11 882.557 184.450   4
   4   3  11 598.969 185.481   2
   4  -3  11 1021.67 229.255   2
  -4   3  11 834.826 113.503   2
  -4   3 -12 5160.60 345.230   3
   4  -3  12 5847.11 533.130   2
   4   3  12 5470.72 513.829   2
  -4  -3  12 5202.92 471.238   4
  -4   3  12 5181.97 306.423   2
  -4   3  13 241.753 80.5911   2
   4   3  13 184.337 79.0682   2
   4  -3  13 361.442 147.617   2
  -4   3 -13 342.094 95.0266   3
  -4  -3  13 142.640 119.101   4
  -4  -3  14 6745.47 567.961   4
  -4   3 -14 7396.63 433.251   3
   4  -3  14 8463.24 698.456   2
   4   3  14 8798.61 682.596   2
   4   3  15 652.471 204.426   2
   4  -3  15 1728.01 337.810   2
  -4  -3  15 1088.36 247.562   4
   4  -3  16 22860.9 1234.40   2
   4   3  16 24322.6 1247.10   2
  -4  -3  16 23320.0 1125.45   4
   4  -3  17 2753.42 431.703   2
  -4  -3  17 2831.43 368.530   2
   4   3  17 2627.16 419.996   2
  -4  -3  17 3039.43 403.187   4
   4  -3  18 169.664 154.297   2
   4   3  18 77.3171 116.463   2
  -4  -3  18 274.415 160.041   4
  -4  -3  18 320.757 133.429   2
   4   3  19 278.198 201.428   2
   4  -3  19 116.899 138.471   2
  -4  -3  19 60.9075 96.2353   2
  -4  -3  19 424.083 197.069   4
   4   3  20 4904.44 611.530   2
  -4  -3  20 4771.39 520.111   2
   4  -3  20 4203.03 565.657   2
  -4  -3  20 5245.47 559.631   4
  -4  -3  21 16.4591 115.045   4
   4  -3  21 13.3814 143.218   2
   4   3  21-235.129 240.991   2
   4   3  22 1136.74 321.163   2
   4  -3  22 1406.19 380.333   2
   4   3  23 1624.97 385.221   2
   4  -3  23 1638.14 418.387   2
   4   3  24 3969.39 606.755   2
   4  -3  24 3508.71 582.875   2
   4  -3  25 2158.47 481.429   2
   4   3  25 2327.33 471.874   2
   4   3  26 952.624 366.552   2
   4  -3  26 1349.01 399.033   2
   4   3  27 143.672 183.955   2
   4  -3  27 58.6588 179.665   2
   4  -3  28 325.416 263.175   2
   4   3  28 274.522 246.457   2
   4   3  29 2219.29 518.193   2
   4  -3  29 2018.70 488.088   2
  -4   4   0 77200.0 1787.79   3
  -4  -4   0 78461.1 1808.86   4
  -4   4   0 79769.4 1851.24   1
  -4   4  -1 22119.6 802.477   3
  -4   4  -1 21890.9 838.948   1
  -4   4   1 22051.5 842.760   1
  -4  -4  -1 20693.8 668.821   1
  -4   4   1 22372.9 840.059   3
  -4  -4   1 23185.0 842.579   4
  -4  -4  -1 22606.9 815.213   4
  -4   4  -2 63015.8 1529.91   3
  -4  -4  -2 61609.0 1347.05   1
  -4   4   2 65181.8 1624.91   1
  -4   4  -2 66528.7 1638.74   1
  -4  -4   2 66920.4 1632.90   4
  -4  -4  -2 66017.6 1569.51   4
  -4   4  -3 998.997 158.368   3
  -4  -4   3 1090.69 182.975   4
  -4   4  -3 1050.25 183.355   1
  -4   4   3 849.484 155.682   1
  -4  -4  -3 755.200 113.704   1
   4   4   3 918.706 111.319   3
  -4   4  -4 240.590 72.9649   3
  -4  -4   4 603.227 151.045   4
   4   4   4 226.647 49.2012   3
  -4   4   4 324.462 106.890   1
  -4  -4  -4 251.425 68.5267   1
  -4   4   5 4067.86 360.807   1
  -4   4  -5 3368.24 284.032   3
   4   4   5 3936.08 185.688   3
  -4  -4   5 3522.94 343.419   4
  -4  -4  -5 3858.03 254.593   1
   4  -4   5 4092.42 345.655   2
  -4  -4  -6 273.856 78.5360   1
  -4   4  -6 198.765 79.2765   3
  -4   4   6 59.1485 52.9272   1
   4   4   6 141.225 29.2827   3
  -4  -4   6 201.097 117.969   4
   4  -4   6 211.351 105.968   2
   4  -4   7 604.292 149.797   2
   4   4   7 753.698 171.111   2
  -4   4   7 1011.17 190.828   1
  -4   4  -7 896.128 147.065   3
  -4  -4  -7 779.053 125.420   1
  -4  -4   7 629.108 154.521   4
  -4   4  -8 16728.3 663.321   3
   4  -4   8 16901.6 824.814   2
  -4  -4   8 16369.1 796.826   4
   4   4   8 16732.1 820.724   2
  -4  -4   9 6826.77 510.379   4
   4  -4   9 6779.10 531.787   2
  -4   4  -9 6585.81 412.921   3
   4   4   9 5872.02 484.699   2
  -4   4 -10 5198.99 363.699   3
   4  -4  10 5775.45 510.269   2
   4   4  10 5616.44 494.430   2
  -4  -4  10 5194.51 448.907   4
  -4   4 -11 21934.8 797.424   3
   4  -4  11 20710.2 1030.71   2
  -4  -4  11 20411.9 949.392   4
   4   4  11 21517.3 1019.80   2
  -4   4 -12 1571.07 204.556   3
  -4  -4  12 1307.70 241.918   4
   4   4  12 1485.58 267.194   2
   4  -4  12 1949.73 318.457   2
  -4   4 -13 18858.0 751.085   3
   4  -4  13 16444.1 960.216   2
  -4  -4  13 16736.3 890.101   4
   4   4  13 15983.0 927.935   2
  -4   4 -14 8595.76 507.191   3
   4  -4  14 9124.44 730.076   2
   4   4  14 8509.78 687.297   2
  -4  -4  14 8498.44 636.130   4
  -4   4 -15 33367.5 1076.81   3
   4  -4  15 33303.1 1475.40   2
  -4  -4  15 33226.4 1333.28   4
   4   4  15 30229.3 1389.69   2
   4  -4  16 424.072 194.557   2
  -4  -4  16 637.323 193.133   4
   4   4  16 559.433 225.699   2
   4  -4  17 26709.3 1395.18   2
  -4  -4  17 26478.4 1232.17   4
   4   4  17 28724.0 1407.35   2
   4  -4  18 7349.25 724.724   2
   4   4  18 6429.23 674.529   2
  -4  -4  18 5549.69 563.521   4
   4  -4  19 1875.60 394.915   2
  -4  -4  19 1784.32 335.567   4
  -4  -4  19 1294.65 286.180   2
   4   4  19 1831.60 388.650   2
  -4  -4  20-22.1945 102.813   2
   4   4  20 208.710 171.884   2
   4  -4  20 468.636 194.075   2
  -4  -4  20 171.488 117.075   4
   4  -4  21 21631.0 1359.89   2
  -4  -4  21 17532.7 1071.20   2
  -4  -4  21 16920.2 1047.53   4
   4   4  21 18131.1 1218.06   2
  -4  -4  22 3.31448 128.785   4
   4  -4  22-294.635 115.469   2
   4  -4  23 5054.20 694.789   2
   4   4  23 6284.69 743.556   2
   4   4  24 1019.64 331.593   2
   4  -4  24 1685.89 411.763   2
   4   4  25 4779.55 679.915   2
   4  -4  25 4622.80 694.830   2
   4   4  26 1243.73 379.816   2
   4  -4  26 744.330 341.987   2
   4   4  27 466.130 286.704   2
   4  -4  27 922.597 348.659   2
   4   4  28 1034.33 357.589   2
   4  -4  28 1939.06 485.126   2
   4   4 -28 1183.94 345.287   3
   4  -4  29 1537.11 456.613   2
   4   4 -29 2785.98 506.819   3
   4   4  29 2691.46 550.789   2
  -4   5   0 1101.31 181.941   3
  -4  -5   0 1224.27 197.363   4
   4   5   0 1100.30 148.120   3
  -4   5   0 1186.43 195.387   1
  -4   5   1 3344.82 319.504   3
  -4   5  -1 3092.26 304.976   3
  -4   5  -1 3490.90 327.299   1
  -4  -5  -1 3474.31 320.996   4
  -4   5   1 3063.84 306.566   1
  -4  -5   1 3280.44 316.986   4
   4   5   1 3538.75 261.666   3
  -4  -5  -2 13021.5 473.193   1
  -4   5   2 11911.6 634.361   3
  -4   5  -2 13747.0 646.298   3
  -4   5   2 13715.8 668.366   1
  -4   5  -2 13876.4 670.840   1
  -4  -5   2 14059.9 672.468   4
   4   5   2 13159.4 503.353   3
  -4  -5  -3 5829.05 294.652   1
  -4   5   3 6140.72 437.512   1
  -4   5  -3 5641.10 432.266   1
  -4   5  -3 6187.01 425.974   3
   4   5   3 6411.63 313.159   3
  -4   5   3 6150.05 453.488   3
  -4  -5   3 5947.15 436.306   4
  -4   5   4 17267.4 757.963   1
  -4  -5  -4 15243.6 505.430   1
   4   5   4 15318.1 491.328   3
  -4  -5   4 15243.9 723.184   4
  -4   5  -4 16069.7 701.701   3
  -4  -5   5 237.215 95.3754   4
  -4   5  -5 96.5391 68.2477   3
  -4  -5  -5 236.134 60.6749   1
  -4   5   5 234.844 99.9901   1
   4   5   5 266.293 58.7821   3
  -4   5   6 17990.2 799.431   1
   4   5   6 17366.5 469.313   3
  -4   5  -6 18041.6 735.091   3
  -4  -5   6 16380.9 786.898   4
  -4  -5  -6 18228.2 569.202   1
  -4   5   7 28286.2 1035.36   1
  -4  -5  -7 27839.4 748.921   1
  -4  -5   7 26874.6 1029.55   4
   4   5   7 23437.1 555.047   3
  -4   5  -7 26727.5 912.456   3
  -4   5  -8 34660.6 981.600   3
   4  -5   8 33873.9 1164.64   2
  -4  -5   8 34942.7 1136.20   4
  -4  -5  -8 33784.4 782.031   1
  -4   5  -9 21573.2 825.130   3
  -4  -5   9 22044.1 967.854   4
   4  -5   9 21522.6 996.624   2
   4   5  10 2672.78 343.112   2
  -4   5 -10 2494.70 268.222   3
  -4  -5  10 2266.91 300.416   4
   4  -5  10 2785.72 355.630   2
  -4   5 -11 2484.38 273.430   3
   4  -5  11 2339.31 342.101   2
  -4  -5  11 2393.31 335.873   4
   4   5  11 2145.75 323.123   2
   4   5  12-86.7141 122.702   2
  -4   5 -12 167.874 74.6887   3
   4  -5  12-48.4916 95.1757   2
  -4  -5  12-58.3716 77.2809   4
  -4  -5  13 3625.38 414.383   4
  -4   5 -13 4132.60 361.170   3
   4  -5  13 5115.16 536.943   2
   4   5  13 4425.29 482.925   2
   4   5  14 3205.35 420.837   2
  -4   5 -14 3238.77 324.338   3
  -4  -5  14 3421.09 408.163   4
   4  -5  14 3216.78 446.260   2
  -4  -5  15 11203.7 745.176   4
  -4   5 -15 10513.1 605.864   3
   4  -5  15 10555.1 822.919   2
   4   5  15 9921.56 782.236   2
   4   5  16 10035.2 795.009   2
  -4   5 -16 9190.69 572.341   3
   4  -5  16 9404.79 802.398   2
  -4  -5  16 8438.65 666.954   4
   4  -5  17 8643.96 780.129   2
  -4  -5  17 8575.66 686.145   4
   4   5  17 8283.29 750.380   2
   4  -5  18 8056.22 781.457   2
  -4  -5  18 8883.50 702.808   4
   4   5  18 7438.64 728.623   2
   4  -5  19 6298.32 717.778   2
   4   5  19 6224.09 684.462   2
  -4  -5  19 6306.40 609.468   4
   4  -5  20 1173.53 336.094   2
   4   5  20 1358.12 349.974   2
  -4  -5  20 1334.94 290.372   4
  -4  -5  20 666.188 229.941   2
  -4  -5  21 10157.5 803.262   4
   4  -5  21 10268.3 952.239   2
  -4  -5  21 10500.6 834.260   2
   4   5  21 9827.86 898.597   2
   4  -5  22 1022.75 315.677   2
   4   5  22 818.887 283.453   2
  -4  -5  22 609.977 229.224   2
  -4  -5  22 1000.21 272.009   4
   4   5  23 6368.94 767.679   2
   4  -5  23 6757.12 804.385   2
   4  -5  24 622.460 229.399   2
   4   5  24 872.021 288.983   2
   4   5  25 4349.35 654.296   2
   4  -5  25 4949.60 716.418   2
   4   5 -25 4245.60 598.524   3
   4   5  26 372.356 186.739   2
   4  -5  26 191.363 272.748   2
   4   5 -26 177.830 185.104   3
   4   5  27 1670.45 442.477   2
   4  -5  27 2326.74 540.609   2
   4   5 -27 1810.39 423.696   3
   4   5  28-4.08786 142.375   2
   4  -5  28-87.7756 196.789   2
   4   5 -28-151.437 210.306   3
   4   5  29 1381.22 405.836   2
   4   5 -29 1484.15 385.738   3
  -4  -6   0 55839.0 1544.23   4
  -4   6   0 57720.4 1577.02   3
   4   6   0 59412.0 1411.71   3
  -4   6   0 57405.4 1565.25   1
  -4   6   1 1773.43 245.513   3
  -4   6  -1 1835.38 245.785   3
  -4  -6   1 1954.20 253.988   4
   4   6  -1 1555.48 195.897   3
   4   6   1 1819.54 196.150   3
  -4   6  -1 1554.10 228.774   1
  -4   6   1 1619.60 225.425   1
  -4   6  -2 65720.0 1704.64   3
  -4   6   2 66421.7 1708.34   1
  -4   6  -2 63602.5 1706.31   1
  -4  -6   2 68352.1 1750.22   4
   4   6   2 64015.4 1428.20   3
  -4   6   2 67896.0 1771.35   3
   4   6  -2 65533.4 1595.89   3
  -4   6  -3 16154.3 744.479   3
  -4   6   3 14474.6 713.700   1
   4   6  -3 15837.6 694.815   3
   4   6   3 14699.7 549.266   3
  -4  -6   3 16790.4 770.289   4
  -4   6   3 15175.6 759.061   3
  -4   6  -3 15061.3 741.624   1
  -4  -6  -4 102528. 1809.32   1
  -4   6  -4 107360. 2328.55   3
  -4   6   4 104581. 2339.70   1
   4   6   4 102950. 1944.97   3
  -4  -6   4 105468. 2389.17   4
  -4   6   4 106599. 2440.33   3
  -4  -6   5 4375.52 395.506   4
  -4  -6  -5 4704.78 236.028   1
  -4   6   5 4814.10 395.520   1
  -4   6  -5 3921.98 354.533   3
   4   6   5 4665.30 265.099   3
  -4   6   6 140836. 2913.61   1
  -4   6  -6 136750. 2818.24   3
  -4  -6   6 141021. 2966.96   4
  -4  -6  -6 138139. 2329.00   1
   4   6   6 139931. 2363.89   3
   4   6   7 6712.50 294.441   3
  -4   6  -7 7626.97 489.468   3
  -4  -6  -7 6948.24 312.988   1
  -4   6   7 7518.86 521.074   1
  -4  -6   7 6958.62 512.627   4
   4   6   8 54272.3 1068.01   3
  -4  -6  -8 57515.8 1192.36   1
  -4   6  -8 56758.1 1532.06   3
  -4   6   8 56464.6 1624.36   1
  -4  -6   8 56037.2 1647.16   4
  -4   6  -9 1000.03 209.792   3
  -4  -6   9 1276.90 234.033   4
  -4  -6  -9 1654.47 163.459   1
  -4   6 -10 9869.67 576.234   3
  -4  -6  10 10039.7 652.029   4
  -4   6 -11 2524.69 292.350   3
  -4  -6  11 1790.32 282.539   4
   4  -6  11 2080.76 331.440   2
  -4   6 -12 1971.53 259.976   3
  -4  -6  12 1834.23 288.811   4
   4  -6  12 2276.25 356.802   2
  -4   6 -13 404.392 140.449   3
  -4  -6  13 320.919 141.446   4
   4   6  13 483.029 185.854   2
   4  -6  13 519.873 167.737   2
   4   6  14 45.1127 93.8004   2
  -4   6 -14 77.5085 61.7304   3
  -4  -6  14-54.3711 85.8178   4
   4  -6  14 94.3483 149.794   2
   4   6  15-68.7878 155.706   2
  -4   6 -15-62.8108 71.7191   3
  -4  -6  15 184.068 140.158   4
   4  -6  15 41.5177 93.4640   2
   4   6  16 683.876 252.581   2
  -4   6 -16 525.876 150.226   3
  -4  -6  16 229.939 161.149   4
   4  -6  16 638.860 217.417   2
   4   6  17 64.3143 115.928   2
   4  -6  17 230.178 196.913   2
  -4  -6  17 5.92038 82.0360   4
   4   6  18 593.906 175.571   2
   4  -6  18 493.950 251.869   2
  -4  -6  18 582.409 195.792   4
   4   6  19 1510.76 344.453   2
  -4  -6  19 1124.39 274.530   4
   4  -6  19 646.834 209.771   2
   4   6  20-42.8430 134.362   2
  -4  -6  20-20.0170 117.947   4
   4  -6  20 77.7849 174.338   2
   4   6  21 1983.31 421.358   2
   4  -6  21 1909.72 438.397   2
  -4  -6  21 1596.53 320.848   4
  -4  -6  21 1805.83 362.294   2
   4   6  22 4453.37 638.658   2
   4   6 -22 3992.33 570.888   3
   4  -6  22 4095.37 620.501   2
  -4  -6  22 3706.36 537.856   2
  -4  -6  23 368.603 206.816   2
   4  -6  23 341.660 215.007   2
   4   6 -23 586.256 240.270   3
   4   6  24 5974.12 759.900   2
   4  -6  24 5221.33 741.542   2
   4   6 -24 5086.52 648.484   3
   4   6 -25 1201.16 328.869   3
   4   6  25 856.680 312.179   2
   4   6  26 2636.94 537.441   2
   4  -6  26 4034.97 679.880   2
   4   6 -26 4009.22 613.226   3
   4   6  27 834.536 313.882   2
   4  -6  27 831.609 381.555   2
   4   6 -27 1188.93 323.610   3
   4  -6  28 1754.39 433.219   2
   4   6 -28 1740.75 411.436   3
   4   6  28 1771.86 472.444   2
   4   6  29-43.7110 195.805   2
   4   6 -29 242.515 251.326   3
  -4   7   0 14897.5 758.435   3
   4   7   0 14827.2 635.627   3
  -4   7   0 12887.2 685.756   1
   4   7  -1 230.098 82.1290   3
  -4   7  -1 224.066 99.4813   1
  -4   7   1 338.703 114.976   3
  -4   7  -1 281.194 103.193   3
  -4  -7   1 337.682 123.892   4
  -4   7   1 184.728 95.1473   1
   4   7   1 395.878 117.449   3
   4   7  -2 26897.3 957.651   3
  -4   7   2 27100.6 1068.96   3
  -4   7  -2 27526.0 1058.38   3
  -4   7  -2 26200.6 1014.52   1
  -4   7   2 24809.1 985.806   1
   4   7   2 26646.7 852.064   3
  -4  -7   2 25675.4 1013.25   4
  -4   7   3 5911.66 454.133   1
   4   7   3 6151.99 365.979   3
  -4  -7   3 6314.93 482.454   4
  -4   7  -3 6393.42 483.200   3
   4   7  -3 6273.12 449.389   3
  -4   7  -3 6746.65 498.919   1
  -4   7   3 6037.40 491.559   3
  -4   7   4 32849.8 1219.09   3
  -4   7  -4 34841.8 1178.23   3
  -4   7   4 32708.3 1146.96   1
   4   7   4 33465.8 918.183   3
   4   7  -4 31628.4 1111.94   3
  -4  -7   4 31628.9 1166.41   4
   4   7  -5 4114.06 381.503   3
  -4   7   5 4189.19 412.867   3
  -4   7   5 4208.93 390.573   1
  -4   7  -5 3892.96 371.959   3
   4   7   5 3844.87 269.842   3
  -4  -7   5 4054.82 392.431   4
   4   7   6 20070.4 637.675   3
  -4  -7   6 19920.7 902.560   4
  -4  -7  -6 17157.2 444.357   1
   4   7  -6 19759.4 887.159   3
  -4   7  -6 20862.0 883.185   3
  -4   7   6 20412.1 886.550   1
   4   7   7 4706.49 284.474   3
  -4   7  -7 4618.08 403.026   3
   4   7  -7 5080.06 444.614   3
  -4  -7   7 4640.32 430.718   4
  -4   7   7 5277.22 437.514   1
   4   7   8 23181.8 653.277   3
   4   7  -8 22671.9 1014.22   3
  -4   7  -8 22860.3 942.151   3
  -4  -7   8 21064.8 969.420   4
  -4   7   8 22347.4 963.028   1
  -4   7  -9 1844.36 276.222   3
  -4  -7   9 2155.47 298.416   4
   4   7  -9 2163.47 302.508   3
   4   7 -10 3860.99 432.471   3
  -4   7 -10 4464.38 403.007   3
  -4  -7  10 4702.61 450.467   4
   4   7 -11 4842.84 482.233   3
  -4   7 -11 4187.08 401.043   3
  -4  -7  11 4714.80 463.843   4
  -4   7 -12 3577.87 377.689   3
  -4  -7  12 3609.83 412.787   4
   4   7 -12 4693.52 493.032   3
  -4   7 -13 1889.29 274.490   3
   4  -7  13 2301.80 385.915   2
  -4  -7  13 1653.65 282.531   4
   4   7 -13 1799.20 307.008   3
   4   7 -14 184.799 94.1220   3
  -4  -7  14 301.309 162.771   4
  -4   7 -14 127.895 70.2254   3
   4  -7  14 161.995 177.372   2
   4   7 -15 2014.78 365.427   3
  -4   7 -15 1716.16 286.935   3
  -4  -7  15 2137.35 341.355   4
   4  -7  15 1697.54 344.049   2
  -4   7 -16 7763.13 590.774   3
   4  -7  16 7815.20 750.852   2
   4   7 -16 8936.36 741.283   3
  -4  -7  16 8301.91 671.195   4
  -4   7 -17 11008.0 721.281   3
  -4  -7  17 11493.4 797.351   4
   4  -7  17 9648.65 872.861   2
   4   7 -17 10294.5 822.623   3
   4  -7  18 748.257 312.872   2
   4   7 -18 667.624 264.188   3
  -4  -7  18 200.649 127.735   4
   4   7 -19 8217.55 763.674   3
  -4  -7  19 7540.95 689.504   4
   4  -7  19 7932.16 813.435   2
   4   7  19 7906.39 783.256   2
   4   7  20 398.047 204.172   2
   4  -7  20 468.961 231.382   2
   4   7 -20 81.0813 131.316   3
  -4  -7  20 537.555 215.878   4
   4   7  21 4217.24 602.859   2
   4  -7  21 3513.93 564.611   2
   4   7 -21 4527.61 588.204   3
   4   7  22 1485.82 382.571   2
   4   7 -22 2033.99 396.517   3
  -4  -7  22 1622.81 381.597   2
   4  -7  22 1514.99 400.499   2
   4   7  23 4265.25 622.785   2
   4  -7  23 5481.86 737.493   2
   4   7 -23 3913.73 593.143   3
  -4  -7  23 5044.21 651.294   2
   4   7  24 94.8228 133.912   2
   4   7 -24 84.9754 156.114   3
   4   7  25 3386.80 590.062   2
   4  -7  25 3385.31 615.463   2
   4   7 -25 3398.15 584.328   3
   4  -7  26 7150.91 904.849   2
   4   7 -26 5103.91 693.534   3
   4   7  26 6357.96 834.060   2
   4   7  27 12.8476 207.695   2
   4   7 -27-50.6649 115.384   3
   4  -7  27 106.379 216.298   2
   4  -7  28 6646.97 894.953   2
   4   7 -28 6240.66 795.148   3
   4   7 -29 529.519 277.398   3
  -4   8   0 201.540 130.507   3
  -4   8   0 100.412 53.8468   1
   4   8   0 76.3042 75.8528   3
  -4   8  -1 254.198 116.045   1
  -4   8   1 448.453 142.806   3
   4   8  -1 415.859 107.082   3
   4   8   1 247.206 103.125   3
  -4   8  -1 226.699 107.601   3
  -4   8   1 279.309 104.058   1
  -4   8  -2 931.659 197.510   3
  -4  -8   2 462.106 164.705   4
   4   8  -2 760.542 172.661   3
  -4   8   2 954.146 189.973   1
   4   8   2 1288.15 184.353   3
  -4   8   2 1241.23 241.586   3
  -4   8  -2 1114.76 203.454   1
  -4   8   3 6616.18 535.963   3
  -4   8  -3 7144.91 538.506   3
  -4  -8   3 6363.49 505.171   4
  -4   8   3 6711.40 493.058   1
   4   8   3 6375.22 400.656   3
  -4   8  -3 6716.45 517.835   1
   4   8  -3 6139.34 462.923   3
  -4   8   4 1192.03 201.556   1
  -4   8   4 1893.02 296.989   3
  -4   8  -4 1743.19 271.414   3
  -4  -8   4 1600.33 261.012   4
   4   8   4 1420.56 192.615   3
   4   8  -4 1559.22 244.146   3
  -4   8   5 33185.2 1180.26   1
   4   8   5 33726.1 958.987   3
  -4   8   5 32796.6 1279.61   3
  -4   8  -5 32194.4 1205.84   3
   4   8  -5 33366.1 1202.57   3
  -4  -8   5 32295.7 1223.68   4
  -4   8   6 1969.70 306.052   3
  -4   8   6 1884.61 271.568   1
  -4   8  -6 1667.02 267.398   3
   4   8   6 1496.32 183.089   3
   4   8  -6 1666.48 259.379   3
  -4  -8   6 1459.46 266.568   4
   4   8   7 8175.95 414.699   3
  -4   8   7 8298.90 563.565   1
  -4   8  -7 8091.61 564.781   3
   4   8  -7 7701.14 582.113   3
  -4  -8   7 8592.17 604.507   4
  -4   8   8 4685.70 427.767   1
  -4   8  -8 6190.42 492.137   3
  -4  -8   8 5518.40 490.757   4
   4   8  -8 4641.27 454.181   3
  -4   8  -9 16400.1 839.732   3
   4   8  -9 16261.0 886.150   3
  -4  -8   9 16097.6 866.284   4
   4   8 -10 3315.69 410.266   3
  -4   8 -10 2757.71 335.721   3
  -4  -8  10 3471.75 401.514   4
  -4   8 -11 25602.4 1100.37   3
   4   8 -11 26587.3 1209.14   3
  -4  -8  11 28880.2 1204.75   4
  -4   8 -12 5814.06 505.184   3
  -4  -8  12 5979.43 545.290   4
   4   8 -12 6510.08 594.900   3
  -4  -8  13 12902.0 812.852   4
  -4   8 -13 12519.1 756.535   3
   4   8 -13 11887.4 832.039   3
  -4   8 -14 656.743 195.664   3
   4   8 -14 892.183 249.376   3
  -4  -8  14 20.8121 83.1028   4
   4   8 -15 10485.5 809.049   3
  -4   8 -15 9601.12 685.069   3
   4  -8  15 10768.8 880.434   2
  -4  -8  15 9766.96 734.800   4
   4   8 -16-70.4031 118.217   3
  -4   8 -16 208.387 182.712   3
  -4  -8  16 232.719 156.086   4
   4  -8  16 12.1257 159.423   2
  -4   8 -17 12639.9 799.668   3
   4  -8  17 12111.8 980.867   2
  -4  -8  17 11903.7 829.874   4
   4   8 -17 11529.7 884.564   3
   4   8 -18-42.2426 115.737   3
  -4   8 -18 82.7237 77.8212   3
   4  -8  18 28.6259 123.167   2
  -4  -8  18 140.032 99.4196   4
   4  -8  19 12831.2 1065.34   2
   4   8 -19 13333.7 983.609   3
  -4  -8  19 12998.5 892.395   4
   4  -8  20 170.531 197.344   2
   4   8 -20 41.5958 123.314   3
   4  -8  21 14290.2 1185.97   2
   4   8 -21 17903.4 1193.02   3
   4  -8  22 623.751 294.895   2
   4   8 -22 401.836 191.718   3
   4  -8  23 11237.4 1092.77   2
   4   8 -23 12087.1 1022.92   3
  -4  -8  23 9179.10 897.257   2
   4   8 -24 624.473 306.380   3
  -4  -8  24 777.422 285.408   2
   4  -8  25 7097.61 888.729   2
   4   8 -25 6189.57 764.956   3
   4  -8  26 1535.63 467.415   2
   4   8 -26 836.634 303.570   3
   4  -8  27 8417.87 1023.23   2
   4   8 -27 8891.11 935.673   3
   4   8 -28 296.656 177.013   3
  -4   9   0 55310.6 1725.90   3
   4   9   0 54567.1 1518.14   3
  -4   9   0 52496.1 1597.84   1
  -4   9   1-5.57012 72.3505   1
  -4   9   1 156.280 106.531   3
   4   9   1 125.812 81.1835   3
  -4   9  -1 13.1748 67.2107   1
  -4   9  -1 171.120 126.309   3
   4   9  -1 38.3569 69.5675   3
  -4   9   2 12351.7 758.287   3
  -4   9  -2 12264.4 754.594   3
  -4   9  -2 12815.5 723.194   1
  -4   9   2 13680.8 732.308   1
   4   9  -2 12591.2 676.667   3
  -4  -9   2 12782.4 747.718   4
   4   9   2 13425.8 650.536   3
  -4   9   3 127.291 72.7137   3
  -4  -9   3 42.4190 105.401   4
  -4   9  -3 262.404 155.311   3
  -4   9   3 93.4096 94.0794   1
  -4   9  -3 210.023 116.620   1
   4   9   3-2.47575 51.5771   3
   4   9  -3 19.0812 73.7969   3
  -4   9   4 16407.6 898.836   3
   4   9  -4 17016.1 838.691   3
   4   9   4 16657.9 699.664   3
  -4   9   4 16969.7 826.821   1
  -4   9  -4 17616.0 893.039   3
  -4  -9   4 17938.4 896.967   4
   4   9  -5 1695.21 272.243   3
  -4  -9   5 1590.27 269.093   4
  -4   9   5 1258.41 259.833   3
  -4   9  -5 1023.67 230.986   3
   4   9   5 1205.66 178.581   3
  -4   9   5 1336.36 233.468   1
  -4   9   6 90781.6 2225.44   1
  -4   9  -6 86950.6 2286.27   3
   4   9   6 88591.7 1914.77   3
   4   9  -6 86829.0 2297.88   3
  -4  -9   6 87851.3 2314.03   4
  -4   9   6 90731.0 2418.98   3
   4   9  -7 217.007 116.238   3
  -4   9   7 123.993 95.8186   3
   4   9   7 230.274 89.5915   3
  -4   9  -7 170.665 110.775   3
  -4   9   7 206.151 124.698   1
  -4  -9   7-51.2191 84.3748   4
   4   9  -8 5940.09 540.505   3
  -4   9  -8 7289.40 573.112   3
  -4  -9   8 6942.21 564.581   4
  -4   9   8 5866.29 494.188   1
  -4   9  -9 451.058 160.218   3
   4   9  -9 523.833 177.429   3
  -4  -9   9 575.258 185.192   4
  -4   9 -10 4098.23 435.648   3
   4   9 -10 4362.44 485.143   3
  -4  -9  10 3704.41 431.036   4
  -4   9 -11 108.021 100.854   3
   4   9 -11-97.2067 104.932   3
   4   9 -12 10673.0 785.611   3
  -4   9 -12 10802.1 719.897   3
  -4  -9  12 9477.16 703.187   4
  -4   9 -13 645.693 194.020   3
  -4  -9  13 408.245 149.509   4
   4   9 -13 279.519 139.572   3
   4   9 -14 1533.32 295.840   3
  -4   9 -14 953.873 228.854   3
  -4  -9  14 1267.13 266.224   4
  -4   9 -15 47.1076 76.9725   3
   4   9 -15-91.3721 160.696   3
  -4  -9  15 107.825 119.721   4
   4   9 -16 573.650 224.527   3
  -4   9 -16 1004.57 235.512   3
  -4  -9  16 1007.57 247.216   4
   4  -9  16 607.362 241.834   2
   4   9 -17 241.822 213.539   3
  -4   9 -17 312.189 125.927   3
   4  -9  17 431.898 227.986   2
  -4  -9  17 198.322 93.0982   4
  -4   9 -18 24.7861 113.312   3
   4   9 -18 129.163 146.037   3
   4  -9  18 250.947 169.429   2
  -4  -9  18 132.225 115.492   4
  -4  -9  19 2424.76 408.929   4
   4  -9  19 1870.79 417.274   2
   4   9 -19 1591.19 334.112   3
   4  -9  20 538.336 302.679   2
   4   9 -20 842.843 296.668   3
   4   9 -21 167.304 157.663   3
   4  -9  21 343.798 199.049   2
   4   9 -22 412.588 203.103   3
   4  -9  22 464.889 242.347   2
   4   9 -23-4.56440 156.257   3
   4  -9  23 222.336 165.326   2
  -4  -9  24 2173.09 441.672   2
   4   9 -24 2906.04 512.471   3
   4  -9  24 1754.69 461.085   2
   4   9 -25 211.950 201.761   3
   4  -9  25 721.685 314.804   2
   4  -9  26 5987.42 862.347   2
   4   9 -26 5832.60 773.801   3
   4   9 -27 296.606 277.705   3
  -4  10   0 30797.7 1287.94   3
  -4  10   0 30174.3 1188.43   1
   4  10   0 32537.2 1155.82   3
  -4  10   1 5871.19 534.461   3
  -4  10  -1 6055.64 508.962   1
   4  10   1 5824.60 458.065   3
   4  10  -1 6002.89 480.987   3
  -4  10   1 6214.16 500.742   1
  -4  10  -1 6642.16 583.372   3
  -4  10   2 28026.9 1233.22   3
  -4  10  -2 30729.9 1281.25   3
  -4  10  -2 28855.5 1169.91   1
   4  10   2 31022.6 1089.39   3
  -4  10   2 31975.0 1190.84   1
   4  10  -2 29913.7 1161.33   3
  -4  10   3 9073.99 685.949   3
  -4  10   3 8695.05 591.978   1
   4  10   3 9828.56 572.182   3
   4  10  -3 9332.14 624.508   3
  -4 -10   3 9710.45 676.211   4
  -4  10  -3 9156.27 634.648   1
  -4  10  -3 9174.49 670.464   3
  -4  10   4 20084.5 1051.54   3
  -4 -10   4 21150.9 1029.38   4
  -4  10   4 21986.7 972.895   1
   4  10   4 23444.5 894.004   3
  -4  10  -4 24370.4 1104.81   3
   4  10  -4 21101.7 991.046   3
  -4  10  -5 243.908 137.823   3
   4  10  -5 212.299 133.624   3
   4  10   5 358.458 111.220   3
  -4  10   5 436.117 162.050   1
  -4  10   5 417.700 194.831   3
  -4 -10   5 81.0206 124.142   4
  -4  10   6 20658.0 1069.14   3
  -4  10   6 21728.6 964.976   1
  -4  10  -6 20018.4 1014.64   3
   4  10   6 20335.0 805.583   3
   4  10  -6 19364.5 970.550   3
  -4 -10   6 20754.2 1022.05   4
  -4  10   7 16872.9 970.684   3
   4  10   7 18301.8 743.226   3
  -4  10  -7 17226.2 930.329   3
  -4  10   7 17317.9 869.284   1
   4  10  -7 18495.9 966.322   3
  -4 -10   7 17000.9 928.362   4
  -4  10   8 1614.62 268.619   1
  -4  10  -8 1899.74 311.093   3
  -4 -10   8 1329.10 267.786   4
   4  10  -8 1467.37 291.573   3
   4  10  -9 14765.6 902.407   3
  -4  10  -9 14499.6 863.214   3
  -4 -10   9 13875.7 840.608   4
  -4  10 -10 6001.71 563.864   3
   4  10 -10 8030.34 671.038   3
  -4 -10  10 6552.13 588.738   4
  -4 -10  11 3246.99 421.809   4
   4  10 -11 2803.84 405.671   3
  -4  10 -11 2575.75 372.837   3
  -4  10 -12 2538.07 376.101   3
  -4 -10  12 3267.56 429.250   4
   4  10 -12 3339.67 445.438   3
  -4  10 -13 6799.95 608.636   3
   4  10 -13 7372.78 680.477   3
  -4 -10  13 6986.33 620.767   4
  -4  10 -14-88.9698 115.903   3
   4  10 -14-13.8958 150.237   3
  -4  10 -15 2978.83 413.823   3
  -4 -10  15 3757.55 467.562   4
   4  10 -15 2179.96 454.451   3
  -4  10 -16 871.595 251.906   3
   4  10 -16 192.685 182.789   3
  -4 -10  16 632.247 216.276   4
  -4  10 -17 2626.57 388.565   3
   4  10 -17 1638.98 397.881   3
  -4 -10  17 2182.44 358.159   4
   4 -10  17 2144.67 436.988   2
  -4  10 -18 755.518 226.270   3
  -4 -10  18 1209.91 282.050   4
   4  10 -18 726.104 215.087   3
   4 -10  18 796.860 298.223   2
   4 -10  19 2560.48 515.081   2
   4  10 -19 3436.32 551.962   3
   4 -10  20 1143.94 366.214   2
   4  10 -20 433.568 224.447   3
   4 -10  21 5112.82 744.385   2
   4  10 -21 5241.51 676.818   3
   4  10 -22 3214.23 560.823   3
   4 -10  22 3348.10 610.307   2
   4  10 -23 1850.61 445.245   3
   4 -10  23 1698.84 462.609   2
   4  10 -24 1050.05 325.621   3
   4 -10  24 1560.74 462.016   2
  -4 -10  25 1477.38 431.587   2
   4 -10  25 1462.00 420.318   2
   4  10 -25 2711.96 561.929   3
   4 -10  26 2263.74 564.301   2
   4  10 -26 1820.62 445.494   3
  -4  11   0 5933.32 560.984   3
   4  11   0 5572.81 476.374   3
  -4  11   0 5438.86 489.813   1
  -4  11  -1-46.4807 79.3403   1
  -4  11  -1 175.818 150.676   3
   4  11   1-125.467 124.906   3
  -4  11   1-20.9808 102.668   3
  -4  11   1-55.3805 61.8423   1
   4  11  -1 94.5563 81.7517   3
  -4  11   2 687.701 218.440   3
  -4  11  -2 505.551 182.030   1
  -4  11  -2 522.203 185.559   3
   4  11   2 510.448 181.389   3
   4  11  -2 653.527 198.799   3
  -4  11   2 628.924 184.803   1
   4  11  -3 3261.73 387.143   3
   4  11   3 4061.40 387.098   3
  -4  11   3 3557.71 443.859   3
  -4  11  -3 3985.02 452.576   3
  -4  11   3 3989.63 414.418   1
  -4  11  -3 4046.63 429.110   1
  -4 -11   3 4500.45 463.585   4
  -4  11   4 264.161 172.615   3
  -4  11  -4 329.528 141.663   3
  -4  11   4 233.484 121.849   1
   4  11   4 144.734 101.723   3
  -4  11  -4 123.555 73.5576   1
  -4 -11   4-14.5820 145.219   4
   4  11  -4 175.577 113.378   3
   4  11  -5 200.231 107.008   3
  -4  11   5 337.007 179.366   3
  -4  11  -5 281.262 140.668   3
   4  11   5 327.268 112.357   3
  -4  11   5 253.834 129.113   1
  -4 -11   5 287.293 169.146   4
  -4  11   6 5065.32 540.865   3
  -4  11   6 5315.81 472.018   1
  -4  11  -6 5442.89 536.600   3
   4  11   6 5175.58 411.367   3
   4  11  -6 5503.54 534.543   3
  -4 -11   6 4846.82 505.270   4
  -4  11   7 15952.9 974.199   3
  -4  11  -7 15918.7 941.963   3
   4  11  -7 15748.6 930.973   3
  -4  11   7 16190.4 847.880   1
  -4 -11   7 15786.5 921.102   4
  -4  11  -8 7806.79 647.697   3
   4  11  -8 8063.48 672.517   3
  -4  11   8 7482.50 568.859   1
  -4 -11   8 8193.08 659.062   4
  -4  11   8 8883.71 731.831   3
  -4  11  -9 19223.4 1052.87   3
   4  11  -9 21269.4 1114.28   3
  -4 -11   9 19373.5 1041.91   4
  -4 -11  10 156.738 119.115   4
  -4  11 -10 31.2288 122.279   3
   4  11 -10-50.7995 84.5761   3
  -4  11 -11 7960.43 664.205   3
  -4 -11  11 6709.33 614.199   4
   4  11 -11 7097.91 658.589   3
  -4  11 -12 147.506 101.123   3
  -4 -11  12 328.424 161.326   4
   4  11 -12 257.907 165.042   3
  -4  11 -13 12374.1 861.939   3
   4  11 -13 11562.5 887.631   3
  -4 -11  13 14411.0 930.123   4
  -4  11 -14 442.482 184.665   3
   4  11 -14 252.625 144.687   3
  -4 -11  14 412.740 168.427   4
  -4  11 -15 9487.90 762.247   3
   4  11 -15 6228.83 676.713   3
  -4 -11  15 8610.13 724.906   4
  -4  11 -16 688.640 218.349   3
  -4 -11  16 498.125 187.402   4
   4  11 -16 282.636 199.021   3
  -4  11 -17 3741.84 506.361   3
  -4 -11  17 3940.21 500.197   4
   4  11 -17 3729.13 546.764   3
  -4  11 -18 250.494 175.698   3
   4  11 -18 132.343 111.121   3
   4 -11  18 245.675 184.032   2
   4  11 -19 3799.93 570.241   3
  -4  11 -19 4857.96 594.328   3
   4 -11  19 4790.11 678.678   2
   4  11 -20-115.533 148.424   3
   4 -11  20 1107.53 361.867   2
   4 -11  21 3088.20 570.588   2
   4  11 -21 2630.92 502.958   3
   4 -11  22 189.588 255.273   2
   4  11 -22-81.6560 182.371   3
   4 -11  23 853.982 341.660   2
   4  11 -23 694.523 295.677   3
   4 -11  24-63.3226 199.675   2
   4  11 -24-83.1249 228.828   3
   4  11 -25 894.649 352.463   3
   4 -11  25 1357.82 458.622   2
  -4  12   0 28158.9 1315.57   3
   4  12   0 26186.2 1133.48   3
  -4  12   0 25291.4 1126.45   1
  -4  12   1 67.3294 92.6478   1
  -4  12   1 169.390 138.489   3
   4  12  -1 188.836 133.563   3
  -4  12  -1 361.657 196.861   3
   4  12   1 9.79430 72.6114   3
  -4  12  -1-28.0533 88.8351   1
  -4  12   2 17421.8 1030.79   3
  -4  12  -2 18088.2 957.257   1
   4  12   2 19607.7 930.943   3
   4  12  -2 18094.7 961.984   3
  -4  12   2 19504.9 953.757   1
  -4  12  -2 18934.2 1062.27   3
  -4  12   3 138.207 127.947   3
  -4  12  -3 102.397 123.378   1
  -4  12   3 227.303 145.602   1
  -4  12  -3-64.5333 118.115   3
  -4 -12   3-76.4071 99.6657   4
   4  12   3 165.266 120.746   3
   4  12  -3 168.439 147.238   3
  -4  12   4 14972.1 953.382   3
  -4  12  -4 15933.2 971.517   3
  -4  12   4 16800.3 878.491   1
   4  12   4 16636.2 831.531   3
   4  12  -4 15724.9 927.107   3
  -4  12  -4 15275.8 896.475   1
  -4 -12   4 15071.8 919.865   4
  -4  12   5 11772.9 731.626   1
  -4  12  -5 11339.2 821.733   3
   4  12   5 12123.8 688.401   3
  -4  12   5 11941.8 853.022   3
   4  12  -5 12171.3 806.802   3
  -4 -12   5 11777.5 808.514   4
  -4  12   6 2678.40 416.422   3
   4  12   6 3353.43 358.858   3
  -4  12  -6 3175.34 437.060   3
  -4  12   6 2977.14 369.344   1
  -4 -12   6 3054.56 422.288   4
   4  12  -6 2788.07 395.165   3
  -4  12  -7 827.547 250.879   3
  -4  12   7 962.722 244.243   3
  -4  12   7 648.810 180.812   1
  -4 -12   7 782.005 223.236   4
   4  12  -7 879.288 248.078   3
  -4  12   8 4560.88 449.747   1
  -4  12   8 3955.24 512.430   3
  -4  12  -8 3932.30 485.431   3
  -4 -12   8 3394.06 444.084   4
   4  12  -8 4301.67 509.129   3
  -4  12  -9 35.3702 129.617   3
   4  12  -9 158.795 129.404   3
  -4 -12   9 316.270 141.162   4
  -4  12 -10 9379.32 759.731   3
   4  12 -10 10444.7 819.881   3
  -4 -12  10 8500.07 706.352   4
  -4  12 -11 2418.40 382.162   3
  -4 -12  11 2305.89 378.519   4
   4  12 -11 2379.01 410.810   3
   4  12 -12 7729.87 723.952   3
  -4  12 -12 8504.54 727.965   3
  -4 -12  12 7882.13 687.297   4
  -4  12 -13 4254.50 520.166   3
  -4 -12  13 5417.38 571.953   4
   4  12 -13 3938.82 527.390   3
  -4  12 -14 414.371 189.054   3
  -4 -12  14 707.401 235.815   4
   4  12 -14 1222.60 323.115   3
  -4  12 -15 11812.8 884.490   3
   4  12 -15 10505.3 896.170   3
  -4 -12  15 11101.0 857.753   4
  -4  12 -16 443.853 225.081   3
   4  12 -16 382.770 183.793   3
  -4 -12  16 281.550 141.827   4
  -4  12 -17 2434.79 411.916   3
   4  12 -17 2449.52 431.520   3
  -4  12 -18 1082.75 312.540   3
   4  12 -18 746.103 243.273   3
  -4  12 -19 1644.47 339.716   3
   4 -12  19 1715.50 440.744   2
   4  12 -19 1851.13 403.280   3
   4  12 -20 336.958 236.090   3
   4 -12  20 70.5123 317.650   2
   4 -12  21 1186.19 393.878   2
   4  12 -21 618.754 255.728   3
   4  12 -22 573.905 292.910   3
   4 -12  22 42.4182 175.685   2
   4  12 -23 129.668 193.659   3
   4 -12  23 82.0515 266.598   2
   4  12 -24-94.8358 176.639   3
   4 -12  24 2.73964 171.966   2
  -4  13   0 2849.80 379.978   1
   4  13   0 3290.18 411.347   3
  -4  13   0 3828.08 490.525   3
  -4  13   1 56.0722 92.0187   1
  -4  13   1 166.847 164.714   3
   4  13   1 71.4758 96.4901   3
  -4  13  -1-31.4808 104.032   1
   4  13  -1-66.3599 110.782   3
  -4  13  -1-156.081 170.152   3
  -4  13  -2 12643.9 817.311   1
  -4  13   2 14481.7 964.533   3
  -4  13  -2 14467.6 969.922   3
   4  13   2 13842.1 818.377   3
   4  13  -2 15031.3 896.850   3
  -4  13   2 13906.0 820.771   1
  -4  13   3 622.391 235.592   3
  -4  13   3 493.806 164.230   1
  -4  13  -3 393.513 192.270   3
   4  13  -3 267.611 154.960   3
   4  13   3 878.657 198.582   3
  -4  13  -3 401.462 147.908   1
  -4 -13   3 352.109 199.484   4
  -4  13   4 7910.20 715.963   3
  -4  13  -4 7117.67 686.832   3
  -4  13   4 7522.97 591.011   1
   4  13   4 7777.33 592.156   3
   4  13  -4 8098.84 671.317   3
  -4  13  -4 7719.88 637.760   1
  -4 -13   4 7437.73 666.146   4
  -4 -13   5-52.5743 91.4623   4
  -4  13  -5-14.0088 102.717   1
  -4  13  -5 64.7192 144.537   3
   4  13   5 114.726 84.2607   3
   4  13  -5-5.06030 121.281   3
  -4  13   5 106.849 144.719   3
  -4  13   5 104.852 121.744   1
  -4  13   6 177.365 155.026   3
  -4  13  -6 99.3693 152.460   3
   4  13  -6-15.6830 125.540   3
  -4 -13   6 299.459 156.738   4
  -4  13   7 538.096 236.155   3
   4  13  -7 847.855 255.894   3
  -4  13  -7 646.527 245.565   3
  -4 -13   7 876.474 247.440   4
  -4  13  -8 3925.70 513.968   3
   4  13  -8 5130.11 571.985   3
  -4 -13   8 4874.62 549.363   4
  -4  13   8 5798.82 635.858   3
   4  13  -9-67.7824 100.288   3
  -4  13  -9 9.04492 111.395   3
  -4  13   9-110.341 138.120   3
  -4 -13   9 312.519 179.555   4
   4  13 -10 2275.29 399.763   3
  -4  13 -10 1641.52 335.785   3
  -4 -13  10 1942.62 350.228   4
  -4  13 -11 408.341 198.847   3
  -4 -13  11 575.734 190.999   4
   4  13 -11 1023.87 312.117   3
  -4  13 -12 273.690 214.707   3
  -4 -13  12 93.6378 100.939   4
   4  13 -12 462.078 200.167   3
   4  13 -13 4752.90 608.833   3
  -4 -13  13 5240.23 587.940   4
  -4  13 -13 3810.26 531.220   3
  -4 -13  14 788.029 264.888   4
  -4  13 -14 919.082 298.243   3
   4  13 -14 806.050 298.319   3
  -4  13 -15 1299.48 323.084   3
   4  13 -15 778.345 249.781   3
  -4 -13  15 1415.20 310.015   4
   4  13 -16 74.0449 130.501   3
  -4  13 -16-9.21783 114.978   3
   4  13 -17 85.4571 160.610   3
  -4  13 -17 92.6812 138.000   3
  -4  13 -18 514.848 240.484   3
   4  13 -18 606.809 297.707   3
  -4  13 -19 16.3110 149.091   3
   4  13 -19 318.309 197.451   3
   4  13 -20 355.673 198.234   3
   4 -13  20 612.521 327.512   2
   4  13 -21 459.789 229.197   3
   4 -13  21 400.103 327.287   2
   4  13 -22 271.344 231.075   3
   4 -13  22 167.548 248.659   2
   4  13 -23 426.031 256.648   3
   4 -13  23 701.031 365.454   2
  -4  14   0 61.4167 125.239   1
  -4  14   0 6.50041 97.3007   3
   4  14   0-23.7486 82.6542   3
  -4  14  -1 92.3191 114.824   3
  -4  14  -1 5.72050 74.3871   1
   4  14   1 19.2516 115.522   3
   4  14  -1 160.600 137.606   3
  -4  14   1-65.2045 89.5767   1
  -4  14   1-36.2393 156.712   3
  -4  14  -2 528.952 193.381   3
  -4  14   2 391.044 153.671   1
   4  14   2 458.195 184.763   3
   4  14  -2 286.088 155.633   3
  -4  14  -2 244.128 131.204   1
  -4  14   2 632.897 229.092   3
  -4 -14   3 609.548 215.741   4
  -4  14   3 278.281 170.965   3
  -4  14  -3 158.404 131.459   1
  -4  14  -3 564.380 182.724   3
   4  14   3 490.606 186.591   3
   4  14  -3 626.587 220.337   3
  -4  14   4 1677.98 351.731   3
  -4  14  -4 1522.13 310.300   3
   4  14  -4 958.938 291.980   3
   4  14   4 1384.65 280.796   3
  -4  14  -4 1836.10 319.346   1
  -4 -14   4 1739.47 335.274   4
  -4  14  -5 417.252 231.987   3
   4  14   5 564.749 165.097   3
  -4 -14   5 836.271 265.785   4
  -4  14  -5 544.824 187.790   1
   4  14  -5 696.757 232.037   3
  -4  14   5 185.153 154.527   3
  -4  14   6 5748.93 659.888   3
  -4  14  -6 5586.11 622.784   3
   4  14  -6 5645.27 621.167   3
  -4 -14   6 5043.63 583.694   4
  -4  14  -7 13201.1 957.592   3
  -4  14   7 13467.5 990.371   3
  -4 -14   7 13081.4 930.504   4
   4  14  -7 12186.7 914.589   3
  -4  14   8 1760.17 355.788   3
  -4  14  -8 2259.08 429.224   3
  -4 -14   8 2171.33 380.579   4
   4  14  -8 1432.96 340.230   3
   4  14  -9 7588.12 746.353   3
  -4 -14   9 9959.83 810.086   4
  -4  14  -9 8939.52 793.569   3
  -4  14   9 9332.80 831.762   3
  -4  14 -10 1131.85 273.893   3
  -4 -14  10 1895.50 364.361   4
   4  14 -10 976.447 298.257   3
  -4  14 -11 8859.34 796.354   3
   4  14 -11 9601.45 857.939   3
  -4 -14  11 8444.68 751.617   4
   4  14 -12 2439.66 443.948   3
  -4  14 -12 1975.65 383.664   3
  -4 -14  12 1932.83 364.052   4
  -4  14 -13 13627.8 1016.78   3
   4  14 -13 12462.8 1017.30   3
  -4 -14  13 13622.4 967.722   4
  -4  14 -14 891.790 315.603   3
   4  14 -14 1395.58 364.519   3
  -4 -14  14 861.793 265.775   4
  -4  14 -15 6613.05 762.834   3
   4  14 -15 8128.26 839.846   3
  -4  14 -16-250.966 156.335   3
   4  14 -16 108.893 180.218   3
  -4  14 -17 9639.77 895.607   3
   4  14 -17 9958.43 957.443   3
  -4  14 -18 121.480 106.528   3
   4  14 -18 298.397 166.299   3
  -4  14 -19 10240.4 931.604   3
   4  14 -19 10582.6 1030.31   3
  -4  14 -20 1112.75 316.260   3
   4  14 -20 1040.67 343.785   3
   4 -14  20 1051.60 417.818   2
   4  14 -21 3861.96 638.678   3
   4 -14  21 4567.31 745.717   2
   4 -14  22-190.013 236.097   2
   4  14 -22-63.6949 155.828   3
  -4  15   0 18026.9 1165.75   3
   4  15   0 16550.6 1011.63   3
  -4  15  -1 1478.95 280.911   1
  -4  15   1 746.560 271.170   3
  -4  15  -1 975.895 282.359   3
   4  15   1 1034.25 262.429   3
   4  15  -1 972.534 279.000   3
  -4  15   2 3081.26 506.752   3
  -4  15  -2 3746.70 523.522   3
   4  15   2 3460.31 442.050   3
   4  15  -2 3795.85 492.420   3
  -4  15  -2 3992.88 477.304   1
  -4  15   3 10134.0 862.447   3
  -4  15  -3 9407.08 747.086   1
  -4  15  -3 10851.2 899.565   3
   4  15   3 9954.20 745.773   3
   4  15  -3 9771.85 791.743   3
  -4 -15   3 10087.6 831.830   4
  -4  15   4 6179.47 691.508   3
  -4  15  -4 6961.76 729.601   3
   4  15   4 5572.95 548.569   3
   4  15  -4 6525.90 659.427   3
  -4  15  -4 6044.17 603.136   1
  -4 -15   4 6586.68 674.417   4
  -4  15   5 14315.2 1049.43   3
  -4  15  -5 14734.7 1055.19   3
   4  15  -5 12980.1 960.182   3
  -4  15  -5 14694.2 953.230   1
  -4 -15   5 14876.5 1009.38   4
  -4  15   6 16657.8 1133.53   3
  -4  15  -6 17368.8 1148.47   3
   4  15  -6 16798.5 1113.44   3
  -4 -15   6 15376.2 1036.48   4
  -4  15  -6 16659.5 1041.12   1
  -4  15   7 210.314 144.301   3
  -4  15  -7 276.195 171.683   3
   4  15  -7 449.075 239.525   3
  -4 -15   7 126.976 122.017   4
  -4  15   8 400.944 172.383   3
  -4  15  -8 408.505 203.635   3
  -4 -15   8 229.326 216.870   4
   4  15  -8 484.216 230.219   3
   4  15  -9-131.603 132.481   3
  -4  15   9 34.9576 109.848   3
  -4  15  -9-28.6689 143.295   3
  -4 -15   9 128.412 155.984   4
  -4 -15  10 66.7204 124.193   4
  -4  15 -10 31.2691 130.238   3
   4  15 -10 45.8048 173.094   3
  -4  15 -11 2679.34 464.983   3
   4  15 -11 2157.07 438.265   3
  -4 -15  11 2132.54 391.840   4
   4  15 -12 712.205 217.709   3
  -4  15 -12 807.509 281.804   3
  -4 -15  12 1058.22 291.802   4
  -4  15 -13 2178.37 428.222   3
  -4 -15  13 2191.22 391.044   4
   4  15 -13 1838.02 422.272   3
  -4  15 -14-346.490 220.047   3
   4  15 -14 175.687 194.167   3
  -4  15 -15 886.814 301.430   3
   4  15 -15 755.714 297.595   3
  -4  15 -16 511.835 254.625   3
   4  15 -16 826.125 314.839   3
  -4  15 -17 577.734 235.213   3
   4  15 -17 740.877 270.942   3
  -4  15 -18-115.495 168.210   3
   4  15 -18 168.730 169.920   3
   4  15 -19 1948.77 447.791   3
  -4  15 -19 1859.42 434.015   3
   4  15 -20 585.912 283.816   3
  -4  15 -20-133.103 223.216   3
   4  16   0 7948.96 720.522   3
  -4  16   0 8217.42 808.594   3
  -4  16   1 893.194 267.282   3
   4  16   1 744.171 241.164   3
   4  16  -1 946.810 288.356   3
  -4  16  -1 1456.63 367.474   3
  -4  16   2 6904.30 748.390   3
  -4  16  -2 6999.65 741.797   3
   4  16   2 6571.65 631.577   3
   4  16  -2 5742.56 638.699   3
  -4  16   3 550.334 202.262   3
  -4  16  -3 784.419 265.836   3
   4  16   3 1389.60 297.002   3
   4  16  -3 1319.94 318.257   3
  -4 -16   3 685.123 216.458   4
  -4  16   4 13920.4 1060.28   3
  -4  16  -4 14419.1 1085.93   3
   4  16  -4 14656.7 1020.98   3
  -4 -16   4 15311.3 1057.92   4
  -4  16   5 3212.50 517.100   3
  -4  16  -5 3804.90 584.025   3
  -4 -16   5 4228.04 556.004   4
   4  16  -5 3708.81 526.777   3
  -4  16  -5 4018.88 503.361   1
  -4  16  -6 3390.95 472.768   1
  -4  16  -6 3270.43 516.211   3
  -4 -16   6 2883.12 461.886   4
   4  16  -6 2647.06 445.563   3
  -4  16   6 3611.29 558.357   3
  -4  16   7 8.36548 212.156   3
  -4  16  -7-38.1369 137.169   3
  -4  16  -7 126.759 159.423   1
   4  16  -7-78.1743 170.900   3
  -4 -16   7 64.5223 137.982   4
  -4  16   8 4857.59 627.457   3
  -4 -16   8 4421.76 578.714   4
  -4  16  -8 4328.63 609.544   3
   4  16  -8 4192.99 584.975   3
  -4 -16   9 1666.73 355.363   4
   4  16  -9 2066.52 434.205   3
  -4  16  -9 1761.61 401.613   3
  -4  16   9 1920.40 425.085   3
  -4  16 -10 4579.23 619.405   3
   4  16 -10 5414.91 684.724   3
  -4 -16  10 3601.51 567.763   4
   4  16 -11 812.216 303.886   3
  -4  16 -11 479.087 229.732   3
  -4 -16  11 187.951 147.801   4
  -4 -16  12 3991.82 545.345   4
  -4  16 -12 4140.01 602.668   3
   4  16 -12 3975.15 606.275   3
  -4  16 -13 1821.79 408.514   3
   4  16 -13 1931.34 451.193   3
  -4  16 -14 784.651 289.835   3
   4  16 -14 863.699 335.181   3
  -4  16 -15 497.993 274.250   3
   4  16 -15 126.335 220.417   3
   4  16 -16 489.257 293.968   3
  -4  16 -16-223.912 199.016   3
   4  16 -17-51.2098 211.535   3
  -4  16 -17 188.502 219.702   3
  -4  16 -18 183.084 143.775   3
   4  16 -18 67.4176 193.177   3
  -4  16 -19 485.492 261.656   3
   4  16 -19 738.818 327.360   3
  -4  16 -20 439.079 252.547   3
   4  17   0 397.806 175.664   3
  -4  17   0 252.922 168.075   3
  -4  17   1 286.825 207.083   3
  -4  17  -1-117.947 133.200   3
   4  17   1 181.988 147.920   3
   4  17  -1-55.7174 128.158   3
  -4  17   2 925.861 283.451   3
  -4  17  -2 1319.19 352.567   3
   4  17   2 838.435 242.885   3
   4  17  -2 1315.89 324.115   3
  -4  17   3 829.674 319.771   3
  -4  17  -3 521.096 182.642   3
   4  17   3 325.681 198.973   3
   4  17  -3 580.644 247.008   3
  -4 -17   3 339.520 162.937   4
  -4  17   4 544.620 266.493   3
  -4  17  -4 372.672 150.090   3
   4  17  -4 818.536 288.188   3
  -4 -17   4 426.706 229.735   4
  -4 -17   5 4387.28 586.799   4
  -4  17   5 5036.66 659.456   3
  -4  17  -5 5404.47 682.825   3
   4  17  -5 5739.09 686.383   3
  -4 -17   6 188.297 203.413   4
  -4  17   6 336.930 230.454   3
   4  17  -6 18.2604 130.265   3
  -4  17  -6-67.9096 147.185   3
  -4  17   7 1606.41 397.811   3
  -4  17  -7 1987.53 429.084   3
   4  17  -7 1721.04 377.220   3
  -4 -17   7 1827.85 394.281   4
  -4  17   8 220.660 204.129   3
  -4  17  -8 668.022 268.657   3
   4  17  -8 179.438 127.897   3
  -4 -17   8 411.948 171.491   4
  -4  17   9 1714.27 416.461   3
  -4  17  -9 1854.72 395.320   3
   4  17  -9 2152.13 441.475   3
  -4 -17   9 1820.15 392.195   4
  -4 -17  10-251.523 199.263   4
  -4  17  10 282.330 173.173   3
  -4  17 -10 454.993 272.103   3
   4  17 -10 36.6594 168.067   3
  -4  17 -11 5188.33 691.020   3
   4  17 -11 5618.72 694.445   3
  -4 -17  11 4840.81 608.709   4
  -4  17 -12 263.487 251.275   3
   4  17 -12-147.975 225.752   3
  -4  17 -13 3505.39 586.871   3
   4  17 -13 2821.27 546.542   3
  -4  17 -14 286.569 199.843   3
   4  17 -14-21.2006 169.398   3
  -4  17 -15 1967.63 437.564   3
   4  17 -15 1968.08 480.501   3
  -4  17 -16-40.6966 200.966   3
   4  17 -16 296.179 247.211   3
  -4  17 -17 2484.13 499.126   3
   4  17 -17 1306.49 380.749   3
  -4  17 -18-282.496 207.794   3
  -4  17 -19 2792.64 552.203   3
  -4  18   0-52.3584 148.649   3
   4  18   0 122.647 118.364   3
  -4  18   1 783.588 265.317   3
  -4  18  -1 1146.28 354.737   3
   4  18   1 677.531 206.556   3
   4  18  -1 1030.95 300.556   3
  -4  18   2 2304.62 459.382   3
  -4  18  -2 3454.63 565.520   3
   4  18   2 3279.64 481.845   3
   4  18  -2 3861.09 573.713   3
  -4 -18   2 2078.23 421.170   4
  -4  18  -3-11.1701 192.931   3
   4  18  -3-279.949 192.891   3
  -4 -18   3 98.7549 160.463   4
  -4  18   4 5243.83 692.552   3
  -4  18  -4 4748.21 687.472   3
   4  18  -4 5348.91 667.387   3
  -4 -18   4 4407.23 629.845   4
  -4  18   5 391.440 224.169   3
  -4  18  -5 703.309 279.735   3
   4  18  -5 83.6605 140.339   3
  -4 -18   5 248.159 192.584   4
  -4  18   6 10739.5 986.896   3
  -4 -18   6 8960.44 875.650   4
   4  18  -6 9031.29 898.248   3
  -4  18  -6 10610.3 982.780   3
  -4  18   7 2504.66 507.761   3
  -4  18  -7 2202.43 475.251   3
  -4 -18   7 2264.45 452.601   4
   4  18  -7 2223.08 455.815   3
  -4  18   8 4378.32 649.346   3
  -4  18  -8 4000.27 625.649   3
   4  18  -8 4495.06 635.864   3
  -4 -18   8 3327.60 522.725   4
  -4  18   9 2694.56 510.392   3
  -4  18  -9 2258.63 482.513   3
   4  18  -9 1793.67 436.178   3
  -4 -18   9 1746.81 377.818   4
  -4  18 -10 1368.00 425.158   3
   4  18 -10 494.290 214.582   3
  -4  18  10 591.318 270.949   3
  -4 -18  10 883.133 292.343   4
  -4  18 -11 862.691 324.867   3
   4  18 -11 781.529 320.138   3
  -4  18 -12 82.1717 141.844   3
   4  18 -12 169.362 214.498   3
  -4  18 -13 1620.57 426.949   3
   4  18 -13 1238.72 418.697   3
  -4  18 -14-255.946 241.929   3
   4  18 -14-23.2735 169.212   3
  -4  18 -15 377.983 228.068   3
   4  18 -15 271.773 201.376   3
  -4  18 -16 10.8868 165.597   3
  -4  19   0 1561.28 378.434   3
   4  19   0 1635.32 360.992   3
  -4  19   1-118.598 216.387   3
  -4  19  -1 641.971 335.641   3
   4  19   1 350.524 198.185   3
   4  19  -1 245.168 185.473   3
  -4  19  -2 6786.68 831.502   3
  -4  19   2 6991.45 830.085   3
   4  19  -2 6632.38 763.642   3
  -4 -19   2 7331.59 817.631   4
  -4  19   3 1566.75 425.870   3
  -4 -19   3 917.155 292.282   4
  -4  19  -3 1343.54 430.107   3
   4  19  -3 1110.82 339.780   3
  -4  19   4 5136.96 714.427   3
  -4  19  -4 5118.33 717.926   3
   4  19  -4 4539.24 645.171   3
  -4 -19   4 4649.00 661.543   4
  -4  19   5 632.215 264.759   3
  -4  19  -5 59.7299 211.261   3
   4  19  -5 832.154 315.395   3
  -4 -19   5 83.6568 154.379   4
  -4  19   6 160.097 241.774   3
  -4  19  -6-14.9630 126.627   3
   4  19  -6 212.395 165.808   3
  -4 -19   6 35.8627 153.896   4
  -4  19   7 700.411 287.717   3
   4  19  -7 287.491 241.468   3
  -4 -19   7 252.794 163.219   4
  -4  19   8 1920.32 440.852   3
  -4  19  -8 2568.55 526.909   3
   4  19  -8 2196.17 472.032   3
  -4 -19   8 1703.19 399.348   4
  -4  19   9 597.250 271.726   3
  -4  19  -9 241.778 162.766   3
  -4 -19   9 335.893 250.424   4
   4  19  -9 465.833 346.087   3
  -4  19 -10 967.953 324.062   3
   4  19 -10 1630.84 440.655   3
  -4  19 -11-191.984 205.501   3
   4  19 -11-256.026 253.250   3
  -4  19 -12 405.590 269.350   3
   4  19 -12-130.676 236.866   3
  -4  19 -13 174.551 245.953   3
   4  19 -13 145.139 234.373   3
  -4  20   0 445.247 186.971   3
   4  20   0 315.004 229.995   3
  -4  20   1 566.304 214.731   3
  -4  20  -1 949.484 413.803   3
   4  20  -1 226.936 182.925   3
  -4 -20   1 878.454 311.821   4
  -4  20   2 445.582 201.779   3
  -4  20  -2 799.226 308.071   3
   4  20  -2 123.883 188.257   3
  -4 -20   2 604.672 319.722   4
  -4  20   3 345.029 276.069   3
  -4  20  -3 170.828 171.288   3
   4  20  -3-214.322 205.583   3
  -4 -20   3 149.608 211.918   4
  -4  20   4 725.118 368.651   3
  -4  20  -4 237.547 243.025   3
   4  20  -4 972.016 334.986   3
  -4 -20   5 566.770 288.287   4
  -4  20  -5 149.036 235.691   3
  -4  20   5 1166.09 373.602   3
   4  20  -5 999.391 370.561   3
  -4  20   6 184.200 193.990   3
  -4  20  -6 212.013 158.836   3
  -4 -20   6 159.118 214.909   4
   4  20  -6 409.842 297.742   3
  -4  20   7 2464.27 554.177   3
  -4  20  -7 2349.22 521.223   3
   4  20  -7 1598.67 430.386   3
  -4 -20   7 1482.57 421.501   4
  -4  20  -8 597.514 308.364   3
   4  20  -8 188.945 226.534   3
  -4 -20   8 368.728 234.269   4
  -4  20   8 516.390 288.119   3
  -4  20  -9 3774.85 658.831   3
   4  20  -9 2490.16 525.735   3
  -4  20   9 1992.51 477.618   3
   4  20 -10-200.350 235.548   3
  -4  21   0 1603.17 461.996   3
  -4  21   1 37.5118 168.364   3
  -4  21  -1 419.557 249.477   3
   4  21  -1 75.0544 116.179   3
  -4 -21   1 605.472 279.960   4
  -4  21   2 418.214 257.707   3
   4  21  -2 652.271 305.964   3
  -4 -21   2 432.579 228.867   4
  -4  21   3 1.62518 245.469   3
   4  21  -3 595.778 279.305   3
  -4 -21   3 1.49042 262.322   4
  -4  21   4 66.0341 163.375   3
   4  21  -4 168.673 153.591   3
  -4 -21   4-205.128 244.775   4
  -4 -21   5 438.874 226.447   4
   4  21  -5 348.224 188.631   3
   4  21  -6-34.2486 156.474   3
  -4 -21   6 475.392 219.011   4
  -4 -21   7 177.478 177.154   4
  -5   0   0-84.1622 67.4040   1
  -5   0   0 8.22568 66.0935   4
   5   0   1-14.2140 50.0416   2
  -5   0   1 97.0363 63.7222   1
  -5   0  -1 0.20622 51.9981   1
  -5   0  -1 39.9861 49.8995   4
  -5   0   1-39.9823 69.6952   4
  -5   0   2 11740.0 610.404   1
  -5   0  -2 12902.4 621.195   1
  -5   0   2 12007.5 610.088   4
  -5   0  -2 12079.8 553.107   4
   5   0   2 11999.4 516.186   2
   5   0   3 19.7892 53.5399   2
  -5   0  -3-78.8360 64.6449   1
  -5   0   3 61.4036 82.5040   1
  -5   0   3 60.3263 53.6703   4
  -5   0  -3 94.4047 55.8120   4
  -5   0  -4 11972.9 606.829   1
  -5   0  -4 11662.2 513.309   4
  -5   0   4 13432.5 668.995   1
  -5   0   4 11042.0 608.473   4
   5   0   4 12832.7 589.592   2
  -5   0  -5-26.7644 65.6102   1
  -5   0   5 91.2116 77.8466   1
   5   0   5 35.6717 51.6559   2
  -5   0  -5-9.32386 31.3820   4
  -5   0   5 86.4181 79.2350   4
  -5   0  -6 16100.0 727.029   1
  -5   0  -6 17469.1 609.540   4
  -5   0   6 16480.1 793.162   4
   5   0   6 18258.1 775.642   2
   5   0   7 15.8639 75.0976   2
  -5   0  -7 54.1086 49.4074   4
  -5   0   7 127.060 81.2441   4
   5   0   8 8662.77 570.984   2
  -5   0   8 7871.82 569.678   4
  -5   0  -8 8881.41 406.474   4
   5   0   9-89.4440 90.4319   2
  -5   0  -9 13.5537 48.9818   4
  -5   0   9-129.923 66.8875   4
  -5   0  10 23973.6 691.411   2
  -5   0 -10 23267.1 715.383   4
  -5   0  10 24819.1 1081.06   4
   5   0  10 24234.8 1061.61   2
   5   0  11-23.3824 109.016   2
  -5   0 -11 38.8460 31.2019   4
  -5   0  11-7.21119 28.9319   2
  -5   0  11 95.8972 126.685   4
   5   0  12 328.353 118.385   2
  -5   0  12 316.220 85.3273   2
  -5   0  12 311.837 127.354   4
   5   0  13-34.4803 104.293   2
  -5   0  13 8.48796 100.032   4
   5   0  14 2397.44 382.644   2
  -5   0  14 2199.87 354.799   4
   5   0  15 112.315 96.2960   2
  -5   0  15 258.792 176.732   4
   5   0  16 7057.73 681.244   2
  -5   0  16 6626.81 628.535   4
  -5   0  17-28.1590 139.392   4
   5   0  17-107.810 154.432   2
  -5   0  18 6583.61 688.757   4
   5   0  18 7543.22 736.326   2
   5   0  19-120.741 147.436   2
   5   0  20 16176.9 1140.31   2
   5   0  21 37.1800 175.136   2
   5   0  22 1001.05 301.890   2
   5   0  23 8.74519 155.285   2
   5   0  24 932.438 364.738   2
   5   0  25 67.1892 232.570   2
   5   0  26 244.620 176.828   2
   5   0  27 92.9054 127.399   2
   5   0  28-51.5052 159.355   2
   5   0  29 480.787 248.265   2
   5  -1   0 25.4849 22.1226   2
  -5   1   0 13.3229 57.2822   1
  -5   1   0 4.16789 57.4516   4
  -5  -1   0 98.3723 92.5371   4
  -5  -1   0-14.7447 62.5763   1
  -5   1   1 159114. 3130.30   1
  -5  -1   1 164310. 3087.41   1
  -5  -1  -1 157938. 3041.32   1
  -5   1  -1 165037. 3144.62   1
  -5  -1  -1 163034. 3019.92   4
  -5  -1   1 163164. 3086.49   4
   5  -1   1 156877. 2765.06   2
  -5   1  -1 160122. 2966.34   4
  -5   1   1 162622. 3038.44   4
   5   1   2 1419.02 176.135   2
  -5   1   2 1622.27 228.429   1
  -5  -1  -2 1546.47 198.197   4
  -5   1  -2 1597.90 217.232   1
  -5  -1   2 1423.91 206.397   1
  -5  -1  -2 1566.81 204.484   1
  -5  -1   2 1649.71 219.988   4
   5  -1   2 1654.69 180.352   2
  -5   1   2 1768.67 224.192   4
  -5   1  -2 1794.57 198.068   4
  -5   1  -3 174723. 3330.64   1
  -5  -1   3 171561. 3314.19   1
  -5   1   3 175580. 3326.54   4
  -5   1   3 177612. 3387.46   1
  -5  -1  -3 172744. 3231.03   1
  -5   1  -3 176703. 3078.15   4
   5   1   3 170649. 3154.29   2
  -5  -1  -3 177620. 3151.12   4
   5  -1   3 174959. 3115.08   2
  -5  -1   3 169407. 3326.93   4
  -5   1   4 43529.1 1323.23   1
   5  -1   4 43598.7 1191.70   2
  -5   1  -4 43050.6 1281.11   1
  -5  -1  -4 42262.9 1135.64   4
  -5   1  -4 43003.4 1083.64   4
  -5  -1   4 43288.5 1319.91   4
  -5   1   4 44272.3 1313.06   4
  -5  -1   4 43398.4 1308.27   1
  -5  -1  -4 41818.7 1219.00   1
   5   1   4 44020.7 1218.65   2
  -5   1   5 82147.4 2050.28   1
  -5   1  -5 88212.6 1721.64   4
   5  -1   5 83386.6 1933.22   2
  -5  -1  -5 82916.9 1917.67   1
  -5   1   5 85927.4 2073.45   4
  -5  -1  -5 87171.0 1816.97   4
  -5  -1   5 89916.0 2097.27   4
  -5   1  -5 87528.6 2026.97   1
   5   1   5 86819.7 1975.40   2
  -5  -1  -6 1637.53 215.291   1
   5  -1   6 1428.74 213.786   2
  -5   1  -6 1682.13 168.193   4
  -5  -1  -6 1456.50 172.912   4
  -5  -1   6 1767.83 263.262   4
   5   1   6 1543.38 223.185   2
  -5   1   6 1606.01 251.467   4
  -5   1  -7 41737.4 977.638   3
  -5   1  -7 40941.7 975.405   4
   5  -1   7 39622.1 1281.10   2
  -5   1   7 41813.9 1361.11   4
  -5  -1   7 40096.5 1336.88   4
  -5  -1  -7 41332.1 1075.91   4
   5   1   7 39682.7 1287.04   2
  -5   1  -8 23521.7 639.589   3
  -5  -1   8 23703.2 993.253   4
   5  -1   8 24628.6 979.476   2
  -5  -1  -8 25150.0 754.739   4
  -5   1  -8 24756.1 648.052   4
  -5   1   8 23767.6 1003.96   4
   5   1   8 23835.5 967.087   2
   5   1   9 17948.1 869.680   2
  -5   1  -9 16811.6 532.718   3
  -5   1   9 15919.2 434.233   2
  -5   1  -9 17990.4 539.602   4
   5  -1   9 16644.7 843.101   2
  -5  -1  -9 17613.2 631.401   4
  -5  -1   9 16079.2 835.276   4
  -5   1   9 17007.2 870.992   4
   5   1  10 43683.0 1482.43   2
  -5   1 -10 43420.5 960.678   3
   5  -1  10 41870.1 1454.39   2
  -5   1  10 41514.4 902.162   2
  -5   1 -10 42998.9 940.693   4
  -5   1  10 41599.7 1470.54   4
  -5  -1  10 40306.3 1431.91   4
   5   1  11 25590.3 1135.05   2
  -5   1 -11 26610.2 690.483   3
   5  -1  11 26504.5 1155.76   2
  -5  -1  11 23079.3 1079.02   4
  -5   1  11 25064.2 1123.97   4
   5   1  12 6862.98 595.508   2
   5  -1  12 7338.44 606.461   2
  -5   1  12 6102.22 554.265   4
  -5  -1  12 6537.07 567.638   4
  -5   1  13 361.998 170.152   4
  -5  -1  13 380.183 107.552   2
   5   1  13 518.895 188.382   2
   5  -1  13 802.628 218.430   2
  -5  -1  13 620.424 190.702   4
   5  -1  14 21961.1 1147.77   2
   5   1  14 21411.5 1128.06   2
  -5  -1  14 20705.7 1078.29   4
  -5   1  14 21402.5 1102.33   4
  -5   1  15 613.208 192.345   4
   5   1  15 596.791 229.899   2
   5  -1  15 213.561 117.403   2
  -5  -1  15 362.176 148.270   4
  -5   1  16 24384.5 1246.51   4
   5   1  16 26246.0 1325.97   2
   5  -1  16 26079.6 1330.27   2
  -5  -1  16 26755.5 1278.54   4
   5   1  17 8556.73 758.447   2
   5  -1  17 7904.15 736.672   2
  -5  -1  17 8308.13 715.367   4
  -5  -1  18 682.067 240.430   4
   5   1  18 773.003 256.485   2
   5  -1  18 853.462 275.458   2
  -5  -1  19 4358.89 542.676   4
   5   1  19 5439.72 645.035   2
   5  -1  19 4080.17 570.224   2
   5   1  20 14205.6 1062.18   2
   5  -1  20 13080.4 1034.81   2
   5  -1  21 333.208 206.403   2
   5   1  21 1017.56 313.404   2
   5   1  22 11144.5 1003.03   2
   5  -1  22 11429.8 1014.15   2
   5   1  23 2275.73 522.143   2
   5  -1  23 3384.52 584.148   2
   5   1  24 797.703 321.034   2
   5  -1  24 128.008 136.013   2
   5   1  25 4767.63 704.008   2
   5  -1  25 4937.22 705.525   2
   5   1  26 3831.98 655.531   2
   5  -1  26 3834.54 637.970   2
   5  -1  27 11596.9 1139.08   2
   5   1  27 10421.2 1074.87   2
   5   1  28 1540.62 422.853   2
   5  -1  28 2180.09 517.736   2
   5  -1  29 10453.0 1105.95   2
   5   1  29 9768.72 1084.44   2
  -5  -2   0 111.671 78.3791   1
   5  -2   0 11.1783 33.2065   2
  -5  -2   0 38.6988 88.5930   4
  -5   2   0 139.927 113.238   1
  -5   2   0 9.56894 38.3240   4
   5  -2   1 9604.28 415.237   2
  -5   2   1 10597.0 591.003   1
  -5  -2  -1 10101.1 516.816   1
  -5   2  -1 10249.3 574.391   1
  -5  -2   1 10588.2 566.775   4
  -5   2  -1 9469.58 481.163   4
  -5   2   1 9558.54 523.347   4
   5  -2  -1 10544.0 347.691   2
  -5  -2  -1 9921.67 528.524   4
  -5  -2   1 10237.3 539.396   1
   5  -2   2 1476.14 170.316   2
  -5  -2   2 1502.15 205.677   4
  -5  -2   2 1447.77 206.587   1
  -5  -2  -2 1464.60 195.174   1
  -5  -2  -2 1795.62 215.405   4
  -5   2  -2 1542.79 216.496   1
  -5   2   2 1486.65 226.210   1
  -5   2  -2 1389.37 169.959   4
  -5   2   2 1466.76 209.640   4
   5  -2   3 2460.16 235.248   2
  -5  -2   3 2257.96 269.328   4
  -5   2  -3 2825.28 301.507   1
  -5  -2  -3 2729.16 262.244   4
  -5  -2  -3 2550.30 254.072   1
  -5  -2   3 2297.39 263.268   1
  -5   2   3 2226.94 281.165   1
  -5   2  -3 2561.36 225.218   4
  -5   2   3 2995.52 297.460   4
  -5   2  -4 13912.3 576.880   3
  -5   2   4 14703.4 724.596   1
   5  -2   4 14379.1 626.667   2
  -5   2  -4 13951.3 695.900   1
  -5  -2  -4 14892.0 632.042   4
  -5  -2   4 13709.5 698.865   4
  -5  -2  -4 15137.2 646.429   1
  -5   2  -4 14694.0 541.798   4
  -5   2   4 14258.9 700.657   4
   5   2   4 13882.3 647.773   2
  -5  -2  -5 6304.15 408.922   1
  -5  -2   5 6008.64 459.151   4
  -5   2  -5 5727.84 349.808   3
  -5   2   5 5606.79 447.841   1
   5  -2   5 6279.31 424.282   2
  -5   2  -5 6357.67 463.112   1
  -5  -2  -5 6323.42 398.320   4
  -5   2  -5 5909.34 316.660   4
  -5   2   5 6168.39 463.368   4
   5   2   5 6292.60 436.696   2
   5   2   6 230.344 68.3305   2
   5  -2   6 217.338 90.8737   2
  -5   2   6-24.4630 74.5115   1
  -5   2  -6 73.8317 50.3218   3
  -5  -2  -6-28.9496 39.1542   4
  -5  -2  -6 22.1306 63.6417   1
  -5  -2   6 35.8949 75.3057   4
  -5   2  -6 47.9700 29.3918   4
  -5   2   6 253.895 108.030   4
  -5   2  -7 8272.70 409.028   3
   5  -2   7 7592.20 521.166   2
  -5  -2   7 9532.15 600.677   4
  -5  -2  -7 8248.12 481.780   1
  -5   2   7 7899.46 563.848   4
  -5   2  -7 8005.69 339.212   4
  -5  -2  -7 8639.45 458.241   4
   5   2   7 8058.54 542.157   2
   5  -2   8 232.661 108.563   2
  -5   2  -8 108.876 62.1483   3
   5   2   8 354.811 137.668   2
  -5   2  -8 124.749 42.3914   4
  -5  -2   8 203.647 115.652   4
  -5   2   8 60.9984 108.269   4
  -5   2  -9 97.3449 48.3021   3
   5   2   9 172.683 88.5443   2
   5  -2   9 146.738 70.0209   2
  -5  -2   9 251.718 111.569   4
  -5   2  -9 85.0036 35.8526   4
  -5   2   9 275.659 120.425   4
   5   2  10 850.775 210.840   2
  -5   2 -10 725.398 119.505   3
   5  -2  10 792.632 199.434   2
  -5  -2  10 1036.64 239.191   4
  -5   2  10 1254.57 251.873   4
  -5   2 -11 8254.90 409.393   3
   5  -2  11 8231.13 632.289   2
  -5  -2  11 9242.21 649.300   4
  -5   2  11 8900.94 654.251   4
   5   2  11 8347.89 625.641   2
   5  -2  12 3838.00 447.816   2
   5   2  12 3734.40 436.792   2
  -5   2  12 4658.41 483.873   4
  -5  -2  12 3649.37 421.251   4
  -5   2  13 2833.07 389.699   4
   5   2  13 2801.44 382.643   2
   5  -2  13 2611.33 384.345   2
  -5  -2  13 2636.11 370.777   4
   5  -2  14 12756.8 872.149   2
  -5  -2  14 13447.7 849.599   4
   5   2  14 13325.6 888.408   2
   5   2  15 13916.7 925.691   2
   5  -2  15 11285.5 844.484   2
  -5  -2  15 13572.5 715.037   2
  -5  -2  15 12418.3 834.371   4
   5  -2  16 4871.43 572.216   2
   5   2  16 4831.48 553.023   2
  -5  -2  16 4619.28 523.086   4
   5   2  17 756.069 237.724   2
   5  -2  17 479.003 219.854   2
  -5  -2  17 268.016 167.232   4
   5   2  18 460.179 189.149   2
   5  -2  18 600.194 218.695   2
  -5  -2  18 593.062 204.726   4
  -5  -2  19 249.106 93.4826   4
   5   2  19-114.220 138.821   2
   5  -2  19 457.100 196.314   2
   5   2  20 96.0466 149.264   2
   5  -2  20-283.077 251.184   2
  -5  -2  20 207.471 147.164   4
  -5  -2  21 844.786 267.899   4
   5   2  21 273.417 185.504   2
   5  -2  21 377.402 198.545   2
   5  -2  22 332.059 151.672   2
   5   2  22 170.332 191.681   2
   5   2  23 1125.01 346.705   2
   5  -2  23 1091.70 335.990   2
   5   2  24 1189.13 334.312   2
   5  -2  24 1317.70 418.936   2
   5   2  25 193.155 236.725   2
   5  -2  25 423.192 267.397   2
   5   2  26 386.881 263.861   2
   5  -2  26 486.441 322.251   2
   5   2  27 74.7300 183.426   2
   5  -2  27 245.159 188.324   2
   5   2  28 761.511 312.127   2
   5  -2  28 1639.74 465.000   2
   5   2  29 328.739 276.063   2
  -5  -3   0 21.6067 42.4211   1
  -5  -3   0 79.1848 80.9207   4
  -5   3   0 33.3769 45.5935   4
   5  -3   0-8.13686 26.6020   2
  -5   3   0 117.903 81.4489   1
  -5  -3  -1 6416.89 399.277   1
   5  -3  -1 6003.92 267.832   2
  -5  -3   1 6260.44 438.037   4
   5  -3   1 6210.99 338.266   2
  -5   3   1 6335.57 462.039   1
  -5  -3   1 6321.42 410.346   1
  -5   3  -1 7900.27 510.253   1
  -5  -3  -1 6239.45 434.046   4
  -5   3  -1 5995.07 378.478   4
  -5   3   1 6407.72 420.526   4
  -5  -3  -2 1502.00 184.317   1
   5  -3  -2 1438.84 102.014   2
  -5   3  -2 1747.87 214.040   3
  -5   3   2 1608.09 237.390   1
  -5  -3   2 1264.30 187.153   1
  -5   3  -2 1553.14 230.235   1
  -5  -3  -2 1401.54 208.434   4
   5  -3   2 1923.24 197.616   2
  -5   3  -2 1448.83 182.329   4
  -5  -3   2 1839.46 248.914   4
  -5   3   2 1444.63 207.036   4
  -5   3  -3 292.295 122.416   1
  -5  -3  -3 325.577 106.490   1
   5  -3   3 309.685 87.9691   2
  -5  -3   3 200.327 90.7852   4
  -5   3  -3 243.556 93.2265   3
  -5  -3  -3 337.240 106.169   4
  -5   3   3 417.399 124.001   1
  -5   3  -3 426.579 95.1506   4
  -5   3   3 243.850 94.7077   4
  -5  -3   4 2319.30 280.447   4
  -5   3   4 2713.44 309.700   1
   5  -3   4 2199.21 246.321   2
  -5   3  -4 2484.79 289.615   1
  -5  -3  -4 2192.50 225.674   1
  -5  -3  -4 2575.98 263.878   4
  -5   3  -4 2355.16 240.769   3
  -5   3  -4 2252.92 196.729   4
  -5   3   4 2982.24 320.487   4
  -5   3  -5 1041.95 157.600   3
  -5  -3  -5 1338.40 182.545   1
  -5   3   5 1296.48 224.781   1
   5  -3   5 1165.09 185.949   2
  -5  -3  -5 1011.82 170.068   4
  -5   3  -5 1269.78 146.358   4
  -5  -3   5 1224.95 217.617   4
  -5   3   5 1382.32 217.345   4
  -5  -3  -6 24377.3 831.332   1
  -5   3   6 23889.8 990.601   1
  -5   3  -6 25119.3 818.427   3
   5  -3   6 22580.5 906.482   2
  -5  -3  -6 24225.2 861.328   4
   5   3   6 22607.2 501.097   3
  -5  -3   6 24961.0 1011.81   4
  -5   3  -6 22499.8 642.950   4
  -5   3   6 25763.0 1026.34   4
   5   3   6 24749.0 964.719   2
   5   3   7 1319.62 227.955   2
   5  -3   7 1275.61 209.743   2
  -5   3   7 1463.44 242.617   1
  -5   3  -7 1392.53 176.410   3
  -5  -3   7 1817.34 263.019   4
  -5   3   7 897.974 199.355   4
  -5   3  -7 1254.42 117.506   4
  -5  -3  -7 1192.33 178.028   1
  -5   3  -8 62692.7 1426.44   3
   5  -3   8 54309.6 1653.96   2
  -5   3  -8 53934.7 1030.56   4
  -5  -3   8 58249.3 1716.80   4
  -5  -3  -8 62441.2 1505.92   1
   5   3   8 61239.9 1736.80   2
  -5   3   8 62710.5 1786.48   4
  -5   3   9 590.854 191.804   4
   5   3   9 697.596 190.239   2
  -5   3  -9 575.342 119.388   3
   5  -3   9 303.313 131.507   2
  -5  -3   9 313.114 141.197   4
  -5   3  10 44180.7 1551.20   4
   5  -3  10 42151.5 1495.62   2
  -5   3 -10 45207.3 1176.91   3
  -5  -3  10 43409.7 1492.70   4
   5   3  10 41310.5 1480.77   2
  -5   3 -11 21353.3 743.567   3
   5  -3  11 20270.0 1022.51   2
  -5  -3  11 19672.2 981.740   4
   5   3  11 19449.8 995.804   2
  -5   3 -12 102117. 2064.02   3
   5  -3  12 97000.4 2633.22   2
   5   3  12 104185. 2674.94   2
  -5  -3  12 95702.5 2535.36   4
   5  -3  13 6348.78 595.365   2
  -5  -3  13 5697.83 532.536   4
   5   3  13 5367.47 557.032   2
   5  -3  14 17209.7 1021.77   2
   5   3  14 16076.9 984.635   2
  -5  -3  14 15498.1 909.790   4
   5  -3  15 221.612 145.865   2
   5   3  15-97.2592 136.178   2
  -5  -3  15 232.237 165.173   4
   5  -3  16 15426.1 1040.64   2
  -5  -3  16 15973.1 973.638   4
   5   3  16 14647.1 990.337   2
   5   3  17 364.028 158.406   2
  -5  -3  17 280.629 164.195   4
   5  -3  17 535.339 228.032   2
   5   3  18 29107.1 1479.31   2
   5  -3  18 28345.7 1481.91   2
  -5  -3  18 26751.4 1328.40   4
   5   3  19 1520.54 369.224   2
   5  -3  19 1471.18 350.680   2
  -5  -3  19 1474.84 333.479   4
   5  -3  20 19790.4 1299.28   2
  -5  -3  20 18437.6 1135.70   4
   5   3  20 20053.5 1277.77   2
  -5  -3  21 504.207 199.974   4
   5   3  21 175.762 158.201   2
   5  -3  21 417.976 207.821   2
   5  -3  22 18850.6 1318.35   2
  -5  -3  22 17614.2 1139.97   4
   5   3  22 19439.4 1314.01   2
   5   3  23 1789.55 440.969   2
   5  -3  23 1057.87 346.249   2
   5  -3  24 17121.1 1311.86   2
   5   3  24 16826.7 1285.21   2
   5   3  25 455.824 311.867   2
   5  -3  25 1103.98 363.862   2
   5   3  26 5482.43 775.410   2
   5  -3  26 6543.01 852.176   2
   5   3  27 75.9645 206.780   2
   5  -3  27 117.003 172.974   2
   5   3  28 4476.36 714.512   2
   5  -3  28 3517.04 684.605   2
  -5   4   0 73.4978 69.9941   4
  -5   4   0-27.3314 70.4640   3
  -5  -4   0 56.7704 45.8869   1
   5  -4   0 4.37731 37.2140   2
  -5   4   0 58.9442 90.8967   1
  -5  -4   0 10.9202 61.1928   4
  -5   4  -1 39190.0 1087.01   4
  -5   4  -1 38573.1 1195.11   3
  -5  -4   1 40145.6 1242.76   4
   5  -4  -1 37436.1 871.288   2
  -5   4   1 37415.1 1247.24   1
   5  -4   1 38094.2 996.149   2
  -5  -4  -1 37556.1 1062.80   1
  -5  -4  -1 37735.4 1192.94   4
  -5   4  -1 40328.7 1289.96   1
  -5   4   1 36682.3 1129.90   4
  -5   4  -2 2748.75 314.672   1
  -5   4   2 2250.21 259.742   4
  -5  -4  -2 2508.98 237.723   1
  -5   4  -2 2334.10 257.008   3
  -5   4   2 2722.69 310.731   1
   5  -4  -2 2094.98 144.979   2
   5  -4   2 2232.62 223.927   2
  -5  -4  -2 2480.65 275.863   4
  -5  -4   2 2343.02 287.703   4
  -5   4   3 5994.96 453.603   4
  -5   4  -3 7156.21 455.018   3
  -5  -4  -3 6509.17 385.498   1
  -5   4   3 7818.26 531.656   1
   5  -4  -3 6651.24 218.855   2
  -5   4  -3 7145.61 509.255   1
   5  -4   3 6678.51 416.156   2
  -5  -4  -3 7690.30 486.019   4
  -5  -4   3 6871.08 493.046   4
  -5   4  -4 222.835 94.8791   3
  -5   4   4 226.346 121.832   1
  -5  -4  -4 50.4901 47.1761   1
  -5  -4  -4 185.088 79.2187   4
   5  -4   4 191.174 77.7991   2
  -5   4  -4 261.963 123.378   1
  -5  -4   4 32.2769 69.2671   4
   5   4   4 199.394 56.8859   3
  -5   4  -5 2999.51 286.915   3
  -5   4   5 3414.45 355.395   1
  -5  -4  -5 3304.51 271.032   1
  -5  -4   5 2886.28 331.115   4
   5  -4   5 2190.86 266.149   2
   5   4   5 2909.41 175.887   3
  -5   4  -6 660.275 140.885   3
  -5  -4  -6 609.899 119.063   1
  -5   4   6 636.126 148.359   1
   5   4   6 751.433 76.8125   3
  -5  -4   6 665.674 179.962   4
   5  -4   6 562.507 140.375   2
  -5  -4  -7 2425.20 240.866   1
  -5   4  -7 2264.98 247.092   3
  -5   4   7 2520.58 320.968   1
   5  -4   7 2092.49 280.746   2
  -5  -4   7 2305.32 304.347   4
   5   4   8 1349.37 246.001   2
  -5   4  -8 1582.62 199.929   3
   5  -4   8 2021.74 279.313   2
  -5  -4  -8 1582.92 197.935   1
  -5  -4   8 1793.71 281.469   4
   5   4   9 2804.92 342.292   2
  -5   4  -9 2611.06 267.286   3
   5  -4   9 2920.32 354.823   2
  -5  -4  -9 2393.35 249.849   1
  -5  -4   9 2045.48 310.837   4
   5   4  10 71.8019 109.092   2
  -5   4 -10 157.107 66.6559   3
   5  -4  10 68.4838 136.147   2
  -5  -4  10-40.7878 109.509   4
   5   4  11 64.3671 73.9856   2
  -5   4 -11 84.7643 55.5452   3
  -5  -4  11 97.8083 124.204   4
   5  -4  11 184.262 116.953   2
  -5   4 -12 90.4135 60.3637   3
  -5  -4  12-37.7716 108.274   4
   5  -4  12-75.7171 97.7159   2
   5   4  12 59.1787 92.3764   2
  -5   4 -13 3404.36 312.665   3
   5   4  13 3410.45 432.673   2
  -5  -4  13 3283.89 416.414   4
   5  -4  13 3162.17 422.691   2
   5   4  14 42.5315 142.304   2
  -5  -4  14 200.008 146.015   4
   5   4  15 661.919 223.128   2
   5  -4  15 460.267 189.075   2
  -5  -4  15 189.083 111.133   4
   5   4  16 2577.54 412.790   2
  -5  -4  16 2404.52 377.739   4
   5  -4  16 2144.33 412.208   2
   5  -4  17 5870.50 652.312   2
  -5  -4  17 5613.80 582.200   4
   5   4  17 6065.57 656.384   2
   5  -4  18 2507.48 432.344   2
   5   4  18 2639.18 450.971   2
  -5  -4  18 1717.29 322.739   4
   5   4  19 3581.82 524.408   2
  -5  -4  19 4666.49 541.466   4
   5  -4  19 4012.19 566.617   2
   5   4  20 180.228 131.022   2
  -5  -4  20 130.194 113.920   4
   5  -4  20 9.28956 123.005   2
   5   4  21 196.743 171.463   2
  -5  -4  21 234.681 180.089   4
   5  -4  21 222.476 205.646   2
   5   4  22-8.44337 127.149   2
   5  -4  22 154.810 188.505   2
  -5  -4  22 72.9147 138.421   4
   5   4  23-25.8765 126.857   2
  -5  -4  23 44.5710 96.8863   4
   5   4  24 160.480 253.629   2
   5  -4  24 168.167 231.631   2
   5  -4  25 140.828 196.606   2
   5   4  25-2.98205 188.458   2
   5   4  26 18.6995 143.809   2
   5  -4  26 560.630 240.622   2
   5   4  27 83.0613 193.863   2
   5  -4  27-63.6329 196.175   2
   5   4  28 730.867 305.724   2
   5  -4  28 1410.97 448.617   2
   5   4 -29 791.890 325.102   3
  -5   5   0-73.8075 75.5262   1
  -5   5   0 51.5217 76.8534   3
  -5  -5   0 80.8911 69.4841   4
  -5   5   1 45222.6 1386.76   3
  -5   5  -1 40804.6 1300.07   3
  -5   5   1 43297.4 1381.83   1
  -5  -5  -1 44023.9 1347.61   4
  -5  -5   1 44857.4 1378.36   4
  -5   5  -1 43307.3 1388.57   1
  -5  -5  -1 42530.8 1127.51   1
  -5   5  -2 212.094 87.9896   3
   5  -5   2 313.403 100.550   2
  -5   5   2 339.825 127.690   1
  -5  -5  -2 276.802 81.6717   1
  -5  -5  -2 345.398 119.873   4
   5   5   2 225.799 80.3387   3
  -5  -5   2 207.479 113.806   4
  -5   5  -2 293.663 135.653   1
  -5   5   3 66912.4 1805.98   1
  -5   5  -3 66911.7 1824.82   1
  -5  -5  -3 64879.8 1710.14   4
   5  -5   3 64544.1 1605.20   2
  -5  -5   3 71706.1 1842.54   4
   5   5   3 66106.7 1402.70   3
  -5   5  -3 62794.0 1661.31   3
  -5  -5  -3 64784.3 1460.93   1
  -5  -5  -4 2192.02 208.874   1
  -5   5  -4 2190.66 262.720   3
   5  -5   4 2238.20 264.515   2
   5   5   4 2412.39 191.840   3
  -5  -5   4 1862.11 278.299   4
  -5   5   4 2084.92 283.689   1
  -5   5  -4 2338.97 301.586   1
  -5   5   5 80850.1 2074.59   1
  -5   5  -5 80493.7 1909.87   3
  -5  -5  -5 81138.5 1682.40   1
   5   5   5 79133.5 1486.82   3
   5  -5   5 79827.8 1956.56   2
  -5  -5   5 76935.0 2047.05   4
  -5   5  -6 43.9973 58.8702   3
  -5   5   6 141.142 73.4832   1
  -5  -5   6 192.394 111.261   4
   5   5   6 170.011 47.1832   3
  -5  -5  -6 159.550 56.0712   1
   5  -5   6-2.39371 66.0719   2
  -5   5   7 68643.2 1904.25   1
  -5   5  -7 70807.2 1752.08   3
  -5  -5  -7 67060.6 1517.75   1
   5  -5   7 67524.9 1865.97   2
  -5  -5   7 66156.2 1894.19   4
  -5   5  -8 4430.17 371.657   3
   5  -5   8 4150.51 421.382   2
  -5  -5  -8 4865.91 333.219   1
  -5  -5   8 4773.76 448.384   4
  -5   5   8 4573.27 442.133   1
  -5   5  -9 24352.6 917.971   3
  -5  -5  -9 25339.1 832.655   1
   5  -5   9 22193.7 1046.17   2
  -5  -5   9 23985.5 1081.52   4
  -5   5 -10 5756.20 426.823   3
   5  -5  10 5532.18 522.049   2
  -5  -5 -10 5994.64 393.079   1
  -5  -5  10 5541.22 518.540   4
   5   5  10 6484.72 563.279   2
  -5   5 -11 20626.7 839.190   3
   5  -5  11 18534.9 1011.78   2
  -5  -5  11 21384.5 1037.35   4
   5   5  11 19677.9 1032.67   2
   5   5  12 2490.90 380.594   2
  -5   5 -12 2689.49 296.320   3
   5  -5  12 2565.12 373.917   2
  -5  -5  12 2247.31 333.238   4
   5   5  13 2466.09 385.876   2
  -5   5 -13 3678.07 342.181   3
   5  -5  13 3682.16 461.072   2
  -5  -5  13 3277.98 408.947   4
   5   5  14 96.9838 95.1742   2
  -5   5 -14 341.882 108.744   3
   5  -5  14 272.803 172.403   2
  -5  -5  14 156.210 80.7017   4
   5   5  15-106.201 136.138   2
   5  -5  15 155.967 158.291   2
  -5  -5  15-22.6427 95.5418   4
   5   5  16-54.6851 129.865   2
   5  -5  16 222.470 180.441   2
  -5  -5  16 81.5157 146.252   4
   5  -5  17 344.044 195.996   2
  -5  -5  17 215.098 97.8470   4
   5   5  18-81.6091 182.580   2
   5  -5  18 57.1852 133.319   2
  -5  -5  18-43.3092 118.367   4
   5   5  19 367.574 188.100   2
   5  -5  19 92.6560 197.345   2
  -5  -5  19 21.8045 115.398   4
   5  -5  20 8235.06 839.058   2
  -5  -5  20 8273.06 749.363   4
   5   5  20 8514.23 846.052   2
   5   5  21 4263.92 608.172   2
   5  -5  21 4442.85 639.793   2
  -5  -5  21 4398.62 548.854   4
   5   5  22 2067.10 430.434   2
   5  -5  22 1888.40 421.722   2
  -5  -5  22 1456.59 343.798   4
   5   5  23 5488.17 718.384   2
  -5  -5  23 5908.25 698.717   4
   5  -5  23 5452.78 753.808   2
   5   5  24 875.096 302.512   2
   5  -5  24 554.708 287.056   2
   5   5  25 4539.24 692.499   2
   5  -5  25 3281.90 608.163   2
   5   5  26 2795.63 561.337   2
   5  -5  26 2500.44 566.191   2
   5   5  27 5941.22 839.146   2
   5  -5  27 7448.44 944.621   2
   5   5 -27 5565.21 743.863   3
   5   5  28 49.0600 154.935   2
   5  -5  28 141.083 195.044   2
   5   5 -28 31.9310 193.915   3
   5   5 -29 5216.21 728.020   3
  -5   6   0-27.1959 59.9204   3
  -5   6   0-37.0403 81.5948   1
   5   6   0 2.24628 45.5703   3
  -5  -6   0 71.5291 67.6577   4
  -5   6   1 5900.80 475.357   1
   5   6  -1 5640.20 395.123   3
  -5  -6  -1 5892.57 470.831   4
  -5   6  -1 5788.56 462.475   3
   5   6   1 6663.20 402.678   3
  -5  -6   1 5951.60 478.687   4
  -5   6   1 6240.13 491.807   3
  -5   6  -1 6987.01 521.606   1
  -5   6  -2 378.724 132.670   1
  -5   6  -2 283.100 111.817   3
  -5   6   2 358.796 117.068   1
  -5  -6  -2 311.334 125.120   4
  -5   6   2 398.738 155.891   3
   5   6   2 244.260 80.0993   3
  -5  -6   2 285.992 113.914   4
  -5   6  -3 2919.38 320.771   3
  -5   6   3 2795.82 319.158   1
   5   6   3 2966.05 243.539   3
  -5   6  -3 3317.53 366.884   1
  -5  -6  -3 2877.24 233.618   1
  -5  -6   3 2669.42 336.408   4
  -5   6  -4 595.572 167.018   1
  -5   6  -4 395.448 129.823   3
  -5  -6  -4 374.085 86.3461   1
  -5  -6   4 482.538 155.561   4
   5   6   4 405.596 100.124   3
  -5   6   4 483.211 149.890   1
  -5   6  -5 4318.12 394.264   3
  -5   6   5 3455.28 370.404   1
   5   6   5 3874.82 250.277   3
  -5  -6  -5 3698.29 259.710   1
  -5  -6   5 3579.22 382.374   4
  -5   6   6 7032.69 536.165   1
  -5   6  -6 7518.11 521.075   3
  -5  -6  -6 7296.92 367.826   1
   5   6   6 7253.81 318.546   3
  -5  -6   6 7602.17 563.559   4
  -5   6  -7 2557.66 307.512   3
  -5  -6  -7 2444.55 211.938   1
  -5   6   7 2116.52 292.846   1
  -5  -6   7 2293.49 315.178   4
   5  -6   7 1821.29 284.391   2
  -5  -6  -8 199.343 69.8811   1
  -5   6   8 44.4873 89.9378   1
  -5   6  -8 85.7209 97.2857   3
   5  -6   8 26.8992 69.4817   2
  -5  -6   8-39.3366 91.8024   4
  -5   6  -9 10.9365 59.3933   3
  -5  -6  -9 65.0146 51.0279   1
  -5  -6   9 94.9441 86.6245   4
   5  -6   9-63.2413 105.779   2
  -5   6 -10 1620.97 239.733   3
  -5  -6  10 1097.46 225.202   4
   5  -6  10 1197.62 248.418   2
  -5   6 -11 213.159 87.7009   3
  -5  -6  11 676.512 193.655   4
   5  -6  11 316.613 146.131   2
  -5   6 -12 59.2943 57.1598   3
   5  -6  12 67.6157 107.630   2
  -5  -6  12 163.189 86.6807   4
  -5   6 -13 2637.88 313.988   3
   5  -6  13 2703.05 405.235   2
  -5  -6  13 2753.74 378.393   4
   5  -6  14 140.110 146.088   2
  -5   6 -14-17.0319 68.8715   3
  -5  -6  14 206.150 163.885   4
   5   6  14 75.9837 104.355   2
   5   6  15 232.831 134.151   2
   5  -6  15 274.191 164.623   2
  -5  -6  15 212.687 96.7357   4
   5   6  16 1723.43 370.505   2
   5  -6  16 1397.37 305.537   2
  -5  -6  16 1078.57 268.793   4
   5   6  17 149.041 158.683   2
   5  -6  17 364.578 236.537   2
  -5  -6  17-43.8362 102.142   4
   5   6  18 189.929 145.996   2
   5  -6  18 347.993 230.410   2
  -5  -6  18 757.310 249.118   4
   5   6  19 397.245 239.800   2
   5  -6  19 44.4885 136.498   2
  -5  -6  19 285.893 164.453   4
   5   6  20 482.111 242.301   2
   5  -6  20 669.342 312.078   2
  -5  -6  20 532.350 195.683   4
   5  -6  21 98.8998 138.200   2
   5   6  21 92.7617 141.694   2
  -5  -6  21 146.383 118.229   4
   5   6  22 51.2467 183.013   2
   5  -6  22 50.0347 160.822   2
  -5  -6  22 82.8344 140.512   4
   5   6  23 26.7653 170.796   2
   5  -6  23-112.150 167.944   2
   5   6  24-209.044 237.272   2
   5  -6  24-76.7482 164.996   2
   5   6 -24 241.068 174.374   3
   5   6  25 406.533 242.272   2
   5   6 -25 639.278 261.128   3
   5  -6  25 909.032 367.803   2
   5   6  26-215.602 223.991   2
   5   6 -26 65.8289 224.295   3
   5  -6  26-118.376 191.889   2
   5   6  27-27.4696 218.591   2
   5  -6  27 289.494 318.181   2
   5   6 -27 443.903 208.645   3
   5   6  28-145.487 129.957   2
   5   6 -28 426.991 231.592   3
  -5   7   0-8.86486 98.6818   1
  -5   7   0 6.19373 82.4939   3
  -5  -7   0 65.0188 68.1562   4
   5   7   0 84.6281 83.6902   3
  -5   7  -1 36133.5 1322.18   1
  -5   7   1 38437.4 1365.34   3
  -5   7  -1 41019.6 1367.17   3
   5   7  -1 39762.3 1210.86   3
  -5   7   1 37573.8 1340.74   1
  -5  -7  -1 40487.9 1360.88   4
  -5  -7   1 39372.9 1366.63   4
   5   7   1 40229.7 1146.52   3
  -5   7  -2 3.01946 83.6448   1
  -5   7   2 175.725 103.489   3
  -5   7   2 95.6273 78.6478   1
  -5  -7   2 88.8492 63.3954   4
   5   7   2 190.839 86.7554   3
  -5   7  -2 74.6864 67.7441   3
   5   7  -2 115.027 73.8542   3
  -5   7  -3 62154.8 1785.07   3
  -5   7   3 63926.6 1822.98   1
  -5   7  -3 66166.6 1871.74   1
   5   7  -3 65016.4 1726.33   3
   5   7   3 64235.6 1483.63   3
  -5  -7   3 66861.1 1872.08   4
  -5   7   3 59451.6 1829.27   3
  -5   7   4 3356.30 375.053   1
  -5   7  -4 2922.59 340.940   3
  -5   7  -4 3475.48 385.634   1
   5   7   4 3368.11 262.276   3
   5   7  -4 3312.63 353.035   3
  -5  -7   4 3778.02 405.002   4
  -5   7  -5 25847.9 1052.40   3
  -5   7   5 23943.9 1045.14   1
   5   7   5 24415.7 750.700   3
  -5  -7   5 24564.3 1073.55   4
   5   7  -5 24960.5 1026.44   3
  -5  -7  -5 24474.5 683.505   1
  -5   7   6 5610.79 485.117   1
   5   7   6 5958.82 323.838   3
  -5  -7   6 6538.12 531.739   4
  -5   7  -6 5322.61 467.123   3
  -5   7   7 40407.4 1409.25   1
  -5   7  -7 39382.5 1335.47   3
  -5  -7   7 37839.4 1408.85   4
  -5   7   8 30535.9 1227.18   1
  -5   7  -8 31860.1 1172.67   3
  -5  -7   8 31536.2 1279.40   4
  -5   7  -9 32611.2 1197.00   3
  -5  -7   9 32159.3 1311.28   4
   5  -7  10 32297.8 1378.16   2
  -5   7 -10 32398.0 1195.11   3
  -5  -7  10 30869.2 1308.76   4
  -5   7 -11 9180.57 602.362   3
   5  -7  11 9975.06 753.609   2
  -5  -7  11 7838.88 642.706   4
  -5   7 -12 5055.04 451.075   3
   5  -7  12 6099.02 606.629   2
  -5  -7  12 6083.73 564.522   4
  -5  -7  13 538.591 202.249   4
  -5   7 -13 562.773 146.621   3
   5  -7  13 593.091 217.262   2
  -5   7 -14 25806.9 1098.98   3
   5  -7  14 25292.1 1348.61   2
  -5  -7  14 26634.7 1262.34   4
  -5   7 -15 4530.95 449.395   3
  -5  -7  15 4214.05 512.879   4
   5  -7  15 5866.72 650.794   2
   5  -7  16 26856.1 1447.10   2
  -5  -7  16 25113.3 1257.76   4
  -5  -7  17-91.6696 137.883   4
   5  -7  17 142.998 111.563   2
  -5  -7  18 12689.4 908.874   4
   5  -7  18 12118.0 1010.26   2
   5  -7  19 801.757 295.634   2
  -5  -7  19 175.418 151.556   4
   5  -7  20 16076.8 1224.05   2
  -5  -7  20 17749.8 1113.51   4
   5   7 -20 16237.8 1136.81   3
   5  -7  21 122.572 182.692   2
   5   7 -21-43.6030 133.220   3
  -5  -7  21 152.659 104.651   4
   5  -7  22 16730.9 1291.14   2
   5   7 -22 16883.8 1201.05   3
   5   7 -23 300.239 186.076   3
   5  -7  23 725.227 297.745   2
   5  -7  24 10269.1 1058.73   2
   5   7 -24 10112.4 956.843   3
   5  -7  25 850.841 335.388   2
   5   7 -25 1142.91 324.863   3
   5   7 -26 6882.96 813.915   3
   5  -7  26 6285.64 869.672   2
   5  -7  27 1863.32 468.141   2
   5   7 -27 1793.52 427.982   3
   5   7 -28 580.401 276.431   3
  -5  -8   0-87.5772 89.6840   4
  -5   8   0 69.0128 77.2446   3
  -5   8   0 87.1600 75.4633   1
   5   8   0 46.1694 66.1668   3
  -5   8   1 2207.60 316.967   3
  -5   8  -1 1257.28 243.994   3
  -5   8  -1 1645.87 272.803   1
  -5  -8  -1 1412.88 246.713   4
   5   8   1 1492.64 228.966   3
   5   8  -1 1946.18 257.683   3
  -5   8   1 1766.98 279.640   1
  -5  -8   1 1767.36 289.200   4
  -5   8  -2 188.164 129.860   1
  -5   8   2 200.001 120.344   3
  -5   8  -2 345.373 141.747   3
  -5   8   2 177.509 101.020   1
  -5  -8   2 252.824 143.157   4
   5   8   2 31.8081 67.7762   3
   5   8  -2 102.966 80.8975   3
  -5   8  -3 699.754 190.873   3
   5   8   3 517.230 120.781   3
  -5   8   3 625.840 162.769   1
   5   8  -3 677.046 166.353   3
  -5   8  -3 812.478 210.793   1
  -5   8   3 440.169 179.835   3
  -5  -8   3 636.139 192.839   4
  -5   8   4 1149.44 241.504   3
  -5   8   4 1264.06 240.889   1
  -5   8  -4 1518.87 262.323   3
  -5  -8   4 1594.60 285.878   4
  -5   8  -4 1227.38 253.358   1
   5   8  -4 1530.87 258.042   3
   5   8   4 1044.35 164.705   3
  -5   8   5 3056.07 369.160   1
  -5   8  -5 3634.97 401.038   3
   5   8   5 3261.54 266.597   3
  -5  -8   5 3356.47 398.205   4
   5   8  -5 3209.88 359.777   3
   5   8  -6 1679.14 269.804   3
  -5   8  -6 1770.78 287.016   3
  -5  -8   6 1828.67 300.561   4
  -5   8   6 2065.99 312.699   1
  -5   8   7 3781.90 410.579   1
  -5   8  -7 3768.79 403.500   3
  -5  -8   7 4195.24 453.628   4
   5   8  -7 3468.88 404.546   3
  -5   8   8 4689.60 455.009   1
   5   8  -8 3614.06 421.308   3
  -5  -8   8 3988.34 449.421   4
  -5   8  -8 3946.00 423.038   3
  -5   8   9 713.994 192.691   1
  -5   8  -9 677.680 189.878   3
  -5  -8   9 338.829 162.186   4
   5   8  -9 466.126 173.091   3
  -5   8 -10 416.780 135.951   3
  -5  -8  10 406.445 145.609   4
   5   8 -10 12.2247 108.560   3
  -5   8 -11 11777.1 728.535   3
   5   8 -11 11697.1 820.822   3
  -5  -8  11 11719.7 804.074   4
  -5   8 -12 459.201 170.649   3
  -5  -8  12 67.3834 112.063   4
   5   8 -12 50.2381 127.880   3
   5  -8  12 144.917 115.671   2
  -5  -8  13 190.112 149.797   4
  -5   8 -13 126.813 115.147   3
   5   8 -13 88.4080 131.156   3
   5  -8  13 103.439 117.910   2
   5   8 -14 0.45721 146.418   3
  -5   8 -14 2.05260 76.6952   3
  -5  -8  14 332.230 167.810   4
   5  -8  14 79.6342 129.441   2
  -5   8 -15 1513.27 264.966   3
   5   8 -15 1633.24 318.065   3
  -5  -8  15 1628.94 320.875   4
   5  -8  15 2466.54 436.466   2
   5  -8  16 218.965 188.509   2
  -5   8 -16 111.031 98.0766   3
  -5  -8  16-30.1261 159.050   4
   5   8 -16-134.442 204.257   3
   5  -8  17 1069.11 322.396   2
   5   8 -17 2086.49 379.871   3
  -5  -8  17 1853.36 340.709   4
   5  -8  18 1567.95 371.799   2
   5   8 -18 1021.57 267.738   3
  -5  -8  18 1079.04 271.795   4
   5  -8  19 485.771 223.676   2
  -5  -8  19 732.582 242.267   4
   5   8 -19 597.566 259.520   3
   5   8 -20 336.612 155.420   3
   5  -8  20 620.614 294.976   2
  -5  -8  20 560.520 201.452   4
   5  -8  21 709.783 302.357   2
   5   8 -21 444.363 251.147   3
  -5  -8  21 724.540 247.781   4
   5  -8  22 570.261 304.262   2
   5   8 -22 294.168 214.488   3
   5  -8  23-52.1013 221.212   2
   5   8 -23 74.6863 175.182   3
   5  -8  24-78.2841 134.147   2
   5   8 -24 115.623 140.033   3
   5   8 -25 1004.95 330.452   3
   5  -8  25 97.0479 226.648   2
   5  -8  26 281.285 297.475   2
   5   8 -26 226.382 201.973   3
   5   8 -27 819.047 364.032   3
  -5   9   0 119.146 131.260   3
  -5   9   0 39.3555 76.0782   1
  -5  -9   0 112.392 119.277   4
   5   9   0 103.493 107.059   3
  -5   9   1 3457.80 411.267   3
  -5   9  -1 2755.65 370.068   3
   5   9   1 3244.35 330.497   3
  -5   9   1 3720.01 410.308   1
   5   9  -1 3355.82 360.633   3
  -5  -9   1 3267.77 394.829   4
  -5   9  -1 3500.32 404.111   1
  -5   9   2 11038.9 740.226   3
  -5   9  -2 11453.5 731.897   1
  -5   9  -2 10426.8 714.388   3
  -5   9   2 10849.3 701.634   1
   5   9   2 10394.8 582.595   3
   5   9  -2 11242.9 656.208   3
  -5  -9   2 9802.72 688.728   4
  -5   9   3 22960.1 1117.89   3
  -5   9  -3 25467.1 1147.12   3
  -5   9   3 24006.5 1075.14   1
  -5   9  -3 25693.9 1136.87   1
   5   9   3 24746.2 906.025   3
  -5  -9   3 27220.0 1171.96   4
   5   9  -3 25686.1 1058.81   3
  -5   9   4 6153.85 566.842   3
  -5   9  -4 6426.92 557.930   3
  -5   9   4 6409.73 529.713   1
   5   9   4 5672.48 399.828   3
  -5   9  -4 5623.66 525.640   1
  -5  -9   4 7167.69 589.195   4
   5   9  -4 6846.85 543.265   3
  -5   9  -5 19211.0 985.068   3
  -5   9   5 19892.8 974.120   1
  -5   9   5 18644.0 1025.23   3
   5   9   5 20606.7 766.513   3
  -5  -9   5 18584.8 985.968   4
  -5   9  -5 18364.4 980.085   1
   5   9  -5 18877.8 946.142   3
  -5  -9   6 34220.0 1377.83   4
  -5   9   6 35956.2 1359.53   1
  -5   9  -6 36673.7 1397.36   3
   5   9  -6 36357.5 1376.72   3
  -5   9   7 5287.41 495.323   1
  -5   9  -7 4912.28 493.392   3
   5   9  -7 4914.76 490.823   3
  -5  -9   7 4892.29 504.326   4
  -5   9   8 31250.2 1270.90   1
  -5  -9   8 30281.1 1299.06   4
  -5   9  -8 28969.5 1227.69   3
   5   9  -8 30978.9 1307.74   3
  -5   9  -9 12051.6 767.539   3
   5   9  -9 11486.2 794.427   3
  -5  -9   9 10748.5 770.526   4
  -5   9   9 12131.5 778.764   1
  -5   9 -10 4757.42 485.358   3
  -5  -9  10 4220.43 479.712   4
   5   9 -10 4895.60 536.537   3
  -5   9 -11 1244.95 268.235   3
  -5  -9  11 1309.70 263.957   4
   5   9 -11 1072.54 255.457   3
  -5   9 -12 33399.0 1354.10   3
  -5  -9  12 33662.0 1455.42   4
   5   9 -12 35002.0 1519.34   3
  -5  -9  13 259.434 157.721   4
  -5   9 -13 89.2389 118.318   3
   5   9 -13 337.791 208.178   3
   5  -9  13 159.848 172.300   2
  -5   9 -14 27383.3 1228.27   3
   5  -9  14 27386.3 1459.64   2
   5   9 -14 27398.4 1383.21   3
  -5  -9  14 26690.4 1309.38   4
  -5   9 -15 299.626 158.633   3
  -5  -9  15 284.802 177.788   4
   5   9 -15 40.0547 143.778   3
   5  -9  15 88.0272 140.537   2
  -5   9 -16 26966.5 1254.27   3
   5  -9  16 26351.5 1507.82   2
   5   9 -16 27789.0 1443.09   3
  -5  -9  16 26799.2 1339.35   4
   5   9 -17 464.298 234.104   3
   5  -9  17 884.136 309.690   2
  -5  -9  17 323.232 168.225   4
   5   9 -18 29127.9 1555.20   3
   5  -9  18 28196.7 1631.10   2
  -5  -9  18 33867.5 1545.39   4
  -5  -9  19-89.7099 102.393   4
   5  -9  19 243.931 219.672   2
   5   9 -19-143.342 173.334   3
   5  -9  20 10565.8 1012.71   2
   5   9 -20 11589.9 985.994   3
  -5  -9  20 10593.6 867.005   4
   5  -9  21 283.437 183.323   2
   5   9 -21 244.661 238.906   3
   5  -9  22 7153.34 869.596   2
   5   9 -22 6415.12 760.354   3
   5  -9  23 133.135 229.325   2
   5   9 -23 1068.53 402.803   3
   5  -9  24 11343.4 1148.51   2
   5   9 -24 12098.8 1085.95   3
   5  -9  25 848.609 341.914   2
   5   9 -25 2289.88 519.097   3
   5  -9  26 5871.85 858.344   2
   5   9 -26 4577.09 695.378   3
  -5  10   0 37.3138 100.432   1
   5  10   0 68.0435 95.9197   3
  -5  10   0 57.8134 93.7581   3
  -5 -10   0-8.39972 102.281   4
  -5  10   1 16590.8 963.444   3
  -5  10  -1 17871.5 984.348   3
   5  10   1 19303.7 858.659   3
   5  10  -1 18275.4 878.018   3
  -5  10   1 18664.8 957.625   1
  -5 -10   1 16322.0 934.925   4
  -5  10  -1 18917.3 970.296   1
  -5  10   2 4420.27 495.485   3
  -5 -10   2 4908.34 506.712   4
  -5  10   2 4907.78 474.291   1
   5  10   2 4840.54 403.322   3
   5  10  -2 4810.18 444.819   3
  -5  10  -2 4426.25 465.725   1
  -5  10  -2 4301.97 470.065   3
  -5  10   3 8081.44 666.524   3
  -5  10  -3 8635.60 672.527   3
  -5  10  -3 6910.35 599.810   1
   5  10   3 8190.33 521.858   3
  -5  10   3 8118.38 611.731   1
   5  10  -3 8001.89 588.487   3
  -5 -10   3 7729.97 635.500   4
  -5  10   4 1088.71 220.824   1
  -5  10   4 869.687 218.339   3
  -5  10  -4 1353.21 252.446   3
   5  10   4 1000.19 175.882   3
   5  10  -4 992.525 221.096   3
  -5  10  -4 1676.81 291.778   1
  -5 -10   4 909.611 226.308   4
  -5  10   5 11385.2 812.795   3
  -5  10  -5 12182.0 805.622   3
  -5  10   5 11637.9 745.165   1
   5  10   5 11775.4 606.248   3
   5  10  -5 11311.8 745.098   3
  -5 -10   5 12151.9 806.843   4
  -5  10  -5 12399.0 806.123   1
  -5  10   6 5096.00 546.616   3
   5  10  -6 6169.75 554.703   3
  -5  10  -6 5423.12 538.552   3
  -5 -10   6 5384.64 548.495   4
  -5  10   6 5374.00 505.054   1
  -5  10   7 22937.7 1080.31   1
  -5  10  -7 23743.9 1142.11   3
   5  10  -7 22575.6 1117.53   3
  -5 -10   7 23034.7 1143.32   4
  -5  10  -8 323.477 148.560   3
  -5  10   8 241.170 136.564   1
  -5 -10   8 501.150 185.282   4
   5  10  -8 409.678 150.308   3
  -5  10   9-62.2353 106.403   1
  -5  10  -9 320.942 155.786   3
  -5 -10   9 22.7251 119.690   4
   5  10  -9 235.698 158.607   3
  -5  10 -10 135.987 88.2099   3
  -5 -10  10 246.939 146.008   4
   5  10 -10 97.8638 177.033   3
  -5  10 -11 112.855 159.867   3
  -5 -10  11 131.101 126.967   4
   5  10 -11 156.903 137.448   3
  -5  10 -12 1409.13 286.796   3
  -5 -10  12 1069.88 260.422   4
   5  10 -12 1180.33 281.576   3
  -5  10 -13 332.462 166.429   3
  -5 -10  13 227.695 151.573   4
   5  10 -13 159.564 137.131   3
  -5  10 -14 19.0684 116.462   3
   5  10 -14 39.6316 154.383   3
  -5 -10  14-63.3227 134.342   4
  -5  10 -15 149.161 123.450   3
  -5 -10  15-45.1654 121.577   4
   5  10 -15-168.164 182.216   3
   5 -10  15-50.4932 138.430   2
  -5  10 -16 805.317 230.026   3
   5  10 -16 471.462 192.366   3
  -5 -10  16 1049.65 266.882   4
   5 -10  16 777.296 256.080   2
  -5  10 -17 875.114 223.492   3
   5  10 -17 874.641 308.055   3
  -5 -10  17 692.113 241.963   4
   5 -10  17 764.700 289.785   2
   5 -10  18 1056.40 331.191   2
   5  10 -18 945.288 321.509   3
  -5 -10  18 1142.94 297.119   4
   5 -10  19 601.511 297.172   2
   5  10 -19 1208.14 354.437   3
  -5 -10  19 985.302 265.221   4
   5 -10  20 1458.02 344.046   2
   5  10 -20 1609.58 390.745   3
   5 -10  21-273.054 245.045   2
   5  10 -21 209.012 214.420   3
   5 -10  22 278.636 210.783   2
   5  10 -22-89.0453 166.814   3
   5 -10  23-21.7545 193.155   2
   5  10 -23 70.8025 190.377   3
   5 -10  24 2230.68 532.202   2
   5  10 -24 786.950 323.134   3
   5 -10  25 107.111 136.152   2
   5  10 -25 330.304 238.913   3
  -5  11   0 81.0830 119.156   1
  -5  11   0 18.1874 80.6337   3
   5  11   0 4.58068 68.5499   3
  -5  11   1 40417.5 1606.62   3
  -5  11  -1 38850.3 1578.98   3
   5  11   1 41950.6 1401.65   3
   5  11  -1 43342.0 1472.92   3
  -5  11   1 40678.0 1506.41   1
  -5  11  -1 41193.3 1532.27   1
  -5 -11   1 41780.6 1586.89   4
  -5  11   2 576.076 226.140   3
  -5  11  -2 209.174 118.783   3
  -5  11  -2 454.113 174.061   1
  -5  11   2 463.975 139.520   1
   5  11   2 352.800 130.295   3
   5  11  -2 595.045 187.522   3
  -5 -11   2 452.166 144.700   4
  -5  11  -3 20116.7 1101.91   3
  -5  11  -3 18365.2 1009.20   1
  -5  11   3 19415.2 1001.88   1
   5  11   3 19553.4 879.029   3
   5  11  -3 19962.7 990.514   3
  -5 -11   3 20019.5 1071.09   4
  -5  11   3 20523.2 1117.37   3
  -5  11   4 29959.1 1383.48   3
  -5  11  -4 29522.4 1351.75   3
  -5  11   4 27582.4 1206.86   1
   5  11   4 29566.9 1084.66   3
  -5  11  -4 26814.2 1251.72   1
   5  11  -4 28991.6 1241.63   3
  -5 -11   4 29421.3 1320.96   4
  -5  11   5 12058.5 874.465   3
  -5  11  -5 13901.1 889.337   3
  -5  11   5 13527.1 818.798   1
   5  11  -5 12200.8 801.387   3
  -5 -11   5 13037.9 876.241   4
  -5  11  -5 13667.0 867.973   1
  -5  11   6 6528.22 567.749   1
  -5  11  -6 5822.81 582.996   3
   5  11  -6 4641.32 493.164   3
  -5 -11   6 4721.69 519.331   4
  -5  11   6 4811.79 559.911   3
  -5 -11   7 13514.1 886.795   4
  -5  11   7 13807.4 836.895   1
  -5  11  -7 13677.6 890.629   3
   5  11  -7 13167.7 862.617   3
  -5  11   7 14041.0 944.609   3
  -5  11  -8 72.1370 115.802   3
  -5  11   8-48.5868 91.3661   1
   5  11  -8-99.5870 83.7176   3
  -5 -11   8 75.1256 82.1093   4
  -5  11  -9 4950.62 537.041   3
   5  11  -9 5359.66 567.842   3
  -5 -11   9 4643.95 529.866   4
  -5  11   9 4951.83 508.927   1
  -5  11 -10 278.959 124.536   3
  -5 -11  10 356.825 134.354   4
   5  11 -10 279.243 175.447   3
  -5  11 -11 1110.77 259.681   3
  -5 -11  11 1572.40 320.534   4
   5  11 -11 1989.32 351.789   3
  -5  11 -12 188.167 150.980   3
  -5 -11  12 40.1430 125.956   4
   5  11 -12 307.815 171.768   3
  -5  11 -13 10446.0 798.405   3
  -5 -11  13 9878.57 807.209   4
   5  11 -13 10465.2 860.174   3
  -5  11 -14 71.9668 105.256   3
  -5 -11  14 192.292 138.078   4
   5  11 -14 17.0585 127.577   3
  -5  11 -15 3981.65 503.860   3
   5  11 -15 3984.01 572.491   3
  -5 -11  15 3387.77 494.223   4
   5  11 -16 3068.90 521.004   3
  -5  11 -16 2880.11 431.016   3
  -5 -11  16 2095.30 380.455   4
   5 -11  16 2984.08 513.308   2
  -5  11 -17 1103.12 288.074   3
  -5 -11  17 225.596 137.424   4
   5  11 -17 1129.33 322.913   3
   5 -11  17 527.138 239.797   2
   5  11 -18 34.2015 195.537   3
  -5 -11  18 163.805 172.446   4
   5 -11  18 113.001 219.709   2
   5 -11  19 927.788 298.397   2
   5  11 -19 1064.28 328.050   3
   5 -11  20 489.980 229.448   2
   5  11 -20 991.898 285.797   3
   5  11 -21 328.332 224.403   3
   5 -11  21 291.932 240.568   2
   5  11 -22-133.376 194.451   3
   5 -11  22-75.9931 202.689   2
   5 -11  23 1784.87 489.096   2
   5  11 -23 2911.95 559.231   3
   5 -11  24 255.262 244.960   2
   5  11 -24 69.0713 181.768   3
  -5  12   0-59.5981 98.8504   1
   5  12   0 78.7350 125.233   3
  -5  12   0 88.9877 157.637   3
  -5  12   1 278.008 193.069   3
  -5  12  -1 134.070 132.077   3
  -5  12  -1 184.118 117.229   1
   5  12   1 89.0022 123.164   3
  -5 -12   1 78.3691 87.2458   4
   5  12  -1 44.5922 103.301   3
  -5  12   1 245.678 185.106   1
  -5  12   2 273.041 212.839   3
   5  12  -2-2.53369 102.816   3
  -5  12  -2 122.032 115.773   3
  -5  12   2 211.259 151.962   1
   5  12   2 140.251 122.336   3
  -5 -12   2 5.54116 91.1814   4
  -5  12  -2-9.91101 110.243   1
  -5  12  -3 3821.00 468.844   1
  -5  12   3 3773.36 438.773   1
  -5  12  -3 4851.41 534.302   3
   5  12   3 4504.63 424.786   3
   5  12  -3 5053.26 507.600   3
  -5  12   3 3648.79 483.564   3
  -5 -12   3 4104.27 497.266   4
  -5  12   4 998.453 253.952   3
  -5  12  -4 907.606 252.111   3
   5  12   4 882.430 187.742   3
  -5  12  -4 993.148 241.012   1
   5  12  -4 567.774 193.735   3
  -5 -12   4 643.132 238.059   4
  -5  12   4 633.804 215.972   1
  -5  12   5 79.9278 110.203   3
  -5  12  -5 179.374 119.844   3
  -5  12  -5-45.1192 110.522   1
  -5 -12   5-6.97492 92.0199   4
  -5  12   5 158.660 120.363   1
   5  12  -5-133.912 131.532   3
  -5  12  -6 86.6252 133.886   1
  -5  12   6 140.936 141.099   3
  -5  12  -6 242.997 90.5851   3
   5  12  -6 244.883 154.970   3
  -5  12   6 280.810 162.143   1
  -5 -12   6 46.5691 126.054   4
  -5  12   7 685.011 234.010   3
  -5  12  -7 809.353 258.072   3
  -5  12   7 567.780 208.068   1
  -5 -12   7 602.668 216.971   4
   5  12  -7 480.498 183.577   3
   5  12  -8 2519.28 397.653   3
  -5  12  -8 3047.23 419.200   3
  -5  12   8 2528.72 371.179   1
  -5 -12   8 2387.69 396.576   4
  -5 -12   9-37.2439 145.467   4
  -5  12   9-94.2100 133.326   1
  -5  12  -9 82.6090 114.648   3
   5  12  -9 39.1958 106.691   3
  -5 -12  10 103.510 99.5817   4
  -5  12 -10-75.1878 171.192   3
   5  12 -10 179.268 147.561   3
  -5  12 -11-122.659 130.597   3
  -5 -12  11 26.5912 108.205   4
   5  12 -11-138.316 149.739   3
  -5 -12  12 6843.52 671.362   4
  -5  12 -12 7506.93 703.212   3
   5  12 -12 7365.85 733.474   3
  -5  12 -13 1326.48 286.466   3
   5  12 -13 1116.60 270.652   3
  -5 -12  13 981.965 268.954   4
   5  12 -14 3265.37 504.033   3
  -5  12 -14 3792.47 502.753   3
  -5 -12  14 3731.25 505.838   4
   5  12 -15 26.3456 117.711   3
  -5  12 -15 109.881 117.586   3
  -5 -12  15 201.900 184.711   4
   5  12 -16-160.898 162.225   3
  -5  12 -16 170.426 147.177   3
  -5 -12  16-97.1508 137.121   4
  -5  12 -17 31.3729 113.209   3
   5  12 -17 277.011 205.089   3
  -5 -12  17 56.0855 172.470   4
   5 -12  17-318.649 221.741   2
   5  12 -18 448.512 244.870   3
   5 -12  18 295.793 216.656   2
   5  12 -19 718.083 337.479   3
   5 -12  19 596.534 271.479   2
   5  12 -20 102.697 131.389   3
   5 -12  20 677.305 271.618   2
   5  12 -21 143.827 155.142   3
   5 -12  21 409.550 229.164   2
   5 -12  22-234.363 247.631   2
   5  12 -22 235.165 206.012   3
   5  12 -23 451.970 228.457   3
   5 -12  23 418.955 260.640   2
  -5  13   0-34.3994 139.947   3
   5  13   0 119.735 133.376   3
  -5  13   0 165.846 191.504   1
  -5  13   1 14724.1 998.427   3
  -5  13  -1 14853.1 1006.49   3
   5  13   1 13588.9 826.860   3
  -5  13  -1 15305.4 937.516   1
   5  13  -1 14466.8 882.764   3
  -5  13   1 14062.4 892.624   1
  -5 -13   1 14000.5 951.065   4
  -5  13   2 101.772 196.835   3
  -5  13  -2-60.7523 191.645   3
  -5  13   2 67.3215 103.181   1
   5  13   2 131.876 132.385   3
  -5  13  -2-66.4353 87.9648   1
   5  13  -2 138.126 132.509   3
  -5 -13   2 241.987 195.920   4
  -5  13  -3 8958.14 731.546   1
  -5  13   3 8324.40 754.863   3
  -5  13  -3 8737.92 782.032   3
  -5  13   3 8186.18 662.735   1
   5  13   3 7679.05 598.426   3
   5  13  -3 8611.75 708.470   3
  -5 -13   3 9131.22 775.151   4
  -5  13  -4 5947.73 635.088   3
  -5  13   4 5080.35 590.170   3
  -5  13   4 5165.97 530.865   1
  -5  13  -4 5581.54 592.079   1
   5  13  -4 6961.64 634.294   3
  -5 -13   4 6641.33 662.847   4
  -5  13   5 4968.56 591.254   3
  -5  13   5 4916.96 510.632   1
  -5  13  -5 4883.16 570.200   3
  -5  13  -5 5006.28 547.717   1
   5  13  -5 4723.29 535.832   3
  -5 -13   5 4481.09 538.518   4
  -5 -13   6 2343.24 400.340   4
  -5  13   6 2498.62 425.637   3
  -5  13  -6 2424.68 401.718   3
  -5  13   6 2727.00 382.291   1
   5  13  -6 2142.98 379.169   3
  -5  13  -6 3187.30 451.592   1
  -5  13   7 1216.01 291.877   3
   5  13  -7 1394.43 300.979   3
  -5  13  -7 1415.12 325.978   3
  -5  13   7 1345.66 277.147   1
  -5  13  -7 1006.23 269.158   1
  -5 -13   7 1084.09 292.308   4
   5  13  -8 1290.43 310.687   3
  -5  13  -8 1571.65 349.182   3
  -5 -13   8 1328.54 289.949   4
  -5  13  -9 16.4872 128.013   3
  -5 -13   9 15.4481 163.111   4
   5  13  -9 79.6160 140.987   3
  -5  13 -10 16860.7 1095.18   3
  -5 -13  10 15939.2 1044.80   4
   5  13 -10 16475.9 1085.21   3
  -5  13 -11 5297.67 617.160   3
   5  13 -11 5636.37 639.226   3
  -5 -13  11 5851.00 638.071   4
  -5  13 -12 11168.0 901.994   3
   5  13 -12 12787.8 993.852   3
  -5 -13  12 14208.2 1000.47   4
  -5  13 -13 3548.02 512.576   3
   5  13 -13 3041.77 524.008   3
  -5 -13  13 2920.74 443.094   4
  -5  13 -14 18775.1 1180.03   3
  -5 -13  14 17906.6 1149.96   4
   5  13 -14 19295.1 1255.57   3
  -5  13 -15 2574.67 446.665   3
  -5 -13  15 1468.11 370.239   4
   5  13 -15 2782.23 493.386   3
  -5  13 -16 17078.4 1147.03   3
   5  13 -16 15850.9 1187.29   3
  -5 -13  16 16432.8 1115.53   4
  -5  13 -17 147.460 137.951   3
   5 -13  17 248.002 140.095   2
  -5  13 -18 12969.4 1012.55   3
   5  13 -18 13148.5 1095.36   3
   5 -13  18 12645.8 1174.43   2
   5  13 -19 225.235 203.432   3
   5 -13  19 233.602 265.736   2
   5  13 -20 6128.19 779.113   3
   5 -13  20 6229.69 844.364   2
   5  13 -21-246.590 141.429   3
   5 -13  21 436.631 272.514   2
   5  13 -22 2091.71 518.422   3
   5 -13  22 2686.56 587.004   2
  -5  14   0-155.814 117.240   3
   5  14   0 16.4502 116.471   3
  -5  14   0 21.4972 109.629   1
  -5  14  -1 261.020 144.567   1
  -5  14   1 374.406 210.197   3
  -5  14  -1-61.8583 151.383   3
   5  14   1 14.8019 88.9048   3
   5  14  -1 32.3084 87.2855   3
  -5  14   1 269.088 149.479   1
  -5 -14   1 40.9353 127.636   4
  -5  14  -2 1383.01 344.825   3
  -5  14   2 2002.95 404.758   3
  -5  14   2 2458.11 398.327   1
  -5  14  -2 2039.77 358.438   1
   5  14   2 1871.08 324.058   3
   5  14  -2 2112.60 354.755   3
  -5 -14   2 2002.84 364.803   4
  -5  14   3 199.782 139.176   1
  -5  14   3 301.984 200.018   3
  -5  14  -3 68.9185 113.987   3
  -5 -14   3-70.6793 131.799   4
   5  14   3 191.542 141.074   3
   5  14  -3 341.034 170.011   3
  -5  14  -3-6.73406 110.955   1
  -5  14  -4 4591.13 538.487   1
  -5  14   4 4646.54 601.599   3
  -5  14   4 4587.14 505.187   1
  -5  14  -4 3965.27 548.914   3
  -5 -14   4 4623.94 585.991   4
   5  14  -4 3748.63 478.687   3
  -5  14   5 528.273 234.595   3
  -5  14  -5 384.116 174.132   3
  -5  14  -5 220.706 101.099   1
  -5 -14   5 591.616 233.748   4
   5  14  -5 319.444 176.943   3
   5  14  -6 1283.69 296.739   3
  -5  14   6 1408.50 348.749   3
  -5  14  -6 1511.57 330.865   1
  -5  14  -6 1233.30 313.379   3
  -5 -14   6 992.814 286.051   4
  -5  14   7 1661.85 339.557   3
  -5  14  -7 946.083 247.519   3
  -5  14  -7 1136.46 278.891   1
  -5 -14   7 981.022 269.136   4
   5  14  -7 1048.68 309.640   3
  -5  14   8 3358.85 509.702   3
  -5  14  -8 2072.83 393.233   3
   5  14  -8 2579.64 436.368   3
  -5 -14   8 2977.77 460.024   4
  -5  14  -9 517.081 213.066   3
   5  14  -9 610.959 267.793   3
  -5 -14   9 133.343 170.129   4
  -5 -14  10 647.917 236.943   4
  -5  14 -10 407.658 210.628   3
   5  14 -10 350.399 174.065   3
  -5  14 -11 1789.89 387.307   3
   5  14 -11 1891.35 398.510   3
  -5 -14  11 2018.41 390.341   4
  -5  14 -12 270.160 161.723   3
  -5 -14  12-49.4964 126.472   4
   5  14 -13 588.094 268.898   3
  -5  14 -13 452.916 144.265   3
  -5 -14  13 421.767 213.424   4
  -5  14 -14 156.484 203.457   3
  -5 -14  14 536.839 217.346   4
  -5  14 -15 363.165 127.910   3
  -5 -14  15 209.144 179.051   4
   5  14 -15 201.277 245.280   3
  -5  14 -16 156.633 134.884   3
   5  14 -16 460.500 219.909   3
  -5  14 -17 3311.59 520.311   3
   5  14 -17 2283.26 498.085   3
  -5  14 -18 331.337 182.287   3
   5  14 -18 743.820 336.928   3
   5 -14  18 584.079 310.681   2
   5  14 -19 1498.64 403.657   3
   5 -14  19 1441.58 472.673   2
   5  14 -20-129.193 206.756   3
   5 -14  20-59.3296 162.807   2
   5 -14  21-258.578 223.196   2
   5  14 -21 111.212 180.440   3
  -5  15   0-24.2282 140.863   3
   5  15   0 29.8204 123.660   3
  -5  15   0-66.2980 93.6877   1
  -5  15   1 7622.29 765.863   3
  -5  15  -1 9125.52 829.683   3
   5  15   1 7950.04 683.530   3
   5  15  -1 8139.22 712.926   3
  -5  15   1 7560.29 672.855   1
  -5 -15   1 7394.67 733.391   4
  -5  15  -1 7084.22 669.258   1
  -5  15   2 201.237 167.604   3
  -5  15  -2 480.560 220.260   3
  -5  15  -2 124.437 112.209   1
   5  15   2 220.597 132.818   3
   5  15  -2 192.951 141.078   3
  -5 -15   2 253.259 197.968   4
  -5  15   3 2436.89 450.438   3
  -5 -15   3 3342.22 491.827   4
  -5  15  -3 3335.36 479.889   1
   5  15  -3 2813.48 450.017   3
  -5  15  -3 1769.60 379.257   3
  -5  15   4 165.360 174.997   3
  -5  15  -4 218.896 125.435   3
  -5 -15   4 478.049 216.245   4
  -5  15  -4 456.637 233.653   1
   5  15  -4 276.014 178.264   3
  -5  15   5 6694.11 728.201   3
  -5  15  -5 6357.70 721.899   3
  -5  15  -5 6453.94 662.395   1
   5  15  -5 6618.34 681.332   3
  -5 -15   5 6242.56 686.365   4
  -5  15   6 3080.84 501.638   3
  -5  15  -6 2535.09 454.896   3
  -5 -15   6 3528.04 505.113   4
  -5  15  -6 3649.05 502.262   1
   5  15  -6 2286.39 412.950   3
  -5  15   7 11979.6 995.734   3
  -5  15  -7 11803.0 977.628   3
   5  15  -7 12703.0 976.943   3
  -5  15  -7 12868.1 969.190   1
  -5 -15   7 12597.7 969.008   4
  -5  15   8 2144.13 425.776   3
  -5  15  -8 2952.52 495.913   3
  -5  15  -8 2849.83 452.384   1
  -5 -15   8 2277.30 418.563   4
   5  15  -8 2446.28 443.515   3
  -5  15  -9 15527.1 1112.19   3
   5  15  -9 15040.9 1088.83   3
  -5 -15   9 14673.0 1057.23   4
  -5 -15  10 3594.68 523.324   4
  -5  15 -10 3466.75 548.757   3
   5  15 -10 2880.54 520.875   3
  -5  15 -11 2245.84 429.706   3
   5  15 -11 3258.68 515.603   3
  -5 -15  11 2285.67 433.864   4
  -5  15 -12 8642.22 853.663   3
   5  15 -12 9498.22 913.749   3
  -5 -15  12 9367.37 863.274   4
  -5  15 -13 2601.21 485.172   3
   5  15 -13 2893.03 534.287   3
  -5 -15  13 2779.83 456.165   4
  -5  15 -14 9273.23 894.617   3
   5  15 -14 12186.1 1072.97   3
  -5 -15  14 12054.9 987.763   4
  -5  15 -15 1324.98 346.861   3
   5  15 -15 1086.18 350.356   3
  -5  15 -16 11122.9 1004.90   3
   5  15 -16 9279.02 955.839   3
  -5  15 -17 428.715 191.221   3
   5  15 -17 387.091 210.723   3
   5  15 -18 6362.41 860.890   3
  -5  15 -18 6272.46 748.530   3
   5  15 -19 223.096 229.205   3
   5 -15  19-23.7047 171.242   2
   5 -15  20 4293.43 710.638   2
  -5  16   0 78.0148 191.375   3
   5  16   0-38.5954 139.144   3
  -5  16   1 1284.31 344.990   3
  -5  16  -1 1761.93 396.183   3
   5  16   1 2150.06 366.666   3
   5  16  -1 1488.26 333.008   3
  -5 -16   1 1626.33 382.811   4
  -5  16   2 1011.10 306.666   3
  -5  16  -2 727.907 289.456   3
   5  16  -2 1437.30 340.803   3
  -5 -16   2 1161.97 309.928   4
  -5  16   3 466.252 255.618   3
  -5  16  -3 513.221 213.331   3
  -5  16  -3 326.504 177.127   1
   5  16  -3 580.400 200.400   3
  -5 -16   3 782.192 293.461   4
  -5  16   4 1419.01 365.221   3
  -5 -16   4 1256.38 327.519   4
  -5  16  -4 1411.24 347.709   3
   5  16  -4 1614.52 339.946   3
  -5  16  -4 1578.91 315.034   1
  -5  16  -5 738.765 271.338   3
   5  16  -5 743.522 239.141   3
  -5  16   5 128.801 138.844   3
  -5  16  -5 782.799 247.197   1
  -5 -16   5 686.237 280.793   4
  -5  16   6 317.754 247.912   3
  -5  16  -6 293.716 187.325   3
  -5  16  -6 706.263 274.022   1
   5  16  -6 458.194 177.387   3
  -5 -16   6 490.700 220.196   4
  -5  16   7 2123.13 443.419   3
  -5  16  -7 890.256 263.014   3
  -5 -16   7 1661.15 351.438   4
   5  16  -7 1764.19 402.246   3
  -5  16  -7 1787.81 388.445   1
   5  16  -8 341.128 226.655   3
  -5  16  -8 111.211 177.273   3
  -5  16  -8-113.706 144.527   1
  -5 -16   8 376.896 234.418   4
  -5  16   8 83.6473 139.939   3
  -5  16  -9 296.377 207.282   3
   5  16  -9 895.107 287.674   3
  -5  16  -9 773.987 278.220   1
  -5 -16   9 1098.38 323.415   4
  -5  16 -10 196.451 139.073   3
   5  16 -10 1098.21 341.836   3
  -5 -16  10 665.192 238.352   4
  -5  16 -11 293.707 253.913   3
   5  16 -11 233.072 114.598   3
  -5 -16  11-132.136 220.596   4
  -5  16 -12 486.525 239.235   3
   5  16 -12-90.4851 206.183   3
  -5 -16  12 101.563 171.892   4
  -5  16 -13 121.986 180.472   3
   5  16 -13-58.0384 142.081   3
  -5 -16  13 133.518 151.849   4
  -5  16 -14 150.553 154.095   3
   5  16 -14-187.225 268.258   3
  -5  16 -15 510.078 284.719   3
   5  16 -15 110.069 214.953   3
  -5  16 -16 329.268 271.705   3
   5  16 -16 468.659 263.148   3
  -5  16 -17 592.863 297.037   3
   5  16 -17 472.705 372.264   3
  -5  16 -18 44.3006 146.812   3
   5  16 -18 326.471 201.368   3
  -5  17   0 77.3534 226.632   3
   5  17   0 115.058 128.241   3
  -5  17   1 11339.1 1008.14   3
  -5  17  -1 10703.1 987.478   3
   5  17   1 12217.6 927.603   3
   5  17  -1 11350.1 908.966   3
  -5 -17   1 12046.9 1025.68   4
  -5  17   2 1534.63 434.067   3
  -5  17  -2 968.984 325.754   3
   5  17  -2 844.387 276.746   3
  -5 -17   2 1092.92 399.793   4
  -5  17   3 4626.30 670.643   3
  -5  17  -3 4713.58 658.257   3
   5  17  -3 6048.04 684.277   3
  -5 -17   3 5859.24 702.423   4
  -5  17   4 206.105 141.458   3
  -5  17  -4 433.165 275.046   3
   5  17  -4 144.597 135.384   3
  -5 -17   4 387.775 258.033   4
  -5  17   5 9553.93 934.214   3
  -5  17  -5 9330.92 941.039   3
   5  17  -5 9469.54 879.473   3
  -5 -17   5 9974.40 924.670   4
  -5  17   6 10.0791 136.093   3
  -5  17  -6 104.103 179.594   3
   5  17  -6 168.803 159.770   3
  -5 -17   6 149.509 158.122   4
  -5  17   7 10975.1 1017.67   3
  -5  17  -7 10615.4 1001.50   3
   5  17  -7 10474.4 943.365   3
  -5  17  -7 7964.84 792.277   1
  -5 -17   7 8532.68 853.297   4
  -5  17   8 596.191 285.827   3
  -5  17  -8 304.747 285.667   3
   5  17  -8 321.415 193.134   3
  -5 -17   8-196.019 209.960   4
  -5  17  -8 344.397 154.396   1
  -5  17  -9 5717.21 732.161   3
   5  17  -9 6827.71 780.822   3
  -5  17  -9 6263.06 722.340   1
  -5 -17   9 6534.91 792.733   4
  -5  17 -10 88.3367 230.817   3
  -5  17 -10-49.5107 121.631   1
   5  17 -10 455.424 240.405   3
  -5 -17  10-40.1394 142.550   4
  -5  17 -11 3158.99 541.330   1
  -5  17 -11 3401.69 578.446   3
   5  17 -11 2680.96 504.746   3
  -5 -17  11 2590.02 492.434   4
   5  17 -12 276.808 227.504   3
  -5  17 -12 91.3529 114.349   3
  -5 -17  12-104.352 176.163   4
   5  17 -13 1257.37 339.392   3
  -5  17 -13 1219.02 390.021   3
  -5  17 -14-448.845 281.571   3
   5  17 -14 667.058 310.437   3
  -5  17 -15 312.728 225.137   3
   5  17 -15 83.7669 181.527   3
  -5  17 -16 238.061 208.852   3
   5  17 -16 182.709 216.437   3
  -5  17 -17 182.540 174.882   3
  -5  17 -18 36.7785 114.873   3
  -5  18   0 278.305 239.702   3
   5  18   0 71.6056 122.698   3
  -5 -18   0 324.393 162.524   4
  -5  18   1 1145.01 362.557   3
  -5  18  -1 830.543 305.469   3
   5  18  -1 443.703 210.344   3
  -5 -18   1 276.419 132.223   4
  -5  18   2 402.899 252.996   3
  -5  18  -2 23.8432 169.991   3
   5  18  -2 191.316 151.732   3
  -5 -18   2 257.148 130.318   4
  -5  18   3 755.585 330.134   3
  -5  18  -3 575.297 324.771   3
  -5 -18   3 251.444 153.030   4
   5  18  -3 307.446 194.455   3
  -5  18   4 54.9104 146.894   3
  -5  18  -4 170.047 202.786   3
  -5 -18   4 466.960 300.310   4
   5  18  -4 207.302 191.510   3
  -5  18   5 904.704 332.661   3
  -5  18  -5 785.761 329.588   3
   5  18  -5 891.973 282.861   3
  -5 -18   5 855.695 267.524   4
  -5  18   6 280.973 199.247   3
  -5  18  -6 140.210 170.713   3
   5  18  -6 324.237 194.145   3
  -5 -18   6 42.9291 128.866   4
  -5  18   7 110.527 185.758   3
  -5  18  -7-90.5160 197.695   3
   5  18  -7 126.517 139.434   3
  -5 -18   7 214.029 186.771   4
  -5  18   8 354.363 246.294   3
  -5  18  -8 197.055 236.406   3
   5  18  -8 260.348 182.932   3
  -5 -18   8 25.3838 161.512   4
  -5  18  -9 387.944 231.656   3
  -5 -18   9 390.490 235.992   4
   5  18  -9 146.569 176.405   3
  -5  18 -10 73.5954 210.489   3
  -5 -18  10 26.1670 133.378   4
   5  18 -10 81.7059 190.666   3
  -5  18 -11-40.4985 169.040   1
  -5 -18  11 163.083 151.221   4
  -5  18 -11 337.874 219.880   3
   5  18 -11-119.162 151.849   3
  -5  18 -12-129.107 183.806   3
   5  18 -12-106.486 159.902   3
  -5  18 -13 13.7243 170.725   3
   5  18 -13 320.326 261.656   3
  -5  18 -14 227.970 208.457   3
   5  18 -14 688.878 327.721   3
  -5  18 -15 236.815 210.466   3
  -5  19   0 386.412 288.474   3
  -5 -19   0 246.158 188.521   4
  -5  19   1 1404.34 375.008   3
  -5  19  -1 1150.38 371.682   3
   5  19  -1 870.087 265.269   3
  -5 -19   1 1227.75 389.818   4
  -5  19   2 1047.50 363.840   3
  -5  19  -2 1606.12 468.022   3
   5  19  -2 855.601 281.460   3
  -5 -19   2 1288.22 366.184   4
  -5  19   3 1697.64 449.379   3
  -5  19  -3 1923.19 469.547   3
   5  19  -3 1991.25 435.166   3
  -5 -19   3 2404.83 487.894   4
  -5  19   4 1345.88 391.170   3
  -5  19  -4 1792.69 447.086   3
   5  19  -4 2311.63 491.709   3
  -5 -19   4 713.617 308.494   4
  -5  19   5 898.033 324.877   3
  -5  19  -5 1237.35 408.467   3
   5  19  -5 1032.34 304.788   3
  -5 -19   5 926.668 348.663   4
  -5  19   6 478.818 269.147   3
  -5  19  -6 455.806 240.340   3
   5  19  -6 985.817 328.268   3
  -5 -19   6 329.870 243.170   4
  -5  19   7 1318.03 384.275   3
  -5  19  -7 1016.91 351.216   3
   5  19  -7 1059.52 360.157   3
  -5 -19   7 507.166 255.794   4
  -5  19   8-32.5438 184.703   3
  -5  19  -8 296.470 222.558   3
   5  19  -8 41.3207 171.848   3
  -5 -19   8 118.102 145.715   4
  -5  19  -9 2036.31 488.633   3
   5  19  -9 1927.54 480.631   3
  -5 -19   9 1902.86 427.480   4
  -5  19 -10 5831.35 813.205   3
   5  19 -10 5968.69 798.145   3
  -5 -19  10 6449.54 784.251   4
  -5  19 -11 1451.72 420.915   3
   5  19 -11 1332.68 436.289   3
  -5  20   0 133.260 172.452   3
  -5 -20   0 138.248 194.651   4
  -5  20  -1 2873.08 574.303   3
  -5 -20   1 2314.85 478.349   4
  -5  20   1 2623.03 572.512   3
  -5 -20  -1 1827.71 457.648   4
  -5  20   2-42.8884 174.117   3
  -5  20  -2 297.085 289.059   3
  -5 -20   2-44.5160 153.198   4
   5  20  -2-68.2341 164.413   3
  -5  20   3 443.948 267.721   3
  -5  20  -3 132.878 227.308   3
   5  20  -3-335.061 194.041   3
  -5 -20   3 188.522 180.572   4
  -5  20   4 846.617 366.266   3
  -5  20  -4 499.639 270.307   3
   5  20  -4 82.2810 170.990   3
  -5 -20   4 267.001 231.943   4
  -5  20   5 415.469 249.124   3
  -5  20  -5 583.110 289.035   3
  -5 -20   5 801.311 295.070   4
   5  20  -5 199.155 202.177   3
  -5  20   6 416.516 289.417   3
  -5  20  -6-256.568 274.788   3
   5  20  -6 86.5260 250.339   3
  -5 -20   6-231.314 252.170   4
  -5  20   7 72.6402 171.950   3
   5  20  -7 155.727 189.080   3
  -5 -20   7 421.050 292.213   4
  -5  20   8 1130.34 407.711   3
  -5 -20   8 1074.55 375.220   4
   5  20  -8 293.659 195.583   3
   5  20  -9-185.175 181.472   3
  -5 -20   9-286.323 220.310   4
  -5 -21   2 1004.16 315.391   4
   5  21  -3 1245.46 374.418   3
  -5 -21   3 988.782 360.543   4
   5  21  -4 19.6026 231.897   3
  -5 -21   4 419.271 283.114   4
   5  21  -5 4021.34 669.640   3
  -5 -21   5 2820.45 565.855   4
  -5 -21   6 55.1849 184.680   4
  -6   0   0 168835. 3382.99   1
  -6   0   0 171015. 3296.32   4
  -6   0  -1 50.0084 92.0812   1
  -6   0  -1-28.7115 48.9489   4
  -6   0   1-14.5793 79.8691   4
  -6   0   1 23.2853 72.0933   1
  -6   0   2 113712. 2595.96   1
  -6   0  -2 119380. 2452.39   4
  -6   0  -2 112989. 2552.33   1
  -6   0   2 121839. 2598.23   4
   6   0   2 118433. 2315.88   2
  -6   0  -3-149.522 110.506   1
   6   0   3 22.8824 39.5801   2
  -6   0   3-58.7652 82.6914   1
  -6   0   3 83.8196 86.5789   4
  -6   0  -3-58.9761 66.7122   4
  -6   0   4 65587.6 1789.76   1
  -6   0  -4 63337.1 1711.82   1
  -6   0  -4 61001.8 1526.28   4
  -6   0   4 66812.2 1787.10   4
   6   0   4 60163.7 1561.43   2
   6   0   5-66.7204 74.2581   2
  -6   0   5-35.3701 93.5224   1
  -6   0  -5 43.8502 67.7551   1
  -6   0   5 140.913 110.749   4
  -6   0  -5-45.7865 36.0015   4
  -6   0   6 35174.6 1271.19   4
  -6   0  -6 31353.4 1151.78   1
  -6   0  -6 33315.2 990.201   4
   6   0   6 31907.9 1125.98   2
   6   0   7 29.8726 75.1689   2
  -6   0  -7-29.4734 74.3777   1
  -6   0  -7 30.0979 37.0273   4
  -6   0   7-57.3712 86.8107   4
   6   0   8 14535.6 776.824   2
  -6   0  -8 13741.1 575.403   4
  -6   0   8 14296.1 816.064   4
  -6   0  -8 13086.0 725.471   1
  -6   0  -9 78.2713 57.1740   4
   6   0   9 97.6857 88.2580   2
  -6   0   9 14.1452 108.023   4
  -6   0 -10 737.025 127.613   4
   6   0  10 1139.91 240.034   2
  -6   0  10 1143.21 243.156   4
   6   0  11 123.010 122.642   2
  -6   0  11 85.8316 122.742   4
   6   0  12 8067.23 653.271   2
  -6   0  12 6524.31 594.514   4
   6   0  13-138.340 131.619   2
  -6   0  13 77.5592 141.280   4
   6   0  14 4113.91 486.558   2
  -6   0  14 3613.84 471.610   4
   6   0  15-72.7944 141.367   2
  -6   0  15 116.760 109.931   4
   6   0  16 1111.52 282.677   2
  -6   0  16 873.755 260.656   4
  -6   0  17 163.225 130.391   4
   6   0  17 117.803 170.531   2
   6   0  18 12564.6 985.751   2
  -6   0  18 13730.9 983.522   4
  -6   0  19 184.405 159.213   4
   6   0  19 178.083 199.126   2
   6   0  20 6459.17 719.462   2
   6   0  21-77.5235 134.922   2
   6   0  22 454.141 275.598   2
   6   0  23-238.273 216.057   2
   6   0  24 879.537 354.547   2
   6   0  25 77.4417 223.628   2
   6   0  26 3776.62 653.202   2
   6   0  27-59.2531 145.267   2
   6   0  28 10888.2 1138.57   2
  -6  -1   0 19330.9 841.015   1
  -6   1   0 19911.4 879.766   1
  -6  -1   0 19617.9 838.419   4
  -6   1   0 20403.3 821.549   4
   6  -1   0 19241.9 611.329   2
  -6   1   1 28368.7 1071.77   1
  -6  -1  -1 28197.1 1024.51   1
  -6   1  -1 25137.3 1005.92   1
  -6  -1   1 28506.1 1040.28   1
  -6  -1  -1 26093.5 961.969   4
  -6   1   1 25311.9 958.845   4
  -6  -1   1 25430.5 985.748   4
  -6   1  -1 26290.4 930.529   4
   6  -1   1 27018.8 800.836   2
  -6  -1   2 39646.6 1292.02   1
  -6   1   2 41218.1 1349.03   1
  -6  -1  -2 42217.2 1290.67   1
  -6  -1  -2 40280.5 1211.93   4
  -6   1  -2 40327.6 1177.60   4
  -6   1  -2 40110.3 1314.33   1
  -6   1   2 38199.7 1253.42   4
  -6  -1   2 40905.4 1310.38   4
   6  -1   2 39770.8 1081.08   2
  -6  -1   3 8580.49 555.391   1
  -6   1   3 8637.08 580.263   1
   6   1   3 8289.03 482.180   2
  -6  -1  -3 8486.20 533.524   1
  -6  -1  -3 8338.49 496.001   4
  -6   1  -3 8369.66 477.153   4
  -6   1  -3 8818.03 576.303   1
  -6   1   3 9456.96 584.483   4
  -6  -1   3 8678.09 572.970   4
   6  -1   3 8975.49 484.102   2
  -6  -1   4 11732.5 668.102   1
   6  -1   4 10438.1 556.088   2
  -6   1   4 10804.6 666.352   1
  -6  -1   4 10189.6 630.516   4
  -6  -1  -4 10598.6 553.838   4
  -6  -1  -4 11344.0 626.906   1
  -6   1  -4 10699.1 530.097   4
  -6   1   4 10462.5 637.796   4
  -6   1  -4 11192.2 649.396   1
   6   1   4 10213.8 561.515   2
   6   1   5 162.046 59.3270   2
  -6   1  -5 268.704 67.0161   1
  -6   1   5 143.781 80.5236   1
   6  -1   5 57.8500 57.1979   2
  -6  -1  -5 202.669 78.2080   1
  -6  -1  -5 182.138 77.1624   4
  -6   1  -5 180.254 79.6540   4
  -6  -1   5 109.195 98.8731   4
  -6   1   5 99.4649 58.8746   4
   6   1   6 152.478 78.2454   2
  -6   1   6-6.74720 71.8872   1
  -6   1  -6 29.3186 50.4049   4
   6  -1   6 153.316 72.2520   2
  -6   1  -6 63.1959 77.5519   1
  -6  -1   6 147.408 101.365   4
  -6  -1  -6 62.8057 55.8845   4
  -6   1   6 104.353 76.5781   4
  -6  -1  -6 351.631 129.431   1
   6   1   7 542.873 155.200   2
   6  -1   7 545.934 150.848   2
  -6  -1  -7 501.812 112.860   4
  -6   1  -7 694.900 174.322   1
  -6  -1   7 881.793 200.997   4
  -6  -1  -7 508.770 141.733   1
  -6   1   7 773.911 191.265   4
  -6   1  -7 762.466 133.730   4
   6  -1   8 3276.18 362.506   2
  -6  -1  -8 3235.36 285.197   4
  -6  -1  -8 3536.25 363.679   1
  -6   1  -8 3510.56 261.784   4
  -6  -1   8 4007.88 419.165   4
  -6   1   8 3008.66 377.588   4
   6   1   8 3275.09 369.117   2
   6   1   9 1264.26 239.101   2
   6  -1   9 1103.28 220.162   2
  -6   1  -9 1289.46 154.654   4
  -6  -1  -9 1181.24 184.438   4
  -6  -1   9 1462.76 264.641   4
  -6   1   9 1438.41 291.035   4
   6   1  10 137.351 99.0645   2
   6  -1  10 162.820 94.5828   2
  -6  -1 -10 91.6387 66.1039   4
  -6  -1  10-6.80466 85.9712   4
  -6   1  10 89.7791 127.924   4
   6  -1  11 3851.44 433.174   2
  -6  -1 -11 4150.31 318.524   4
   6   1  11 3790.05 434.192   2
  -6   1  11 4300.77 475.056   4
  -6  -1  11 3416.41 417.978   4
   6   1  12 1007.19 240.782   2
   6  -1  12 1423.93 292.544   2
  -6  -1  12 987.592 225.101   4
  -6   1  12 1315.92 279.832   4
   6  -1  13 21293.9 1125.52   2
  -6  -1  13 20172.2 1094.19   4
  -6   1  13 21850.9 1148.07   4
   6   1  13 19833.3 1087.14   2
  -6   1  14 10239.8 787.580   4
   6  -1  14 11459.5 835.089   2
  -6  -1  14 9561.85 760.513   4
   6   1  14 10310.3 795.469   2
   6  -1  15 19233.3 1127.42   2
  -6  -1  15 18116.8 1073.84   4
  -6   1  15 18201.8 1084.40   4
   6   1  15 20498.8 1159.39   2
  -6   1  16-40.0955 89.5692   4
   6   1  16-36.4936 111.027   2
   6  -1  16 336.977 217.811   2
  -6  -1  16 100.322 160.778   4
  -6   1  17 14113.1 1028.20   4
   6  -1  17 17437.1 1140.36   2
  -6  -1  17 17374.5 1083.95   4
   6   1  17 17414.2 1118.87   2
  -6  -1  18 209.597 117.559   4
   6   1  18 618.838 212.537   2
   6  -1  18 735.811 252.702   2
   6  -1  19 19267.0 1266.42   2
   6   1  19 22325.5 1344.90   2
  -6  -1  19 21643.0 1268.01   4
   6   1  20 4527.09 626.771   2
   6  -1  20 5078.97 658.584   2
  -6  -1  20 3518.53 536.727   4
   6   1  21 2049.74 444.731   2
   6  -1  21 1571.35 387.659   2
   6   1  22 4938.80 665.127   2
   6  -1  22 6364.72 762.985   2
   6   1  23 1170.32 343.208   2
   6  -1  23 1010.72 366.805   2
   6   1  24 131.848 217.174   2
   6  -1  24 615.894 325.739   2
   6   1  25 678.358 315.907   2
   6  -1  25 1405.99 426.542   2
   6   1  26 78.4160 169.128   2
   6  -1  26 358.738 257.028   2
   6   1  27 1136.45 327.386   2
   6  -1  27 1860.33 502.919   2
   6   1  28 458.786 328.616   2
   6  -1  28 567.132 355.694   2
  -6  -2   0 5403.09 423.040   1
  -6   2   0 5664.83 469.183   1
   6  -2   0 5791.03 302.023   2
  -6   2   0 5241.79 401.643   4
  -6  -2   0 5336.26 420.877   4
   6  -2  -1 226.728 58.7919   2
  -6   2   1 25.8409 74.1502   1
   6  -2   1 124.758 52.9472   2
  -6  -2   1 122.520 78.9426   1
  -6  -2  -1 464.226 144.203   4
  -6   2  -1 145.728 133.413   1
  -6  -2   1 102.828 102.583   4
  -6  -2  -1 172.288 95.0243   1
  -6   2  -1 296.096 89.3711   4
  -6   2   1 131.200 91.3759   4
   6  -2   2 16136.9 629.797   2
  -6  -2   2 16763.2 778.649   1
  -6   2   2 16046.3 808.444   1
  -6  -2  -2 17033.8 758.442   1
  -6  -2  -2 16934.6 751.667   4
  -6   2  -2 15212.3 784.487   1
  -6  -2   2 16033.2 782.819   4
  -6   2  -2 16405.7 686.912   4
  -6   2   2 15503.7 748.923   4
  -6   2   3 1532.68 258.992   1
  -6  -2   3 1516.49 228.373   1
   6  -2   3 1551.88 193.886   2
  -6   2  -3 1802.18 266.775   1
  -6  -2  -3 1769.63 238.612   1
  -6   2  -3 1801.11 211.069   4
  -6  -2  -3 1697.38 233.740   4
  -6  -2   3 1968.13 272.124   4
  -6   2   3 1768.73 251.638   4
  -6   2   4 14369.7 778.115   1
   6  -2   4 13309.6 634.850   2
  -6   2  -4 14802.5 608.790   4
  -6  -2  -4 13735.6 681.352   1
  -6  -2  -4 13949.9 660.811   4
  -6  -2   4 14150.5 761.987   4
  -6   2   4 13138.1 718.103   4
  -6   2  -4 14665.0 772.596   1
  -6   2   5 10004.4 653.219   1
   6  -2   5 9581.01 557.521   2
  -6   2  -5 9582.61 624.540   1
   6   2   5 9831.22 581.083   2
  -6  -2  -5 9855.66 568.569   1
  -6  -2   5 9225.00 620.706   4
  -6   2  -5 9444.72 465.270   4
  -6   2   5 9186.49 613.717   4
  -6  -2  -5 9646.55 541.502   4
  -6   2   6 7283.36 553.711   1
   6  -2   6 7086.96 491.974   2
  -6  -2  -6 6576.65 467.178   1
  -6   2  -6 6510.54 512.209   1
  -6  -2  -6 6520.78 440.800   4
  -6  -2   6 6640.95 542.155   4
  -6   2  -6 6453.57 365.539   4
  -6   2   6 6852.38 541.645   4
   6   2   6 6373.47 484.825   2
  -6  -2  -7 59394.0 1632.45   1
   6  -2   7 63383.9 1751.76   2
  -6  -2  -7 62664.1 1576.71   4
  -6   2  -7 61176.1 1787.83   1
  -6  -2   7 64348.9 1874.74   4
  -6   2   7 61971.3 1852.19   4
  -6   2  -7 64278.5 1372.84   4
   6   2   7 60682.4 1759.73   2
  -6   2  -8 6737.08 394.872   3
   6  -2   8 7586.53 555.109   2
  -6  -2  -8 7044.88 498.376   1
  -6  -2  -8 7223.19 455.135   4
  -6   2  -8 7494.53 360.695   4
  -6  -2   8 7128.59 563.502   4
  -6   2   8 7450.82 599.106   4
   6   2   8 7358.83 558.416   2
  -6   2  -9 13298.0 548.055   3
   6  -2   9 11370.4 721.522   2
  -6  -2  -9 13036.5 616.506   4
  -6  -2  -9 13045.2 694.341   1
  -6  -2   9 13154.4 801.915   4
  -6   2   9 13663.2 826.075   4
   6   2   9 11559.5 731.135   2
  -6   2 -10 390.334 90.7687   3
   6   2  10 363.340 145.859   2
   6  -2  10 466.424 172.164   2
  -6  -2 -10 309.293 106.900   4
  -6  -2  10 379.000 179.953   4
  -6   2  10 994.600 241.389   4
   6  -2  11 32045.1 1336.58   2
  -6  -2 -11 34980.4 1064.80   4
  -6  -2  11 31675.7 1342.39   4
  -6   2  11 32865.4 1387.17   4
   6   2  11 31695.7 1335.10   2
  -6   2  12 2941.09 408.585   4
   6   2  12 2378.49 362.942   2
   6  -2  12 2511.51 362.873   2
  -6  -2 -12 2616.95 274.137   4
  -6  -2  12 2978.34 395.583   4
   6  -2  13 67656.0 2157.46   2
[truncated: 349,278 more chars]
