# Supplementary material for: Crystal structure of bis­{μ-2-meth­oxy-6-[(methyl­imino)­meth­yl]phenolato}bis­({2-meth­oxy-6-[(methyl­imino)­meth­yl]phenolato}nickel(II)) involving different coordination modes of the same Schiff base ligand
Source: Acta Crystallogr E Crystallogr Commun. 2019 Apr 12;75(Pt 5):620–3. doi: 10.1107/S2056989019004766 (PMC6505594; doi:10.1107/S2056989019004766)
Supplement: Supplementary file 2 [file e-75-00620-Isup2.hkl]

data_I                                                                          
_shelx_title ' kb9f in Pbca'                                                    
_shelx_refln_list_code          4                                               
_shelx_F_calc_maximum      307.90                                               
_exptl_crystal_F_000      1616.00                                               
_reflns_d_resolution_high  0.6697                                               
                                                                                
loop_                                                                           
 _space_group_symop_operation_xyz                                               
 'x, y, z'                                                                      
 '-x+1/2, -y, z+1/2'                                                            
 '-x, y+1/2, -z+1/2'                                                            
 'x+1/2, -y+1/2, -z'                                                            
 '-x, -y, -z'                                                                   
 'x-1/2, y, -z-1/2'                                                             
 'x, -y-1/2, z-1/2'                                                             
 '-x-1/2, y-1/2, z'                                                             
                                                                                
_cell_length_a    10.2301                                                       
_cell_length_b    15.2456                                                       
_cell_length_c    21.5426                                                       
_cell_angle_alpha  90.000                                                       
_cell_angle_beta   90.000                                                       
_cell_angle_gamma  90.000                                                       
                                                                                
_shelx_F_squared_multiplier     1.000                                           
                                                                                
loop_                                                                           
 _refln_index_h                                                                 
 _refln_index_k                                                                 
 _refln_index_l                                                                 
 _refln_F_squared_calc                                                          
 _refln_F_squared_meas                                                          
 _refln_F_squared_sigma                                                         
 _refln_observed_status                                                         
   2   0   0       6770.64       7048.26       181.85 o                         
   4   0   0      18561.79      19239.41       207.70 o                         
   6   0   0      29141.63      28922.99       401.77 o                         
   8   0   0        222.57        201.83        28.73 o                         
  10   0   0       4745.28       4619.40       180.21 o                         
  12   0   0        466.15        469.56        56.75 o                         
  14   0   0       1519.22       1653.91       168.70 o                         
   2   1   0      13416.85      15291.32       145.48 o                         
   4   1   0        494.97        481.34        17.24 o                         
   6   1   0       3348.76       3342.76        59.12 o                         
   8   1   0       5711.01       5520.43       109.15 o                         
  10   1   0        126.90        142.80        20.63 o                         
  12   1   0       1026.57       1077.12        58.69 o                         
  14   1   0          2.36         18.26        20.64 o                         
   2   2   0       8063.26       8174.69        76.39 o                         
   4   2   0         87.82         84.35         7.52 o                         
   6   2   0       1202.60        942.01        29.65 o                         
   8   2   0          8.24          4.02         6.35 o                         
  10   2   0       1325.52       1248.00        56.25 o                         
  12   2   0        544.63        522.40        41.65 o                         
  14   2   0        548.31        608.06        87.08 o                         
   2   3   0      15150.99      17100.18       333.91 o                         
   4   3   0      13471.26      13512.93       117.19 o                         
   6   3   0      14691.07      15165.49       152.94 o                         
   8   3   0      14581.50      14218.08       223.71 o                         
  10   3   0         48.34         19.70        15.05 o                         
  12   3   0       2497.84       2502.51       107.06 o                         
  14   3   0        609.01        596.77        95.99 o                         
   0   4   0        770.28       1007.08        50.31 o                         
   2   4   0       7363.63       7139.45        99.27 o                         
   4   4   0      12774.18      13352.10       178.36 o                         
   6   4   0        469.38        416.22        20.06 o                         
   8   4   0      14136.12      14434.93       202.78 o                         
  10   4   0       2220.89       2211.64        87.99 o                         
  12   4   0         37.42         63.65        43.18 o                         
  14   4   0        407.71        412.50        59.89 o                         
   2   5   0        426.99        424.11        21.65 o                         
   4   5   0        224.83        194.95        15.06 o                         
   6   5   0        361.32        347.65        24.76 o                         
   8   5   0       3915.38       3799.89       136.46 o                         
  10   5   0        194.78        206.93        28.19 o                         
  12   5   0        660.67        544.10       162.41 o                         
  14   5   0          3.70         20.71        17.96 o                         
   0   6   0       9462.43       9668.82       227.91 o                         
   2   6   0        186.98        209.87        16.74 o                         
   4   6   0       9994.67       9820.86       129.33 o                         
   6   6   0       7608.51       7358.15       116.01 o                         
   8   6   0        944.39        920.10       112.97 o                         
  10   6   0       7103.85       7384.36       221.75 o                         
  12   6   0        360.14        366.07        54.70 o                         
  14   6   0        852.10        829.11        87.03 o                         
   2   7   0      16675.10      16843.68       204.96 o                         
   4   7   0       2385.53       2426.14       103.52 o                         
   6   7   0         72.14         46.45        12.39 o                         
   8   7   0        894.24        937.66        51.92 o                         
  10   7   0        151.76        113.75        30.60 o                         
  12   7   0       1073.09        983.80       117.75 o                         
  14   7   0         54.66         11.83        31.83 o                         
   0   8   0        519.44        617.22        55.32 o                         
   2   8   0         18.39         62.20        11.00 o                         
   4   8   0         17.30         19.06         7.08 o                         
   6   8   0       2180.95       1942.78        66.72 o                         
   8   8   0        148.58        159.40        21.73 o                         
  10   8   0         13.80         10.11        27.60 o                         
  12   8   0          8.53         16.74        23.26 o                         
  14   8   0          5.70          8.86        32.19 o                         
   2   9   0      11828.00      11867.58       172.72 o                         
   4   9   0       9121.03       9207.99       157.92 o                         
   6   9   0       2104.48       2136.31        66.21 o                         
   8   9   0       7068.22       7382.40       200.42 o                         
  10   9   0         35.46         -5.42        15.04 o                         
  12   9   0        757.94        777.36        81.03 o                         
   0  10   0        486.77        641.67        63.22 o                         
   2  10   0         40.31         37.54         9.51 o                         
   4  10   0       5227.74       5317.89       118.58 o                         
   6  10   0      11956.13      12321.24       315.36 o                         
   8  10   0       2378.49       2311.05       116.64 o                         
  10  10   0       1415.16       1426.43       101.16 o                         
  12  10   0        920.46       1154.83       100.49 o                         
   2  11   0         90.36        116.07        15.24 o                         
   4  11   0        965.81        958.04        49.64 o                         
   6  11   0        314.76        328.00        28.27 o                         
   8  11   0        310.13        409.88        41.89 o                         
  10  11   0          3.49          0.70        21.65 o                         
  12  11   0          7.03         85.57        33.01 o                         
   0  12   0       9075.83       8748.94       284.92 o                         
   2  12   0       4932.13       5262.38       118.19 o                         
   4  12   0       4421.06       4499.13       125.13 o                         
   6  12   0       1288.45       1321.32        57.35 o                         
   8  12   0        131.17        118.25        26.76 o                         
  10  12   0       1114.22       1172.02        95.55 o                         
  12  12   0          9.50          6.19        29.51 o                         
   2  13   0       6139.36       6092.32       133.31 o                         
   4  13   0        492.16        559.49        41.28 o                         
   6  13   0       2081.16       1966.53        72.88 o                         
   8  13   0       2120.01       2052.31        96.86 o                         
  10  13   0         75.28        171.15        36.16 o                         
   0  14   0       1673.55       1450.66       119.73 o                         
   2  14   0        991.05        991.51        69.98 o                         
   4  14   0          0.30          1.51         9.58 o                         
   6  14   0         20.59         16.66        15.27 o                         
   8  14   0         20.15         12.68        19.78 o                         
  10  14   0          6.24          7.07        17.74 o                         
   2  15   0       2382.60       2347.00       118.71 o                         
   4  15   0       2545.50       2929.71       130.02 o                         
   6  15   0       1001.75        871.30        51.76 o                         
   8  15   0       1107.65       1169.88       111.91 o                         
  10  15   0        165.87        149.31        93.41 o                         
   0  16   0       3499.12       3291.87       196.83 o                         
   2  16   0       1436.79       1443.23        91.37 o                         
   4  16   0       1444.41       1373.31        91.54 o                         
   6  16   0       1195.56       1228.19       157.66 o                         
   8  16   0         15.13        -16.85        16.85 o                         
  10  16   0        829.08        811.86       118.29 o                         
   2  17   0          8.24         22.94        13.99 o                         
   4  17   0         77.48         55.10        20.67 o                         
   6  17   0        499.84        482.44        62.18 o                         
   8  17   0         25.79         63.38        30.26 o                         
  10  17   0          2.28         30.94        21.51 o                         
   0  18   0        341.42        299.72        68.94 o                         
   2  18   0        127.71        185.56        42.19 o                         
   4  18   0         47.39          7.67        15.76 o                         
   6  18   0        141.11        171.04        40.66 o                         
   8  18   0         16.60         46.82        28.57 o                         
   2  19   0       1470.74       1596.97       108.95 o                         
   4  19   0        313.46        272.43        44.45 o                         
   6  19   0        256.79        252.73        49.41 o                         
   0  20   0         65.30         97.06        45.37 o                         
   2  20   0          8.62         26.45        25.06 o                         
   4  20   0         15.86         65.83        24.69 o                         
   6  20   0         19.11         26.61        27.05 o                         
   2  21   0        189.66        272.38        51.78 o                         
   4  21   0        237.94        272.82        78.62 o                         
   0  22   0        140.83        147.71        64.79 o                         
   2  22   0        433.01        552.14       104.83 o                         
   1   1   1      40512.43      36871.25      5843.70 o                         
   2   1   1         25.45         31.82         2.45 o                         
   3   1   1       1517.86       1379.95        17.56 o                         
   4   1   1          2.93          7.18         2.19 o                         
   5   1   1      27650.29      27444.27       171.59 o                         
   6   1   1       4407.12       4545.42        70.44 o                         
   7   1   1       1272.21       1107.62        27.68 o                         
   8   1   1        956.84        844.63        28.63 o                         
   9   1   1        423.05        422.15        21.74 o                         
  10   1   1        143.50        134.63        12.98 o                         
  11   1   1       2626.64       2451.42        59.96 o                         
  12   1   1          0.79         -4.04         9.75 o                         
  13   1   1          5.59         19.69        11.57 o                         
  14   1   1         32.73         45.47        19.20 o                         
  15   1   1       1491.08       1386.96       114.25 o                         
   1   2   1       1535.77       2107.98        30.00 o                         
   2   2   1       2523.79       2842.34        37.74 o                         
   3   2   1      17337.25      18790.78       115.27 o                         
   4   2   1        276.22        261.65         8.96 o                         
   5   2   1       1683.77       1719.08        26.32 o                         
   6   2   1         19.69         29.41         4.84 o                         
   7   2   1      18747.84      19140.75       144.60 o                         
   8   2   1         70.30         58.75         7.72 o                         
   9   2   1       2124.92       1958.06        47.45 o                         
  10   2   1         77.22         63.74         9.62 o                         
  11   2   1        909.50        897.95        36.13 o                         
  12   2   1         53.29         60.96        11.56 o                         
  13   2   1        911.84        933.30        48.42 o                         
  14   2   1         32.47         36.74        16.84 o                         
   1   3   1        138.48        136.53         7.96 o                         
   2   3   1      26901.93      27752.82       187.60 o                         
   3   3   1         42.55         44.57         5.29 o                         
   4   3   1        698.26        656.78        14.25 o                         
   5   3   1       1144.81       1077.52        20.86 o                         
   6   3   1        100.66        116.56         7.37 o                         
   7   3   1         19.70         34.91         4.66 o                         
   8   3   1         87.18         71.47         9.38 o                         
   9   3   1        171.26        177.21        14.26 o                         
  10   3   1         60.73         40.00         7.14 o                         
  11   3   1         13.81         15.24        10.90 o                         
  12   3   1         53.12         68.06        15.04 o                         
  13   3   1        223.32        225.39        25.71 o                         
  14   3   1         96.33        112.55        33.35 o                         
   0   4   1      63867.32      63579.73       685.87 o                         
   1   4   1         75.18         96.10         9.18 o                         
   2   4   1         86.95         74.76         6.70 o                         
   3   4   1      14769.04      15360.87       116.81 o                         
   4   4   1       3774.55       3753.06        51.43 o                         
   5   4   1       6573.43       6504.59        59.67 o                         
   6   4   1         36.59         35.35         4.32 o                         
   7   4   1      10523.32      10555.56        98.52 o                         
   8   4   1         13.08          9.28         5.83 o                         
   9   4   1       1958.89       1921.90        47.32 o                         
  10   4   1          5.66         25.08         9.68 o                         
  11   4   1        523.35        517.66        32.33 o                         
  12   4   1        105.56        110.77        18.28 o                         
  13   4   1       2504.37       2655.32       125.43 o                         
  14   4   1         12.47         16.13        15.07 o                         
   1   5   1        761.16        906.76        24.23 o                         
   2   5   1       2616.16       2557.15        43.47 o                         
   3   5   1       1910.88       2002.41        34.58 o                         
   4   5   1        547.82        568.86        19.68 o                         
   5   5   1       7325.43       7381.93        84.90 o                         
   6   5   1         24.89         22.08         4.39 o                         
   7   5   1        570.48        563.25        24.91 o                         
   8   5   1       1375.67       1347.73        48.63 o                         
   9   5   1       2419.10       2483.94        58.35 o                         
  10   5   1         37.86         44.17        11.22 o                         
  11   5   1       2291.93       2312.93        88.04 o                         
  12   5   1         67.86         42.66        15.61 o                         
  13   5   1         66.00         91.80        22.53 o                         
  14   5   1         34.47         28.82        13.98 o                         
   0   6   1       1800.72       1741.90        57.95 o                         
   1   6   1        869.39        862.12        26.47 o                         
   2   6   1       3528.90       3371.61        63.83 o                         
   3   6   1       2016.08       2066.66        39.63 o                         
   4   6   1        284.29        294.18        14.41 o                         
   5   6   1       1163.86       1045.27        27.48 o                         
   6   6   1       1069.45       1063.72        27.47 o                         
   7   6   1        154.61        155.98        15.80 o                         
   8   6   1        589.18        566.37        40.00 o                         
   9   6   1       1786.08       1656.78        67.63 o                         
  10   6   1          5.69         21.02        12.43 o                         
  11   6   1        202.48        211.71        27.49 o                         
  12   6   1         82.09         79.43        19.26 o                         
  13   6   1        540.06        637.64        51.50 o                         
  14   6   1          4.42         -8.36        18.65 o                         
   1   7   1       5607.02       5297.23        71.75 o                         
   2   7   1       2297.10       2413.77        47.51 o                         
   3   7   1       2431.46       2358.41        44.98 o                         
   4   7   1         42.91         47.46         6.59 o                         
   5   7   1       6937.55       6675.83        82.57 o                         
   6   7   1        337.15        288.68        15.97 o                         
   7   7   1        284.16        262.62        17.21 o                         
   8   7   1         56.38         60.77        11.44 o                         
   9   7   1       1893.09       2055.03        76.69 o                         
  10   7   1         23.66         35.73        17.68 o                         
  11   7   1       1002.83        970.22        58.75 o                         
  12   7   1          1.42        -12.48        12.48 o                         
  13   7   1         47.17         31.74        16.21 o                         
  14   7   1         11.66         51.81        29.26 o                         
   0   8   1        833.28        844.00        32.24 o                         
   1   8   1       2637.50       2599.20        50.29 o                         
   2   8   1        888.29        879.36        29.56 o                         
   3   8   1      19011.81      18684.11       166.61 o                         
   4   8   1         41.49         53.16         7.74 o                         
   5   8   1        308.01        287.68        15.83 o                         
   6   8   1        103.44        112.94        11.11 o                         
   7   8   1         42.23         48.65         9.04 o                         
   8   8   1        187.11        193.75        20.04 o                         
   9   8   1       1921.00       1949.06        77.01 o                         
  10   8   1        112.55         88.10        17.00 o                         
  11   8   1        704.76        605.39        47.18 o                         
  12   8   1         13.21          5.38        15.90 o                         
  13   8   1       1193.68       1215.64        72.93 o                         
  14   8   1          3.67        -20.54        23.46 o                         
   1   9   1          4.42          2.62         5.31 o                         
   2   9   1          8.76         22.63         8.59 o                         
   3   9   1        601.44        535.23        23.20 o                         
   4   9   1          2.60         11.80         5.61 o                         
   5   9   1        585.31        566.83        24.43 o                         
   6   9   1        239.28        221.18        15.09 o                         
   7   9   1       1024.97       1014.66        33.56 o                         
   8   9   1         94.88         63.39        17.82 o                         
   9   9   1        794.52        673.05        45.16 o                         
  10   9   1          6.82         -2.52        12.52 o                         
  11   9   1        442.88        405.57        40.04 o                         
  12   9   1         25.79         23.97        17.63 o                         
  13   9   1          2.22          3.29        16.75 o                         
   0  10   1         14.52         10.87         5.70 o                         
   1  10   1       2317.78       2331.31        52.76 o                         
   2  10   1        589.15        544.51        24.24 o                         
   3  10   1       6993.96       6753.79        92.89 o                         
   4  10   1       1109.49       1035.08        35.20 o                         
   5  10   1       3134.50       3079.23        62.35 o                         
   6  10   1          8.70         15.38         7.04 o                         
   7  10   1       3258.08       3419.23        64.77 o                         
   8  10   1         12.71         32.76        11.07 o                         
   9  10   1        824.89        826.93        52.00 o                         
  10  10   1        394.22        368.65        36.02 o                         
  11  10   1        290.53        338.38        36.37 o                         
  12  10   1         87.07        151.06        27.87 o                         
  13  10   1        531.62        645.49        54.75 o                         
   1  11   1      13986.92      13934.58       157.72 o                         
   2  11   1        220.63        228.23        15.91 o                         
   3  11   1       1756.63       1697.75        55.49 o                         
   4  11   1          0.60         -0.95         6.44 o                         
   5  11   1       6792.80       7025.02        97.89 o                         
   6  11   1          0.91         23.16         7.36 o                         
   7  11   1        686.82        713.70        33.34 o                         
   8  11   1          1.76         -0.15         9.64 o                         
   9  11   1       3448.45       3527.18       110.44 o                         
  10  11   1          6.65         10.59        14.51 o                         
  11  11   1       1044.36       1099.22        67.22 o                         
  12  11   1         62.64         59.74        19.75 o                         
   0  12   1        154.74        197.27        65.67 o                         
   1  12   1       3381.18       3320.99        62.55 o                         
   2  12   1         93.49         75.50        10.13 o                         
   3  12   1       1267.40       1203.71        39.46 o                         
   4  12   1         19.21         15.36         8.51 o                         
   5  12   1         17.76         22.53         7.79 o                         
   6  12   1        232.96        220.80        17.47 o                         
   7  12   1       2786.77       2756.73        67.35 o                         
   8  12   1          4.01          5.52        10.03 o                         
   9  12   1        312.05        326.15        34.92 o                         
  10  12   1         34.43         37.47        17.11 o                         
  11  12   1        139.48         52.98        15.50 o                         
  12  12   1          1.95         33.88        19.89 o                         
   1  13   1       3198.13       3302.15        74.11 o                         
   2  13   1         96.18        110.51        13.09 o                         
   3  13   1        200.85        166.51        16.02 o                         
   4  13   1          0.10          1.79         7.84 o                         
   5  13   1       2360.07       2450.77        59.30 o                         
   6  13   1        269.58        298.60        20.49 o                         
   7  13   1       1078.48       1262.78        46.54 o                         
   8  13   1         14.98         20.53        10.62 o                         
   9  13   1        504.86        568.26        46.03 o                         
  10  13   1          3.69          9.54        15.36 o                         
  11  13   1        716.73        872.80        77.14 o                         
  12  13   1         98.11        106.52        58.58 o                         
   0  14   1         79.20         87.03        22.01 o                         
   1  14   1       5814.23       5858.33       123.95 o                         
   2  14   1         94.37         90.09        17.23 o                         
   3  14   1       3242.72       3105.18        78.42 o                         
   4  14   1          6.99          3.84         7.26 o                         
   5  14   1          8.54         17.89         9.76 o                         
   6  14   1        236.59        246.68        19.36 o                         
   7  14   1       3328.64       3361.38        79.19 o                         
   8  14   1          3.99         38.80        12.64 o                         
   9  14   1        166.96        204.77        28.10 o                         
  10  14   1          0.55          9.95        15.43 o                         
  11  14   1        144.74         78.86        52.35 o                         
   1  15   1       2630.73       2523.57        82.95 o                         
   2  15   1         74.03        104.69        18.82 o                         
   3  15   1         16.29         16.06        11.24 o                         
   4  15   1        148.77        184.97        20.92 o                         
   5  15   1       1419.65       1331.16        46.20 o                         
   6  15   1         15.42         10.38        10.07 o                         
   7  15   1         52.03         26.18        12.41 o                         
   8  15   1         82.06        114.53        19.44 o                         
   9  15   1        672.19        683.14        47.64 o                         
  10  15   1          0.01          4.32        14.98 o                         
  11  15   1         88.62         92.10        39.16 o                         
   0  16   1        174.34        171.28        33.37 o                         
   1  16   1        320.73        403.24        34.74 o                         
   2  16   1         46.61         18.90        11.85 o                         
   3  16   1        114.89        144.70        20.97 o                         
   4  16   1        109.39        169.14        23.92 o                         
   5  16   1        270.87        288.61        27.59 o                         
   6  16   1         61.33         68.54        15.52 o                         
   7  16   1        565.20        571.25        37.39 o                         
   8  16   1         12.15         20.94        14.85 o                         
   9  16   1        412.26        457.95        40.73 o                         
  10  16   1          1.47        -16.12        19.69 o                         
   1  17   1        917.30        875.94        52.28 o                         
   2  17   1         82.74         81.19        17.28 o                         
   3  17   1        262.74        213.63        26.84 o                         
   4  17   1         38.97          8.19        15.78 o                         
   5  17   1       1998.78       1967.66        73.69 o                         
   6  17   1        139.54        116.33        24.18 o                         
   7  17   1        467.56        549.01        47.64 o                         
   8  17   1          0.70          3.27        19.32 o                         
   9  17   1        677.70        594.86        53.46 o                         
  10  17   1         18.99         -8.17        30.20 o                         
   0  18   1        171.67        133.28        32.84 o                         
   1  18   1         73.54         53.06        17.08 o                         
   2  18   1         14.31         -3.22        10.67 o                         
   3  18   1        122.99         93.15        19.38 o                         
   4  18   1        155.00        149.19        22.61 o                         
   5  18   1        151.97         94.26        30.84 o                         
   6  18   1         31.91         34.93        17.45 o                         
   7  18   1        896.70        893.24        63.60 o                         
   8  18   1         50.11        116.39        27.59 o                         
   1  19   1        153.58        191.97        28.34 o                         
   2  19   1         22.81         26.95        14.50 o                         
   3  19   1         18.32          2.48        17.07 o                         
   4  19   1         64.87         42.03        21.27 o                         
   5  19   1        143.87        194.43        28.71 o                         
   6  19   1          5.31          8.29        14.38 o                         
   7  19   1         25.05         51.56        22.31 o                         
   0  20   1         49.47         27.46        17.17 o                         
   1  20   1        467.13        437.08        42.71 o                         
   2  20   1        149.26        135.90        26.19 o                         
   3  20   1       1127.67       1263.75        72.04 o                         
   4  20   1         86.58         97.15        25.41 o                         
   5  20   1        350.30        408.66        43.61 o                         
   6  20   1         14.91         21.79        38.85 o                         
   1  21   1        365.72        352.25        44.04 o                         
   2  21   1         13.64          6.41        15.23 o                         
   3  21   1        156.95        138.46        27.74 o                         
   4  21   1         36.67         36.25        22.41 o                         
   0  22   1          6.80         -0.57        24.30 o                         
   1  22   1         23.55         33.36        17.65 o                         
   2  22   1          3.58         53.41        28.50 o                         
   3  22   1          0.33         41.45        30.41 o                         
   1   0   2        611.83        482.57       172.66 o                         
   2   0   2       5535.48       5835.32        84.98 o                         
   3   0   2       2832.15       2873.12        50.89 o                         
   4   0   2      53519.28      53431.00       386.00 o                         
   5   0   2       1933.11       2065.84        43.96 o                         
   6   0   2      20529.44      19984.86       264.01 o                         
   7   0   2        160.72        120.15        12.64 o                         
   8   0   2         48.41         58.31        11.76 o                         
   9   0   2        593.22        581.80        35.97 o                         
  10   0   2       6390.19       6251.61       132.20 o                         
  11   0   2        307.42        272.02        27.48 o                         
  12   0   2        293.38        295.68        36.68 o                         
  13   0   2         11.60          7.22        17.78 o                         
  14   0   2       1152.05       1016.05       148.76 o                         
  15   0   2         13.04         46.86        47.76 o                         
   1   1   2      25262.22      26597.28       721.37 o                         
   2   1   2       1342.17       1657.03        20.71 o                         
   3   1   2       1151.82       1123.00        16.82 o                         
   4   1   2        608.05        535.49        13.77 o                         
   5   1   2        277.84        273.34        10.93 o                         
   6   1   2       6656.68       6854.47        70.64 o                         
   7   1   2         79.62         97.09         8.18 o                         
   8   1   2       2285.15       2139.52        42.18 o                         
   9   1   2         13.31         20.09         6.88 o                         
  10   1   2         87.26         62.38        11.81 o                         
  11   1   2         59.20         57.15        10.09 o                         
  12   1   2        621.92        613.88        34.02 o                         
  13   1   2          6.04         17.00        10.62 o                         
  14   1   2         31.56         14.12        15.77 o                         
  15   1   2          4.76          7.82        20.69 o                         
   0   2   2      22874.86      19392.48      4236.98 o                         
   1   2   2       8319.08       8947.33       211.36 o                         
   2   2   2      38580.87      39915.52       330.06 o                         
   3   2   2      10167.53      10060.17        72.41 o                         
   4   2   2        439.71        384.43         9.79 o                         
   5   2   2        267.78        256.14        11.28 o                         
   6   2   2       3090.18       2766.48        42.06 o                         
   7   2   2       2232.04       2172.29        39.76 o                         
   8   2   2         11.44         19.92         5.23 o                         
   9   2   2        203.62        178.90        14.27 o                         
  10   2   2       2929.95       2911.87        61.92 o                         
  11   2   2         61.51         32.07         9.25 o                         
  12   2   2        684.68        693.68        36.37 o                         
  13   2   2          1.67        -10.75        10.75 o                         
  14   2   2        380.11        427.15        43.07 o                         
   1   3   2        605.59        686.64        16.48 o                         
   2   3   2      94801.05      96394.56       584.72 o                         
   3   3   2        209.34        189.91        10.92 o                         
   4   3   2      11329.65      11246.08        78.43 o                         
   5   3   2        324.50        262.32         9.36 o                         
   6   3   2       1314.11       1247.73        23.49 o                         
   7   3   2       2076.69       2104.92        39.26 o                         
   8   3   2      12943.93      12854.41       128.18 o                         
   9   3   2          5.24         15.12         5.91 o                         
  10   3   2         65.24         55.91        11.93 o                         
  11   3   2        444.12        420.26        29.41 o                         
  12   3   2       3759.39       3869.05        93.98 o                         
  13   3   2         17.75          4.10        11.28 o                         
  14   3   2        666.51        698.65        76.87 o                         
  15   3   2        376.65        164.79        56.26 o                         
   0   4   2        497.32        724.35        38.33 o                         
   1   4   2      17487.56      17269.06       165.31 o                         
   2   4   2       1425.53       1554.40        28.12 o                         
   3   4   2       5144.50       5273.17        59.20 o                         
   4   4   2      10458.50      11008.17       135.07 o                         
   5   4   2        407.49        399.08        13.42 o                         
   6   4   2        518.05        487.71        15.46 o                         
   7   4   2       1069.66       1001.34        28.34 o                         
   8   4   2        542.20        570.14        25.55 o                         
   9   4   2        163.07        180.29        15.62 o                         
  10   4   2       2533.52       2381.01        66.31 o                         
  11   4   2         78.92         65.61        13.83 o                         
  12   4   2        269.44        306.52        29.38 o                         
  13   4   2         18.95         21.01        13.91 o                         
  14   4   2        313.93        309.35        53.77 o                         
   1   5   2      13155.33      12873.07       117.50 o                         
   2   5   2       3037.69       2963.28        47.38 o                         
   3   5   2         32.81         27.21         4.78 o                         
   4   5   2       2372.27       2266.08        39.60 o                         
   5   5   2         20.42         46.23         6.03 o                         
   6   5   2        451.98        454.45        16.64 o                         
   7   5   2        962.19        960.24        33.05 o                         
   8   5   2          6.83         19.13        10.99 o                         
   9   5   2       3218.70       3106.18        72.31 o                         
  10   5   2        203.11        222.50        22.83 o                         
  11   5   2          0.29          0.09        15.76 o                         
  12   5   2        277.87        294.83        34.32 o                         
  13   5   2         11.01         24.25        15.69 o                         
  14   5   2        115.26        170.18        35.25 o                         
   0   6   2       4456.32       4594.70        72.75 o                         
   1   6   2          0.68          7.76         3.31 o                         
   2   6   2       2619.85       2706.35        51.64 o                         
   3   6   2       1779.35       1773.26        36.71 o                         
   4   6   2      11334.31      11201.33       106.39 o                         
   5   6   2         54.47         53.42         7.27 o                         
   6   6   2      11310.11      11297.35       103.98 o                         
   7   6   2         52.72         64.01         8.04 o                         
   8   6   2        209.85        208.78        19.15 o                         
   9   6   2       1033.88       1059.49        45.99 o                         
  10   6   2       4704.03       4921.59       125.76 o                         
  11   6   2         42.96         31.45        19.74 o                         
  12   6   2        263.25        264.92        33.40 o                         
  13   6   2          2.75        -12.60        12.60 o                         
  14   6   2        462.20        416.67        44.12 o                         
   1   7   2        143.68        152.06        11.14 o                         
   2   7   2       3238.28       3235.56        56.06 o                         
   3   7   2        699.06        797.61        27.50 o                         
   4   7   2       4691.68       4496.30        63.38 o                         
   5   7   2         26.87         17.43         4.95 o                         
   6   7   2       3101.38       3088.98        56.62 o                         
   7   7   2       3973.14       4017.03        76.38 o                         
   8   7   2       1486.49       1531.41        62.39 o                         
   9   7   2         47.10         47.93        13.93 o                         
  10   7   2        283.78        201.34        24.83 o                         
  11   7   2        196.91        245.41        30.70 o                         
  12   7   2       1114.26       1037.83        63.84 o                         
  13   7   2          0.14         -4.63        16.52 o                         
  14   7   2        426.95        508.12        65.82 o                         
   0   8   2        236.47        218.85        17.05 o                         
   1   8   2         62.54         47.55         5.06 o                         
   2   8   2       1124.49       1150.91        34.05 o                         
   3   8   2       2807.68       2786.05        56.58 o                         
   4   8   2        195.18        170.55        15.26 o                         
   5   8   2         29.21         27.44         6.45 o                         
   6   8   2        410.36        412.68        19.99 o                         
   7   8   2       3008.21       2830.56        58.57 o                         
   8   8   2          0.99         -4.06        10.10 o                         
   9   8   2         35.41         26.51        12.51 o                         
  10   8   2        540.78        541.32        42.55 o                         
  11   8   2         35.35         73.56        17.25 o                         
  12   8   2        137.33        156.66        25.95 o                         
  13   8   2          9.22         45.28        17.44 o                         
  14   8   2          3.79         27.92        30.18 o                         
   1   9   2        177.12        210.84        11.44 o                         
   2   9   2      15162.99      15037.87       158.11 o                         
   3   9   2        667.85        705.92        26.44 o                         
   4   9   2       2239.40       2193.20        46.13 o                         
   5   9   2       1822.98       1828.18        43.85 o                         
   6   9   2       1836.10       1923.60        44.17 o                         
   7   9   2        117.86         98.23        12.65 o                         
   8   9   2       4397.64       4564.37        91.51 o                         
   9   9   2        472.96        512.68        34.62 o                         
  10   9   2          0.62         -9.34        12.77 o                         
  11   9   2          0.59         -8.82        14.64 o                         
  12   9   2       1487.39       1613.97        81.33 o                         
  13   9   2        111.84         63.86        24.28 o                         
   0  10   2       5681.19       5617.58       101.68 o                         
   1  10   2         64.34         75.19         7.46 o                         
   2  10   2       2739.25       2824.33        60.49 o                         
   3  10   2        250.89        270.05        17.57 o                         
   4  10   2       5059.45       5134.94        87.92 o                         
   5  10   2        770.25        796.49        29.74 o                         
   6  10   2       1913.13       1966.86        46.29 o                         
   7  10   2        106.36        130.76        19.42 o                         
   8  10   2        517.68        434.12        28.27 o                         
   9  10   2        101.21         99.88        20.70 o                         
  10  10   2       2497.26       2522.35        95.23 o                         
  11  10   2         25.99         21.81        16.60 o                         
  12  10   2        138.18        171.52        29.51 o                         
  13  10   2         11.77         33.00        29.41 o                         
   1  11   2        461.96        512.66        25.56 o                         
   2  11   2        421.07        424.00        24.25 o                         
   3  11   2        817.74        787.99        30.79 o                         
   4  11   2        103.31         99.32        13.24 o                         
   5  11   2         59.07         72.07         9.67 o                         
   6  11   2         46.87         43.24        10.00 o                         
   7  11   2        322.96        307.70        22.33 o                         
   8  11   2         46.53         63.28        14.17 o                         
   9  11   2        120.54        114.67        22.23 o                         
  10  11   2          0.76          8.32        13.24 o                         
  11  11   2         46.13         44.45        17.55 o                         
  12  11   2         35.79         22.76        16.79 o                         
   0  12   2      13795.84      13725.33       266.25 o                         
   1  12   2       1539.27       1556.28        55.89 o                         
   2  12   2       3457.45       3625.41        68.30 o                         
   3  12   2        873.99        866.67        33.28 o                         
   4  12   2       3315.33       3177.68        68.06 o                         
   5  12   2          5.23         14.18         7.58 o                         
   6  12   2       6856.25       7361.83       107.35 o                         
   7  12   2         27.05         28.39        10.22 o                         
   8  12   2        704.34        678.36        37.30 o                         
   9  12   2         19.18         22.33        20.42 o                         
  10  12   2        505.76        471.06        42.71 o                         
  11  12   2        111.57        159.70        29.71 o                         
  12  12   2        160.90        174.69        31.54 o                         
   1  13   2        182.24        189.29        25.14 o                         
   2  13   2       3839.68       3573.11        79.70 o                         
   3  13   2        831.06        796.68        33.69 o                         
   4  13   2       2392.74       2387.24        60.72 o                         
   5  13   2          0.77         11.13         8.34 o                         
   6  13   2       3140.39       3147.79        77.24 o                         
   7  13   2          8.15         11.65        10.66 o                         
   8  13   2       2359.58       2400.47        74.38 o                         
   9  13   2         47.91         22.96        11.68 o                         
  10  13   2         54.20         69.89        19.70 o                         
  11  13   2        172.53        162.48        30.05 o                         
  12  13   2        527.88        397.57        88.51 o                         
   0  14   2        960.88        909.81        79.99 o                         
   1  14   2        394.67        339.27        41.24 o                         
   2  14   2        124.09         99.79        14.97 o                         
   3  14   2        224.33        199.28        20.91 o                         
   4  14   2         91.76         68.17        11.56 o                         
   5  14   2        417.10        340.71        23.25 o                         
   6  14   2        384.40        382.52        29.55 o                         
   7  14   2         39.33         33.75        10.86 o                         
   8  14   2        228.52        225.21        24.28 o                         
   9  14   2          7.28         10.17        12.63 o                         
  10  14   2          0.50          6.26        21.13 o                         
  11  14   2        101.07         92.19        19.56 o                         
   1  15   2          1.91         31.71        13.81 o                         
   2  15   2       1934.16       1921.00        92.83 o                         
   3  15   2        126.28        148.61        21.75 o                         
   4  15   2        588.29        619.87        36.98 o                         
   5  15   2         18.61         38.31        10.39 o                         
   6  15   2        155.80        123.83        19.04 o                         
   7  15   2          0.08         -9.07        14.13 o                         
   8  15   2       1076.65       1183.13        54.20 o                         
   9  15   2        259.27        295.94        33.48 o                         
  10  15   2         52.42         91.86        23.25 o                         
  11  15   2         65.71         51.01        23.89 o                         
   0  16   2       5616.76       5798.03       322.11 o                         
   1  16   2        612.60        635.22        43.00 o                         
   2  16   2          2.07         34.39        11.92 o                         
   3  16   2        399.27        445.63        36.34 o                         
   4  16   2       1135.98       1111.82        58.16 o                         
   5  16   2        159.56        187.61        26.39 o                         
   6  16   2        856.82        786.59        42.35 o                         
   7  16   2        417.68        537.71        40.97 o                         
   8  16   2        130.76        151.88        22.47 o                         
   9  16   2         62.32        102.49        23.91 o                         
  10  16   2        837.83        782.09        99.41 o                         
   1  17   2         61.35         45.40        16.16 o                         
   2  17   2          2.45         -8.81        10.64 o                         
   3  17   2          1.92          7.20        11.71 o                         
   4  17   2        189.39        184.78        24.83 o                         
   5  17   2        220.03        184.64        29.17 o                         
   6  17   2         71.95         28.52        14.75 o                         
   7  17   2         45.64         38.19        23.34 o                         
   8  17   2         64.14         39.24        15.98 o                         
   9  17   2          7.77          6.67        15.65 o                         
  10  17   2         11.66        -36.22        44.73 o                         
   0  18   2        118.61         96.24        29.87 o                         
   1  18   2        322.96        366.45        40.69 o                         
   2  18   2         12.64         17.96        14.86 o                         
   3  18   2        260.99        201.25        27.29 o                         
   4  18   2        476.75        512.16        54.51 o                         
   5  18   2         20.48         35.07        13.78 o                         
   6  18   2        502.72        680.22        47.14 o                         
   7  18   2         54.41         70.20        22.42 o                         
   8  18   2          8.06         17.09        17.03 o                         
   1  19   2          2.48          7.00        12.65 o                         
   2  19   2        874.15        844.57        56.41 o                         
   3  19   2         81.32         92.61        21.33 o                         
   4  19   2       1034.97       1180.26        68.85 o                         
   5  19   2        155.89        198.76        29.99 o                         
   6  19   2        263.39        226.35        32.39 o                         
   7  19   2         73.97         65.68        18.67 o                         
   0  20   2        107.45         92.24        39.78 o                         
   1  20   2         17.79          3.41        15.13 o                         
   2  20   2         40.97         57.96        16.73 o                         
   3  20   2          0.13         -8.83        23.70 o                         
   4  20   2        174.46         75.18        20.68 o                         
   5  20   2          3.09          0.59        15.25 o                         
   6  20   2         47.56         54.22        23.74 o                         
   1  21   2        170.67        102.92        25.48 o                         
   2  21   2        251.27        370.17        39.41 o                         
   3  21   2          2.93        -17.72        17.72 o                         
   4  21   2         59.31         83.40        25.42 o                         
   5  21   2        263.67        170.88        53.67 o                         
   0  22   2       1215.86       1233.88       108.55 o                         
   1  22   2         41.93         40.42        21.57 o                         
   2  22   2        102.84         57.60        30.99 o                         
   3  22   2         33.27         55.15        43.11 o                         
   1   1   3      22596.85      24727.26       360.01 o                         
   2   1   3       6299.17       6638.19        55.26 o                         
   3   1   3        699.96        723.32        14.75 o                         
   4   1   3       5217.33       4986.46        47.49 o                         
   5   1   3      29018.87      29649.52       174.17 o                         
   6   1   3       1525.44       1471.53        28.47 o                         
   7   1   3        714.58        575.10        20.23 o                         
   8   1   3        174.35        143.81        10.87 o                         
   9   1   3       7807.54       7880.63       100.59 o                         
  10   1   3       1706.76       1630.54        45.85 o                         
  11   1   3       2654.21       2666.94        67.90 o                         
  12   1   3         85.09         83.48        14.46 o                         
  13   1   3          1.12          6.32        12.30 o                         
  14   1   3         21.47         20.64        14.85 o                         
  15   1   3        801.76        780.17       122.12 o                         
   0   2   3       9224.89      10104.53        92.13 o                         
   1   2   3      23768.11      25447.45       234.92 o                         
   2   2   3      14379.65      14990.21       159.25 o                         
   3   2   3      17447.73      17975.62       119.15 o                         
   4   2   3       3462.50       3438.61        40.71 o                         
   5   2   3        539.30        434.34        14.87 o                         
   6   2   3        375.50        290.86        13.36 o                         
   7   2   3      11310.61      11243.70       115.09 o                         
   8   2   3        703.12        697.52        23.82 o                         
   9   2   3        348.28        348.53        20.22 o                         
  10   2   3        404.51        380.55        22.21 o                         
  11   2   3         61.25         82.90        14.55 o                         
  12   2   3          4.85         -3.82         9.61 o                         
  13   2   3       1643.11       1703.16        71.67 o                         
  14   2   3        105.79         83.47        26.76 o                         
  15   2   3          0.16        -34.11        34.11 o                         
   1   3   3      31121.78      33275.00       217.50 o                         
   2   3   3      60607.38      62023.79       502.37 o                         
   3   3   3        151.88        165.87         8.94 o                         
   4   3   3        936.36        898.46        19.57 o                         
   5   3   3         52.30         53.54         5.68 o                         
   6   3   3        459.87        430.57        17.35 o                         
   7   3   3        201.79        179.31        12.11 o                         
   8   3   3          2.67         -4.24         5.35 o                         
   9   3   3         92.35         94.35        11.57 o                         
  10   3   3         66.47         50.68         9.76 o                         
  11   3   3         31.34         11.56         9.10 o                         
  12   3   3         13.90         23.78        11.80 o                         
  13   3   3         79.08         91.15        20.55 o                         
  14   3   3         57.10         72.36        25.80 o                         
  15   3   3         68.51         53.23        33.64 o                         
   0   4   3       6475.46       6858.94       135.61 o                         
   1   4   3       2026.64       2160.43        35.11 o                         
   2   4   3       1076.55       1165.68        27.12 o                         
   3   4   3      25898.08      25867.71       186.45 o                         
   4   4   3        194.54        156.93         9.84 o                         
   5   4   3       1319.37       1165.45        26.73 o                         
   6   4   3        149.35        121.46         9.10 o                         
   7   4   3       3683.55       3649.29        56.88 o                         
   8   4   3        585.86        555.85        22.78 o                         
   9   4   3        120.29         95.25        12.18 o                         
  10   4   3        279.24        303.96        24.19 o                         
  11   4   3        209.69        213.85        21.41 o                         
  12   4   3         11.54          0.73        11.35 o                         
  13   4   3       1770.96       1849.95        85.41 o                         
  14   4   3         13.53         13.49        17.95 o                         
   1   5   3       8049.92       8259.90        99.35 o                         
   2   5   3       4482.68       4422.45        55.27 o                         
   3   5   3       2567.41       2722.47        37.42 o                         
   4   5   3       1039.99       1031.80        24.58 o                         
   5   5   3      11277.15      11222.84       117.66 o                         
   6   5   3        160.29        148.33        10.24 o                         
   7   5   3        449.16        395.64        21.41 o                         
   8   5   3       2571.80       2387.23        65.23 o                         
   9   5   3       2800.50       2770.26        75.18 o                         
  10   5   3        100.15        114.03        16.14 o                         
  11   5   3       1248.80       1224.69        64.56 o                         
  12   5   3        794.80        772.06        55.30 o                         
  13   5   3        448.05        452.52        46.08 o                         
  14   5   3        209.54        228.54        38.17 o                         
   0   6   3       2487.90       2252.84        51.61 o                         
   1   6   3       2058.78       2071.04        39.57 o                         
   2   6   3      10559.99      11120.63       114.72 o                         
   3   6   3       1441.79       1416.57        32.69 o                         
   4   6   3       2481.86       2620.76        47.36 o                         
   5   6   3        536.57        497.33        20.20 o                         
   6   6   3          2.42         16.17         4.35 o                         
   7   6   3        284.26        303.66        15.96 o                         
   8   6   3         87.83        106.94        19.28 o                         
   9   6   3        188.00        172.66        22.64 o                         
  10   6   3        181.75        207.20        26.74 o                         
  11   6   3        512.82        538.93        42.98 o                         
  12   6   3         11.53          8.77        13.59 o                         
  13   6   3         32.15         29.58        16.29 o                         
  14   6   3          0.08         28.57        65.39 o                         
   1   7   3        538.72        456.25        19.05 o                         
   2   7   3          5.43          9.19         4.13 o                         
   3   7   3        371.86        351.07        16.96 o                         
   4   7   3       1076.80       1063.88        29.18 o                         
   5   7   3      10948.77      10898.62       126.08 o                         
   6   7   3        876.13        945.53        30.26 o                         
   7   7   3       2364.39       2437.01        58.77 o                         
   8   7   3        613.48        575.93        38.40 o                         
   9   7   3        950.49        906.95        50.99 o                         
  10   7   3        107.99        112.05        20.90 o                         
  11   7   3       1712.41       1796.42        80.46 o                         
  12   7   3         34.84         37.97        17.08 o                         
  13   7   3         27.26         19.31        12.82 o                         
  14   7   3         35.03         82.20        29.98 o                         
   0   8   3       1085.16       1038.61        34.92 o                         
   1   8   3       7171.45       7053.70        90.18 o                         
   2   8   3       3126.62       3225.52        59.00 o                         
   3   8   3       6718.61       6885.04        92.36 o                         
   4   8   3       1083.44       1115.92        31.29 o                         
   5   8   3        113.82        105.75        10.76 o                         
   6   8   3        969.30        898.27        28.87 o                         
   7   8   3       4447.65       4439.79        76.12 o                         
   8   8   3          1.66         11.88         8.22 o                         
   9   8   3       2683.26       2599.94        77.13 o                         
  10   8   3        204.28        234.37        29.52 o                         
  11   8   3       1255.09       1122.22        64.23 o                         
  12   8   3          3.94         15.59        12.89 o                         
  13   8   3       1676.49       1848.28       103.66 o                         
  14   8   3         30.20        -38.91        38.91 o                         
   1   9   3       4270.79       4330.82        68.92 o                         
   2   9   3        340.48        316.16        19.07 o                         
   3   9   3       2571.90       2601.06        57.07 o                         
   4   9   3          0.59         14.24         5.46 o                         
   5   9   3       4202.88       4273.26        71.89 o                         
   6   9   3         19.35         17.41         6.99 o                         
   7   9   3       1280.66       1289.89        45.34 o                         
   8   9   3         19.42         34.10        10.28 o                         
   9   9   3        359.17        335.02        28.90 o                         
  10   9   3        197.09        183.85        26.39 o                         
  11   9   3        849.42        829.24        56.64 o                         
  12   9   3         52.87         75.52        23.04 o                         
  13   9   3         15.50         40.84        32.15 o                         
   0  10   3         49.54         86.08        19.53 o                         
   1  10   3        757.57        644.73        26.88 o                         
   2  10   3         22.38         33.51         7.88 o                         
   3  10   3       3952.12       3986.21        75.70 o                         
   4  10   3       1634.28       1582.79        40.69 o                         
   5  10   3       1539.29       1356.71        39.09 o                         
   6  10   3        466.99        438.79        23.16 o                         
   7  10   3       1274.58       1257.21        45.87 o                         
   8  10   3         37.07         41.97         9.73 o                         
   9  10   3       2132.00       2125.26        72.45 o                         
  10  10   3        282.93        204.12        27.75 o                         
  11  10   3        268.80        274.48        32.81 o                         
  12  10   3         25.51         15.91        14.21 o                         
  13  10   3        575.09        653.45        63.44 o                         
   1  11   3       6933.58       6987.88       101.95 o                         
   2  11   3        883.92        853.14        34.13 o                         
   3  11   3        280.86        294.15        20.68 o                         
   4  11   3        670.50        667.96        27.18 o                         
   5  11   3       3313.57       3349.99        65.32 o                         
   6  11   3        670.65        586.75        33.46 o                         
   7  11   3        747.95        793.14        34.67 o                         
   8  11   3        107.28        108.29        15.69 o                         
   9  11   3        428.86        377.48        32.51 o                         
  10  11   3         42.01         23.39        12.21 o                         
  11  11   3        515.29        499.93        45.76 o                         
  12  11   3        326.46        317.96        38.04 o                         
  13  11   3        272.12        233.12        76.28 o                         
   0  12   3       1594.77       1645.72        81.56 o                         
   1  12   3        901.35        919.35        43.09 o                         
   2  12   3          1.34          1.14         6.72 o                         
   3  12   3        419.13        408.80        23.11 o                         
   4  12   3          6.10         14.10         7.93 o                         
   5  12   3        686.55        728.10        33.15 o                         
   6  12   3        435.15        430.07        29.64 o                         
   7  12   3       2640.22       2591.76        65.98 o                         
   8  12   3        334.85        348.64        31.66 o                         
   9  12   3        181.84        185.01        23.14 o                         
  10  12   3          0.35          1.98        17.27 o                         
  11  12   3         97.97         30.51        19.00 o                         
  12  12   3         14.80         31.93        14.07 o                         
   1  13   3       3898.57       4192.40        99.34 o                         
   2  13   3        851.85        791.70        49.52 o                         
   3  13   3          1.49         -0.95         7.06 o                         
   4  13   3         82.50         84.40        11.47 o                         
   5  13   3       1389.41       1441.53        45.51 o                         
   6  13   3        808.74        778.63        37.98 o                         
   7  13   3        114.91        148.44        16.30 o                         
   8  13   3         74.76        124.19        17.82 o                         
   9  13   3        262.67        258.87        28.25 o                         
  10  13   3         11.84        -12.33        15.19 o                         
  11  13   3        817.25        873.30        66.26 o                         
   0  14   3         53.72         55.58        21.22 o                         
   1  14   3       1745.31       1675.72        64.55 o                         
   2  14   3         19.02          9.59        13.36 o                         
   3  14   3       4695.46       4737.50        98.54 o                         
   4  14   3         76.97         72.43        12.72 o                         
   5  14   3          7.49         21.27         9.11 o                         
   6  14   3         82.91         83.80        15.60 o                         
   7  14   3       2677.99       2693.46        71.17 o                         
   8  14   3        113.56        127.90        19.72 o                         
   9  14   3       1194.15       1416.41        66.49 o                         
  10  14   3        108.46        151.59        26.78 o                         
  11  14   3        475.13        510.77        49.00 o                         
   1  15   3        983.21        978.58        51.83 o                         
   2  15   3        844.27        887.47        49.45 o                         
   3  15   3        141.25        110.15        15.50 o                         
   4  15   3       1591.85       1702.02        56.07 o                         
   5  15   3        469.78        472.38        42.69 o                         
   6  15   3        188.63        129.36        18.01 o                         
   7  15   3          8.80          7.15        10.22 o                         
   8  15   3         26.72         46.56        18.10 o                         
   9  15   3        729.19        773.75        50.24 o                         
  10  15   3          1.35          3.96        15.47 o                         
  11  15   3        319.64        301.05        79.49 o                         
   0  16   3          0.27          7.18        13.39 o                         
   1  16   3        768.61        759.51        62.25 o                         
   2  16   3         36.05         38.68        11.14 o                         
   3  16   3       1177.12       1232.93        60.13 o                         
   4  16   3        174.90        161.85        27.92 o                         
   5  16   3         41.66         87.44        16.56 o                         
   6  16   3         52.16         44.54        19.72 o                         
   7  16   3        152.39        197.23        22.83 o                         
   8  16   3         28.15         30.13        15.77 o                         
   9  16   3        156.00        182.04        35.39 o                         
  10  16   3         45.56         19.71        29.33 o                         
   1  17   3       1408.62       1487.66        68.85 o                         
   2  17   3        197.54        178.15        24.85 o                         
   3  17   3        284.28        275.00        29.86 o                         
   4  17   3         63.02         82.31        15.60 o                         
   5  17   3        967.09        913.02        63.06 o                         
   6  17   3        212.11        189.73        35.83 o                         
   7  17   3          5.71         28.03        16.24 o                         
   8  17   3         98.91         91.83        28.62 o                         
   9  17   3        695.78        779.03        59.87 o                         
   0  18   3         28.83         64.00        25.20 o                         
   1  18   3        166.54        140.03        23.60 o                         
   2  18   3         25.20         37.92        14.20 o                         
   3  18   3       2112.08       2169.96        87.30 o                         
   4  18   3          2.39         -9.16        17.69 o                         
   5  18   3         40.59         69.70        18.96 o                         
   6  18   3          3.57         10.74        15.76 o                         
   7  18   3        679.60        623.06        53.01 o                         
   8  18   3          1.43         14.80        22.54 o                         
   1  19   3         11.78         29.92        16.52 o                         
   2  19   3         11.56         13.24        21.74 o                         
   3  19   3        183.10        192.38        29.69 o                         
   4  19   3        213.58        205.69        30.42 o                         
   5  19   3        290.22        343.89        39.07 o                         
   6  19   3         21.01         33.33        14.13 o                         
   7  19   3         42.61         49.56        19.63 o                         
   0  20   3        406.90        437.90       101.56 o                         
   1  20   3         81.58         41.98        14.16 o                         
   2  20   3         92.77         99.89        24.30 o                         
   3  20   3       1134.18       1364.78        75.63 o                         
   4  20   3         25.87         17.07        17.63 o                         
   5  20   3          0.33         14.10        22.96 o                         
   6  20   3         21.67        108.45        50.41 o                         
   1  21   3        245.48        261.26        34.94 o                         
   2  21   3          1.63         21.94        16.06 o                         
   3  21   3        213.54        137.37        27.25 o                         
   4  21   3         55.09         31.84        31.28 o                         
   5  21   3        295.18        190.82        44.20 o                         
   0  22   3          9.76          7.76        20.74 o                         
   1  22   3          7.39          7.12        16.64 o                         
   2  22   3          0.58         -0.67        33.51 o                         
   3  22   3         22.66         41.46        39.27 o                         
   0   0   4       2947.73       3234.19        88.83 o                         
   1   0   4        495.50        484.83        15.86 o                         
   2   0   4       2472.81       2626.71        49.92 o                         
   3   0   4       3023.99       2992.63        92.83 o                         
   4   0   4         65.40         78.00         7.73 o                         
   5   0   4       2016.67       2070.86        63.94 o                         
   6   0   4      10876.58      10747.48       194.27 o                         
   7   0   4       1903.71       1841.28        49.24 o                         
   8   0   4        708.83        676.01        31.46 o                         
   9   0   4       2277.29       2182.85        71.28 o                         
  10   0   4       7422.54       7670.91       148.06 o                         
  11   0   4         11.35         13.68        15.12 o                         
  12   0   4       1325.86       1341.52        78.97 o                         
  13   0   4        334.80        269.81        44.57 o                         
  14   0   4       1744.54       1819.83       123.68 o                         
  15   0   4        110.87        163.38        56.77 o                         
   1   1   4        791.33        736.06        15.18 o                         
   2   1   4       1286.10       1453.09        29.05 o                         
   3   1   4       1779.12       1822.49        28.00 o                         
   4   1   4        228.08        246.86         9.76 o                         
   5   1   4       7247.85       7350.85        66.26 o                         
   6   1   4       1737.59       1828.93        32.39 o                         
   7   1   4        250.36        231.43        12.30 o                         
   8   1   4       2510.84       2490.10        46.56 o                         
   9   1   4         32.38         34.75         6.68 o                         
  10   1   4         65.35         54.79         9.63 o                         
  11   1   4        329.14        279.59        24.24 o                         
  12   1   4        450.91        448.90        35.00 o                         
  13   1   4          0.58         13.47        11.92 o                         
  14   1   4         65.40         50.09        13.63 o                         
  15   1   4          0.99        -20.95        20.95 o                         
   0   2   4       7689.18       8374.88       129.80 o                         
   1   2   4       8020.18       7958.23        71.00 o                         
   2   2   4       6358.92       6115.06        76.06 o                         
   3   2   4       1517.16       1499.85        25.50 o                         
   4   2   4       4029.44       3984.78        43.55 o                         
   5   2   4       2396.96       2447.39        34.53 o                         
   6   2   4       2398.52       2387.31        41.75 o                         
   7   2   4         27.30         22.81         5.01 o                         
   8   2   4         62.66         43.27         6.63 o                         
   9   2   4         21.14         23.17         7.58 o                         
  10   2   4       1032.17       1010.32        42.93 o                         
  11   2   4          3.39          0.01        10.44 o                         
  12   2   4         25.50         39.49        13.01 o                         
  13   2   4         76.86         62.47        15.58 o                         
  14   2   4        112.08         94.63        23.18 o                         
  15   2   4         72.48         29.97        24.81 o                         
   1   3   4       4754.18       5079.41        62.46 o                         
   2   3   4      87716.74      89866.91       782.33 o                         
   3   3   4       8369.20       8059.71        80.19 o                         
   4   3   4       7988.57       7755.72        94.23 o                         
   5   3   4        440.31        411.41        14.47 o                         
   6   3   4       1339.52       1254.43        29.96 o                         
   7   3   4         36.74         29.05         4.68 o                         
   8   3   4      10855.87      11058.96       119.97 o                         
   9   3   4        676.00        585.41        32.12 o                         
  10   3   4        922.47        847.28        39.30 o                         
  11   3   4       1746.91       1728.67        59.41 o                         
  12   3   4       2334.50       2330.38        72.89 o                         
  13   3   4         11.05         -0.63        11.73 o                         
  14   3   4        693.83        680.54        64.32 o                         
   0   4   4        206.91        315.27        20.95 o                         
   1   4   4       9440.68       9757.81        85.44 o                         
   2   4   4       3514.13       3789.43        43.03 o                         
   3   4   4       4619.68       4795.25        62.36 o                         
   4   4   4         59.00         48.68         8.43 o                         
   5   4   4         36.12         26.28         4.71 o                         
   6   4   4       1271.45       1290.10        28.76 o                         
   7   4   4        376.53        344.78        17.05 o                         
   8   4   4        151.34        161.22        12.63 o                         
   9   4   4       2411.71       2300.23        61.73 o                         
  10   4   4       1205.65       1165.65        46.51 o                         
  11   4   4          2.16         20.28         9.53 o                         
  12   4   4         13.83          9.35        12.70 o                         
  13   4   4        173.03        217.74        29.51 o                         
  14   4   4        223.08        210.50        36.48 o                         
   1   5   4        508.70        443.65        15.20 o                         
   2   5   4       5040.67       4866.02        59.25 o                         
   3   5   4       8919.05       9363.85        87.76 o                         
   4   5   4       2463.30       2667.33        54.55 o                         
   5   5   4        408.76        379.00        15.85 o                         
   6   5   4         10.39          9.45         3.92 o                         
   7   5   4          1.68         -1.11         4.52 o                         
   8   5   4          9.48         11.30         8.49 o                         
   9   5   4        228.09        241.73        21.73 o                         
  10   5   4         73.57         80.09        16.15 o                         
  11   5   4        343.10        296.05        32.82 o                         
  12   5   4        298.94        286.17        32.67 o                         
  13   5   4          1.70          8.03        22.42 o                         
  14   5   4         22.70         13.89        17.63 o                         
   0   6   4      25766.94      25713.34       259.85 o                         
   1   6   4       1031.82       1103.22        28.33 o                         
   2   6   4       4425.97       4161.69        56.75 o                         
   3   6   4       3384.29       3080.17        49.81 o                         
   4   6   4      17806.64      17795.62       150.41 o                         
   5   6   4         71.14         74.26         8.35 o                         
   6   6   4       6259.36       6217.90        73.05 o                         
   7   6   4       1503.42       1509.47        40.18 o                         
   8   6   4       1391.11       1457.30        51.33 o                         
   9   6   4        197.31        212.67        24.38 o                         
  10   6   4       5210.08       5374.83       132.41 o                         
  11   6   4         10.38         39.51        14.48 o                         
  12   6   4         78.16        112.37        21.75 o                         
  13   6   4        567.73        660.46        53.41 o                         
  14   6   4        214.24        232.01        47.21 o                         
   1   7   4       2340.62       2560.93        47.65 o                         
   2   7   4       1040.70        982.78        27.19 o                         
   3   7   4      11616.83      11621.00       117.24 o                         
   4   7   4       5557.89       5602.19        77.01 o                         
   5   7   4        564.18        572.17        23.81 o                         
   6   7   4       4893.85       4930.22        86.51 o                         
   7   7   4       1926.04       1977.95        53.11 o                         
   8   7   4       1726.54       1804.36        60.30 o                         
   9   7   4         21.03         18.32        11.67 o                         
  10   7   4        232.74        208.35        26.92 o                         
  11   7   4         21.38         53.14        19.68 o                         
  12   7   4       1344.35       1329.68        72.22 o                         
  13   7   4         50.63         52.14        18.34 o                         
  14   7   4        373.07        356.29        83.83 o                         
   0   8   4       5178.64       4936.28        84.28 o                         
   1   8   4        551.89        497.38        31.20 o                         
   2   8   4        379.60        370.11        18.99 o                         
   3   8   4       6666.95       6688.46        85.89 o                         
   4   8   4        214.15        261.57        16.38 o                         
   5   8   4        209.69        222.17        15.01 o                         
   6   8   4        781.59        756.40        30.00 o                         
   7   8   4        285.57        288.17        18.94 o                         
   8   8   4        153.63        143.22        15.81 o                         
   9   8   4        277.13        253.06        30.40 o                         
  10   8   4        208.65        238.70        30.34 o                         
  11   8   4        130.56        157.32        27.52 o                         
  12   8   4         42.52         19.63        23.59 o                         
  13   8   4          0.11         53.11        20.41 o                         
   1   9   4       3510.75       3367.45        61.39 o                         
   2   9   4       9315.50       9210.95       115.13 o                         
   3   9   4          3.30          6.29         7.61 o                         
   4   9   4       2854.07       2905.06        57.82 o                         
   5   9   4        963.28       1068.85        33.35 o                         
   6   9   4       4272.37       4074.81        86.77 o                         
   7   9   4        212.62        214.66        16.83 o                         
   8   9   4       3545.77       3754.84        83.26 o                         
   9   9   4        868.90        833.81        44.83 o                         
  10   9   4          1.56          7.79        12.75 o                         
  11   9   4        257.29        228.09        36.34 o                         
  12   9   4        653.24        639.94        52.29 o                         
  13   9   4         12.51         34.80        15.48 o                         
   0  10   4      14903.76      14996.70       190.93 o                         
   1  10   4       1274.64       1284.50        38.25 o                         
   2  10   4        303.48        261.90        20.27 o                         
   3  10   4        710.73        742.61        28.74 o                         
   4  10   4       3748.51       3767.48        98.54 o                         
   5  10   4        165.70        191.11        15.27 o                         
   6  10   4       2512.00       2561.41        64.19 o                         
   7  10   4         58.97         61.19        10.96 o                         
   8  10   4        338.09        328.84        24.92 o                         
   9  10   4        171.58        202.25        23.07 o                         
  10  10   4        456.10        366.09        36.36 o                         
  11  10   4        240.72        228.30        29.97 o                         
  12  10   4         11.68         72.69        21.00 o                         
  13  10   4         90.72        127.06        35.22 o                         
   1  11   4        251.65        249.84        17.80 o                         
   2  11   4         48.87         56.40         9.82 o                         
   3  11   4          2.81         10.55         7.40 o                         
   4  11   4         16.58         29.19         7.21 o                         
   5  11   4       5141.26       4909.14        80.52 o                         
   6  11   4        398.13        370.15        25.38 o                         
   7  11   4          0.24          5.40         9.05 o                         
   8  11   4         69.54         81.38        14.36 o                         
   9  11   4          7.87         12.28         9.67 o                         
  10  11   4        136.51        163.11        27.26 o                         
  11  11   4        164.83        172.55        27.66 o                         
  12  11   4        116.75         82.84        21.02 o                         
  13  11   4          0.71          7.61        30.57 o                         
   0  12   4       8525.70       8318.46       198.16 o                         
   1  12   4         13.30         31.82        10.60 o                         
   2  12   4       1790.36       1860.60        52.73 o                         
   3  12   4       1594.26       1521.54        49.20 o                         
   4  12   4       2669.14       2696.62        58.40 o                         
   5  12   4        139.96        139.27        14.25 o                         
   6  12   4       3590.84       3859.89        84.62 o                         
   7  12   4        391.93        408.12        32.87 o                         
   8  12   4        184.57        168.28        18.98 o                         
   9  12   4          1.02        -10.13        10.13 o                         
  10  12   4       2125.13       2326.21       130.33 o                         
  11  12   4         85.47        140.41        27.32 o                         
  12  12   4        143.86        154.78        28.59 o                         
   1  13   4       1058.61       1039.07        52.08 o                         
   2  13   4       3427.46       3553.35        91.86 o                         
   3  13   4        335.47        307.27        32.67 o                         
   4  13   4       1242.00       1304.37        41.62 o                         
   5  13   4        893.36       1003.67        47.22 o                         
   6  13   4       1423.28       1312.72        50.05 o                         
   7  13   4         52.73         39.34        10.41 o                         
   8  13   4       2224.82       2283.95        71.30 o                         
   9  13   4        200.29        219.93        25.85 o                         
  10  13   4         11.33         45.76        16.55 o                         
  11  13   4          2.34         32.11        18.89 o                         
   0  14   4          8.96          7.92        12.77 o                         
   1  14   4         35.27         61.32        16.18 o                         
   2  14   4         19.00         28.00        11.50 o                         
   3  14   4         62.70         51.64        12.25 o                         
   4  14   4        294.99        263.45        21.69 o                         
   5  14   4        728.12        741.54        37.38 o                         
   6  14   4         84.02         97.52        15.14 o                         
   7  14   4        135.97        115.67        15.79 o                         
   8  14   4          6.61         29.88        17.92 o                         
   9  14   4         60.66        101.89        19.71 o                         
  10  14   4          0.39         27.37        18.94 o                         
  11  14   4          0.29         32.64        18.88 o                         
   1  15   4          3.49         14.09        11.41 o                         
   2  15   4       1414.85       1486.33        68.88 o                         
   3  15   4        643.20        624.10        36.27 o                         
   4  15   4        980.27       1066.33        44.63 o                         
   5  15   4         51.54         50.71        13.15 o                         
   6  15   4        346.24        262.14        28.59 o                         
   7  15   4         64.05         86.64        15.20 o                         
   8  15   4        719.68        860.98        46.21 o                         
   9  15   4        191.40        261.56        31.76 o                         
  10  15   4          0.15         31.69        18.19 o                         
  11  15   4         26.09          5.72        35.22 o                         
   0  16   4       1848.50       1746.53       100.60 o                         
   1  16   4        594.64        645.05        43.76 o                         
   2  16   4         46.29         63.86        20.16 o                         
   3  16   4         73.81         79.05        16.72 o                         
   4  16   4       2417.34       2484.23        89.81 o                         
   5  16   4        234.20        250.21        25.71 o                         
   6  16   4        635.69        619.37        42.45 o                         
   7  16   4         49.24         55.34        13.26 o                         
   8  16   4        164.59         99.20        22.46 o                         
   9  16   4        240.33        344.07        35.16 o                         
  10  16   4        705.03        655.28        64.27 o                         
   1  17   4          4.26         -5.88        13.14 o                         
   2  17   4         42.16          8.22        14.64 o                         
   3  17   4        611.41        599.24        39.10 o                         
   4  17   4         53.70         86.07        17.99 o                         
   5  17   4         20.73         43.40        14.77 o                         
   6  17   4          0.69         24.98        13.39 o                         
   7  17   4          5.62         25.79        12.67 o                         
   8  17   4          2.37         12.44        14.98 o                         
   9  17   4          4.78          5.99        14.90 o                         
   0  18   4       1426.20       1588.97       105.33 o                         
   1  18   4         36.91         45.94        16.54 o                         
   2  18   4          1.44         35.24        18.55 o                         
   3  18   4        439.41        426.58        57.19 o                         
   4  18   4        768.98        842.16        56.83 o                         
   5  18   4          2.19         32.29        16.30 o                         
   6  18   4        940.87       1074.39        67.49 o                         
   7  18   4        247.56        385.82        41.77 o                         
   8  18   4         59.48         91.35        40.03 o                         
   1  19   4        172.82        203.30        29.34 o                         
   2  19   4       1514.95       1459.91        74.46 o                         
   3  19   4         44.18         25.74        14.83 o                         
   4  19   4        761.91        825.47        58.07 o                         
   5  19   4        230.88        261.61        50.23 o                         
   6  19   4         24.02         11.01        13.87 o                         
   7  19   4         54.81         59.63        20.14 o                         
   0  20   4        119.61         61.53        25.90 o                         
   1  20   4        196.88        247.76        33.89 o                         
   2  20   4         44.36         67.19        20.42 o                         
   3  20   4        103.52         50.87        19.28 o                         
   4  20   4        210.95        101.39        34.65 o                         
   5  20   4         42.52         59.42        24.49 o                         
   6  20   4        141.04        171.73        42.94 o                         
   1  21   4        498.28        468.08        46.63 o                         
   2  21   4        136.65        212.46        41.60 o                         
   3  21   4        156.75        101.30        18.99 o                         
   4  21   4          4.26          6.76        17.32 o                         
   5  21   4          8.27         33.96        34.01 o                         
   0  22   4        784.19        651.14       110.77 o                         
   1  22   4         45.20         14.52        26.19 o                         
   3  22   4        113.10         89.09        48.97 o                         
   1   1   5      20576.38      21761.78       237.73 o                         
   2   1   5       4319.65       4528.43        88.94 o                         
   3   1   5          6.11         12.26         3.55 o                         
   4   1   5        478.24        396.78        13.09 o                         
   5   1   5      14276.89      14654.24       128.07 o                         
   6   1   5          5.26         26.92         3.96 o                         
   7   1   5       1057.92        965.15        26.36 o                         
   8   1   5        248.67        200.31        13.18 o                         
   9   1   5       5288.37       5259.17        78.58 o                         
  10   1   5        414.39        361.89        25.34 o                         
  11   1   5        438.37        411.77        32.41 o                         
  12   1   5         51.60         37.33        12.21 o                         
  13   1   5        184.44        225.33        30.44 o                         
  14   1   5          3.36         13.81        17.00 o                         
  15   1   5        634.73        352.89        85.37 o                         
   0   2   5       4890.15       5341.56        84.55 o                         
   1   2   5         78.34        138.48         9.09 o                         
   2   2   5       5562.97       5384.02        65.69 o                         
   3   2   5      21288.55      22074.21       258.37 o                         
   4   2   5       4901.58       4963.23        53.28 o                         
   5   2   5        890.63       1035.17        21.92 o                         
   6   2   5       1684.60       1632.83        32.47 o                         
   7   2   5       7980.12       8041.50       112.45 o                         
   8   2   5        506.05        505.46        21.70 o                         
   9   2   5       4588.22       4588.23        79.60 o                         
  10   2   5       4024.96       3926.30        85.88 o                         
  11   2   5        280.75        241.03        21.57 o                         
  12   2   5         37.79         25.70        13.57 o                         
  13   2   5       1288.25       1191.89        67.04 o                         
  14   2   5        120.31        116.43        28.90 o                         
   1   3   5          8.44          6.15         4.95 o                         
   2   3   5       5429.78       5601.27        63.57 o                         
   3   3   5       3903.29       4160.30        56.91 o                         
   4   3   5       1779.60       1968.38        26.91 o                         
   5   3   5        222.48        206.41        10.93 o                         
   6   3   5         69.66         63.32         6.71 o                         
   7   3   5        159.85        170.52        12.22 o                         
   8   3   5          4.44         15.18         6.06 o                         
   9   3   5         14.92         18.98         7.94 o                         
  10   3   5        110.96        118.53        15.47 o                         
  11   3   5        342.78        378.62        28.20 o                         
  12   3   5        193.19        182.78        27.01 o                         
  13   3   5         78.35         67.71        16.81 o                         
  14   3   5         34.54         39.98        19.41 o                         
   0   4   5       8594.77       8536.29       108.60 o                         
   1   4   5      11333.10      11537.28       108.08 o                         
   2   4   5        351.00        387.35        16.14 o                         
   3   4   5      20975.24      21228.06       172.15 o                         
   4   4   5        499.69        652.73        18.87 o                         
   5   4   5        508.18        502.89        21.97 o                         
   6   4   5       1691.95       1580.80        28.71 o                         
   7   4   5       7838.62       7763.67        88.69 o                         
   8   4   5        379.57        354.42        20.39 o                         
   9   4   5        135.18        122.29        14.60 o                         
  10   4   5        494.68        501.36        30.54 o                         
  11   4   5        400.99        405.88        32.68 o                         
  12   4   5          2.11         24.22        13.07 o                         
  13   4   5       1265.16       1346.56        73.65 o                         
  14   4   5        183.64        142.91        45.21 o                         
   1   5   5      17385.74      17949.40       141.45 o                         
   2   5   5       1883.67       1811.43        33.83 o                         
   3   5   5       4484.93       4460.15        75.40 o                         
   4   5   5          8.50         37.55         5.42 o                         
   5   5   5      14149.63      13577.05       126.42 o                         
   6   5   5        741.16        709.66        21.91 o                         
   7   5   5        256.45        220.89        15.39 o                         
   8   5   5       2423.23       2433.07        58.86 o                         
   9   5   5       3229.49       3245.86        81.87 o                         
  10   5   5        350.59        302.67        29.32 o                         
  11   5   5       2077.77       2171.95        85.59 o                         
  12   5   5        515.69        461.68        41.89 o                         
  13   5   5        280.03        272.25        40.55 o                         
  14   5   5        173.36        218.17        53.32 o                         
   0   6   5       1571.31       1646.80        59.24 o                         
   1   6   5       4473.74       4432.67        56.99 o                         
   2   6   5       3558.13       3964.19        55.68 o                         
   3   6   5       5976.03       6123.12       107.02 o                         
   4   6   5        773.96        777.39        23.39 o                         
   5   6   5        688.14        646.10        23.75 o                         
   6   6   5         15.85         23.41         7.34 o                         
   7   6   5        229.69        236.54        16.11 o                         
   8   6   5        123.30        124.78        15.45 o                         
   9   6   5        321.01        333.85        30.79 o                         
  10   6   5         70.23         59.02        14.64 o                         
  11   6   5        271.63        273.33        33.54 o                         
  12   6   5         45.05         83.85        17.72 o                         
  13   6   5         19.43         43.36        22.27 o                         
  14   6   5         36.52         20.74        34.57 o                         
   1   7   5       8192.15       7735.88        92.94 o                         
   2   7   5      11627.06      11484.08       113.21 o                         
   3   7   5        142.83        144.46        18.71 o                         
   4   7   5        790.15        684.22        24.89 o                         
   5   7   5       4346.92       4193.59        61.93 o                         
   6   7   5        331.09        319.48        21.97 o                         
   7   7   5       1089.52       1121.96        40.04 o                         
   8   7   5       2356.82       2249.79        67.39 o                         
   9   7   5       1253.78       1298.83        61.38 o                         
  10   7   5        578.14        584.95        50.31 o                         
  11   7   5       1744.03       1924.99        83.48 o                         
  12   7   5          7.56         20.51        12.62 o                         
  13   7   5          7.58        -14.36        15.26 o                         
   0   8   5       7651.76       7603.10       158.84 o                         
   1   8   5       7974.61       7914.84        98.15 o                         
   2   8   5       4936.90       4929.80        69.68 o                         
   3   8   5       9453.83       9556.62       107.61 o                         
   4   8   5       5523.36       5618.53        80.55 o                         
   5   8   5        560.59        560.70        26.37 o                         
   6   8   5       1666.86       1684.63        63.42 o                         
   7   8   5       4549.67       4476.07        78.11 o                         
   8   8   5        189.49        148.07        18.32 o                         
   9   8   5        457.47        471.67        38.61 o                         
  10   8   5       1386.21       1456.09        69.93 o                         
  11   8   5       2775.68       2751.10       101.78 o                         
  12   8   5         12.10          7.36        21.49 o                         
  13   8   5        747.60        756.49        58.52 o                         
   1   9   5       2393.93       2471.44        51.99 o                         
   2   9   5        273.54        212.40        14.39 o                         
   3   9   5       1904.77       1918.07        44.85 o                         
   4   9   5        227.36        229.05        16.18 o                         
   5   9   5       3131.83       3289.27        60.45 o                         
   6   9   5        207.17        214.61        20.28 o                         
   7   9   5         63.10         44.50        10.01 o                         
   8   9   5        149.29        143.47        16.35 o                         
   9   9   5        563.60        576.58        34.09 o                         
  10   9   5        119.23         81.29        14.72 o                         
  11   9   5        662.97        710.54        64.42 o                         
  12   9   5         95.34        113.95        24.65 o                         
  13   9   5         18.07          2.09        17.42 o                         
   0  10   5        878.99        742.05       124.68 o                         
   1  10   5       1878.15       1729.60        57.43 o                         
   2  10   5        208.92        190.77        15.31 o                         
   3  10   5       2610.64       2605.96        55.20 o                         
   4  10   5         59.52         47.87         9.53 o                         
   5  10   5       1972.74       2012.56        48.22 o                         
   6  10   5        157.85        166.79        18.94 o                         
   7  10   5        927.16        947.12        40.43 o                         
   8  10   5         40.62         71.55        13.17 o                         
   9  10   5       2682.82       2747.76        76.25 o                         
  10  10   5        142.27        146.25        29.19 o                         
  11  10   5         16.10         53.03        19.30 o                         
  12  10   5        154.69        208.19        32.58 o                         
  13  10   5        353.35        306.65        71.32 o                         
   1  11   5       5048.92       4955.03       100.66 o                         
   2  11   5       1438.26       1458.96        45.08 o                         
   3  11   5        253.67        258.02        17.80 o                         
   4  11   5         60.34         47.05         9.19 o                         
   5  11   5       2257.10       2226.80        59.25 o                         
   6  11   5       2559.00       2491.76        65.58 o                         
   7  11   5        204.77        241.64        21.01 o                         
   8  11   5        148.00        158.35        18.41 o                         
   9  11   5        494.23        442.29        30.86 o                         
  10  11   5        149.27        177.63        27.33 o                         
  11  11   5       1249.32       1448.28        77.71 o                         
  12  11   5        635.56        655.31        54.25 o                         
   0  12   5         42.62         45.16        30.12 o                         
   1  12   5        234.27        215.19        21.22 o                         
   2  12   5         58.47         58.80        12.87 o                         
   3  12   5       3249.91       3236.84        67.53 o                         
   4  12   5       2044.26       2020.83        54.09 o                         
   5  12   5         24.23          6.51         7.78 o                         
   6  12   5         16.97         33.17        10.37 o                         
   7  12   5        668.91        664.84        35.66 o                         
   8  12   5        132.58        140.27        18.04 o                         
   9  12   5        320.35        345.08        28.68 o                         
  10  12   5        142.45        187.25        30.34 o                         
  11  12   5        266.46        255.92        33.85 o                         
  12  12   5          2.61        -18.44        19.41 o                         
   1  13   5        411.53        438.94        32.02 o                         
   2  13   5        852.09        860.94        50.15 o                         
   3  13   5        751.19        803.96        38.41 o                         
   4  13   5          2.81          7.19         7.03 o                         
   5  13   5        790.15        822.30        38.02 o                         
   6  13   5         10.48         -5.94         9.33 o                         
   7  13   5         12.75         12.26        10.68 o                         
   8  13   5        130.90        188.04        21.85 o                         
   9  13   5        165.33        162.53        20.79 o                         
  10  13   5        133.11        108.51        25.99 o                         
  11  13   5        756.71        812.50        61.15 o                         
   0  14   5        671.41        785.89        68.73 o                         
   1  14   5        728.92        739.51        42.99 o                         
   2  14   5        317.51        325.52        29.54 o                         
   3  14   5        628.85        725.67        38.56 o                         
   4  14   5         58.12         87.63        13.53 o                         
   5  14   5         36.01         62.63        12.06 o                         
   6  14   5        476.51        545.71        33.36 o                         
   7  14   5       2471.04       2480.65        73.58 o                         
   8  14   5        583.30        626.67        38.07 o                         
   9  14   5        796.94        966.29        55.07 o                         
  10  14   5         17.15         40.96        16.29 o                         
  11  14   5        138.03        106.63        24.97 o                         
   1  15   5        715.93        606.46        40.72 o                         
   2  15   5       1518.23       1576.31        89.83 o                         
   3  15   5         21.11          7.86         9.05 o                         
   4  15   5       2319.86       2438.67        76.31 o                         
   5  15   5       1079.82       1101.85        52.87 o                         
   6  15   5         78.09         49.72        14.82 o                         
   7  15   5        132.10        132.47        20.63 o                         
   8  15   5         71.05         53.42        15.56 o                         
   9  15   5        662.11        558.34        52.76 o                         
  10  15   5        217.22        150.98        27.12 o                         
  11  15   5         81.41         52.94        36.24 o                         
   0  16   5        118.35         92.26        31.00 o                         
   1  16   5        963.67        957.31        53.39 o                         
   2  16   5        156.96        190.47        28.29 o                         
   3  16   5       1512.96       1704.76        63.91 o                         
   4  16   5        620.10        649.51        40.73 o                         
   5  16   5        115.28         93.45        20.00 o                         
   6  16   5         68.60         77.41        17.02 o                         
   7  16   5         83.74         83.45        15.01 o                         
   8  16   5          6.68         -6.50        13.93 o                         
   9  16   5         34.75         25.70        12.32 o                         
  10  16   5         26.63         86.74        25.94 o                         
   1  17   5        609.40        659.73        47.01 o                         
   2  17   5          3.69         14.17        13.12 o                         
   3  17   5        278.81        274.29        27.53 o                         
   4  17   5        803.74        873.20        55.30 o                         
   5  17   5       1551.54       1631.55        78.18 o                         
   6  17   5         60.67         57.12        19.44 o                         
   7  17   5        183.56        248.66        26.77 o                         
   8  17   5        672.23        805.39        58.57 o                         
   9  17   5        442.94        416.05        49.69 o                         
   0  18   5        119.28        133.57        32.99 o                         
   1  18   5        530.81        506.09        42.02 o                         
   2  18   5        171.74        205.54        28.66 o                         
   3  18   5       2044.29       2012.83        85.41 o                         
   4  18   5         91.77         51.38        18.74 o                         
   5  18   5        109.42        146.48        25.45 o                         
   6  18   5         13.49         18.69        21.55 o                         
   7  18   5        342.77        306.69        33.81 o                         
   8  18   5         24.66         29.19        54.93 o                         
   9  18   5         83.28        133.43        56.25 o                         
   1  19   5        165.49        239.34        31.19 o                         
   2  19   5         37.20         25.60        11.69 o                         
   3  19   5         29.97         47.06        17.73 o                         
   4  19   5         78.08         54.83        32.45 o                         
   5  19   5        154.70        172.73        28.99 o                         
   6  19   5         19.71         11.73        15.61 o                         
   7  19   5        125.71        201.49        74.44 o                         
   0  20   5          8.64        -10.43        19.78 o                         
   1  20   5        175.20        202.05        30.94 o                         
   2  20   5          5.24         18.01        24.34 o                         
   3  20   5        396.11        460.09        44.58 o                         
   4  20   5        120.36        110.17        35.61 o                         
   5  20   5         92.58         79.50        21.27 o                         
   6  20   5          5.53          7.00        18.84 o                         
   1  21   5        102.73        124.21        26.45 o                         
   2  21   5          2.38         42.18        24.50 o                         
   3  21   5        209.64        211.95        30.95 o                         
   4  21   5         75.28         66.27        24.66 o                         
   5  21   5        609.12        583.07       102.18 o                         
   0  22   5         67.62         92.93        46.26 o                         
   1  22   5         10.30         50.34        41.29 o                         
   0   0   6      16037.47      16388.98       312.15 o                         
   1   0   6       9943.37      10090.44       196.76 o                         
   2   0   6       3282.47       3301.06        54.52 o                         
   3   0   6        521.95        583.30        24.33 o                         
   4   0   6       2438.87       2075.10        52.75 o                         
   5   0   6       2644.01       2917.36        77.30 o                         
   6   0   6       5539.03       5602.17       128.43 o                         
   7   0   6       4060.83       3866.44        82.59 o                         
   8   0   6          4.60         22.40        10.07 o                         
   9   0   6        491.61        487.26        31.92 o                         
  10   0   6       7549.92       7185.04       211.15 o                         
  11   0   6        202.58        252.70        73.64 o                         
  12   0   6       1457.83       1458.53       101.17 o                         
  13   0   6       2103.55       2476.28       185.48 o                         
  14   0   6       1192.35       1224.22       191.40 o                         
   1   1   6       2138.97       2119.34        34.78 o                         
   2   1   6       6363.93       6684.22        94.41 o                         
   3   1   6       1117.89       1051.46        19.20 o                         
   4   1   6          5.58         12.15         3.07 o                         
   5   1   6        304.44        269.99        13.35 o                         
   6   1   6         15.92         16.81         4.42 o                         
   7   1   6         78.74         78.54         8.13 o                         
   8   1   6       2057.24       2040.23        42.04 o                         
   9   1   6        257.18        292.83        28.71 o                         
  10   1   6        247.21        244.66        23.67 o                         
  11   1   6        128.76        122.59        19.58 o                         
  12   1   6        438.49        435.89        38.61 o                         
  13   1   6         13.88          7.65        14.41 o                         
  14   1   6         73.44         98.90        25.03 o                         
   0   2   6       3781.42       3922.14        75.28 o                         
   1   2   6        404.92        371.99        11.98 o                         
   2   2   6       1929.73       1879.64        33.73 o                         
   3   2   6       1733.26       1751.76        33.04 o                         
   4   2   6       2289.17       2300.74        50.16 o                         
   5   2   6          1.52         12.22         5.31 o                         
   6   2   6       1231.86       1135.14        27.08 o                         
   7   2   6        983.31        952.89        27.28 o                         
   8   2   6        162.94        158.82        13.65 o                         
   9   2   6         14.83         11.76         6.79 o                         
  10   2   6        644.57        560.78        32.31 o                         
  11   2   6        492.76        491.40        38.81 o                         
  12   2   6        244.58        251.62        31.17 o                         
  13   2   6        271.92        368.34        61.61 o                         
  14   2   6        126.71        108.40        33.13 o                         
   1   3   6       6169.98       6116.06        64.42 o                         
   2   3   6      11814.33      11559.59       146.93 o                         
   3   3   6        518.27        563.19        24.05 o                         
   4   3   6       4987.51       4716.67        60.43 o                         
   5   3   6       4144.47       4039.24        59.30 o                         
   6   3   6       3234.17       3187.11        44.13 o                         
   7   3   6         50.03         42.64         6.75 o                         
   8   3   6       4633.69       4691.90        77.92 o                         
   9   3   6       1051.53       1038.25        37.28 o                         
  10   3   6          6.84          8.51         9.64 o                         
  11   3   6        567.76        614.94        39.95 o                         
  12   3   6       2041.56       2097.42        88.70 o                         
  13   3   6         33.00         29.63        20.73 o                         
  14   3   6        715.21        740.19        65.69 o                         
   0   4   6       4665.10       5098.03        78.62 o                         
   1   4   6       2237.50       2329.19        36.19 o                         
   2   4   6        745.14        808.14        26.31 o                         
   3   4   6      28240.09      29514.27       255.34 o                         
   4   4   6         12.91         27.33         4.61 o                         
   5   4   6        113.68        116.03         8.33 o                         
   6   4   6       3024.29       2955.74        50.02 o                         
   7   4   6       1195.44       1266.46        34.11 o                         
   8   4   6        801.15        791.26        30.79 o                         
   9   4   6        713.31        691.13        33.83 o                         
  10   4   6        260.03        265.73        22.34 o                         
  11   4   6        222.96        238.37        26.04 o                         
  12   4   6        430.41        488.15        43.48 o                         
  13   4   6         21.11         17.93        15.95 o                         
  14   4   6        339.74        393.54        60.37 o                         
   1   5   6        987.29        899.80        21.76 o                         
   2   5   6       2667.06       2609.74        45.20 o                         
   3   5   6        169.67        265.44        13.98 o                         
   4   5   6       2885.40       3003.02        48.77 o                         
   5   5   6         41.59         20.03         4.90 o                         
   6   5   6        171.37        139.42        11.37 o                         
   7   5   6        318.93        329.02        18.78 o                         
   8   5   6       1141.81       1217.25        41.58 o                         
   9   5   6        160.44        129.36        22.42 o                         
  10   5   6          7.91         26.59        13.07 o                         
  11   5   6        294.22        299.95        32.15 o                         
  12   5   6       1457.70       1477.66       126.10 o                         
  13   5   6        181.29        159.04        34.12 o                         
  14   5   6          7.25         14.54        21.00 o                         
   0   6   6      40138.08      39769.65       389.75 o                         
   1   6   6        679.30        580.39        21.83 o                         
   2   6   6       2392.26       2595.47        44.27 o                         
   3   6   6       4815.54       4667.86        55.87 o                         
   4   6   6      23978.91      23697.55       200.47 o                         
   5   6   6       1157.06       1245.03        32.42 o                         
   6   6   6       9049.46       9126.69       112.38 o                         
   7   6   6       1903.90       1940.67        52.18 o                         
   8   6   6        669.06        705.21        39.83 o                         
   9   6   6       3240.71       3331.95        98.22 o                         
  10   6   6       3528.36       3477.44       110.86 o                         
  11   6   6         32.87         11.41        20.59 o                         
  12   6   6        592.24        617.87        48.70 o                         
  13   6   6        431.29        349.90        46.32 o                         
  14   6   6        268.94        246.77        66.22 o                         
   1   7   6       2320.42       2521.93        50.20 o                         
   2   7   6       4724.36       4783.71        65.97 o                         
   3   7   6          0.75         14.07         5.33 o                         
   4   7   6       3400.78       3248.14        95.37 o                         
   5   7   6       1072.86       1000.21        38.40 o                         
   6   7   6        271.29        332.86        22.90 o                         
   7   7   6        120.21        140.05        14.42 o                         
   8   7   6       1371.30       1350.86        46.75 o                         
   9   7   6        238.04        212.15        24.68 o                         
  10   7   6        306.83        335.12        33.98 o                         
  11   7   6        204.50        186.36        25.61 o                         
  12   7   6        289.76        290.65        34.66 o                         
  13   7   6         14.03         53.55        38.85 o                         
   0   8   6       1016.51       1022.66        53.08 o                         
   1   8   6          5.04         15.29         4.92 o                         
   2   8   6       4009.58       3974.83        70.73 o                         
   3   8   6       2894.23       2859.24        53.70 o                         
   4   8   6        343.01        283.72        17.28 o                         
   5   8   6        293.23        311.83        24.78 o                         
   6   8   6        295.46        301.28        22.76 o                         
   7   8   6          3.16          5.48         6.87 o                         
   8   8   6        585.73        581.37        35.39 o                         
   9   8   6          0.25          0.85        10.38 o                         
  10   8   6         25.44         39.53        15.51 o                         
  11   8   6        426.51        484.25        44.83 o                         
  12   8   6          1.11         26.48        16.60 o                         
  13   8   6         42.72          8.05        19.27 o                         
   1   9   6       1085.29       1046.58        33.30 o                         
   2   9   6       4115.26       3845.64        63.78 o                         
   3   9   6        324.96        339.42        18.67 o                         
   4   9   6      14485.18      15083.82       154.51 o                         
   5   9   6       6083.04       6096.02       117.22 o                         
   6   9   6       2616.02       2564.68        68.73 o                         
   7   9   6         38.42         77.66        11.20 o                         
   8   9   6       3399.33       3439.50        80.71 o                         
   9   9   6        789.30        750.76        38.77 o                         
  10   9   6          2.20         12.34        11.94 o                         
  11   9   6        457.34        433.05        41.64 o                         
  12   9   6        709.13        681.42        54.10 o                         
  13   9   6          0.18         23.94        16.79 o                         
   0  10   6       2686.00       2802.59        99.87 o                         
   1  10   6        314.63        286.59        18.16 o                         
   2  10   6        854.60        836.70        29.56 o                         
   3  10   6        115.95        127.46        12.36 o                         
   4  10   6       3507.60       3486.92        66.85 o                         
   5  10   6        896.09        936.65        40.93 o                         
   6  10   6       3545.33       3481.52        83.53 o                         
   7  10   6        944.94        950.52        40.51 o                         
   8  10   6         52.02         53.08        14.15 o                         
   9  10   6        196.31        199.90        20.78 o                         
  10  10   6        451.59        413.80        34.00 o                         
  11  10   6         94.03         87.17        22.35 o                         
  12  10   6         20.79         52.26        30.23 o                         
  13  10   6         42.00        -18.20        33.38 o                         
   1  11   6        306.70        273.00        23.35 o                         
   2  11   6        391.16        378.35        20.94 o                         
   3  11   6        143.00        141.48        13.53 o                         
   4  11   6        883.44        889.42        34.24 o                         
   5  11   6        941.38        908.87        59.85 o                         
   6  11   6         14.85         23.24        13.00 o                         
   7  11   6         24.63         26.54        16.46 o                         
   8  11   6         81.34         57.43        13.54 o                         
   9  11   6         31.92         32.44        12.62 o                         
  10  11   6         22.31         45.88        15.96 o                         
  11  11   6        114.39         85.60        27.94 o                         
  12  11   6          0.81         43.12        23.08 o                         
   0  12   6       1494.69       1441.29        78.36 o                         
   1  12   6        696.12        574.08        34.26 o                         
   2  12   6         19.60         31.45        10.10 o                         
   3  12   6        264.52        226.83        17.45 o                         
   4  12   6        537.71        516.16        27.57 o                         
   5  12   6         16.28         29.54         8.84 o                         
   6  12   6        300.90        369.72        28.95 o                         
   7  12   6        136.08        142.77        18.61 o                         
   8  12   6         44.91         25.96         9.88 o                         
   9  12   6        151.36        134.65        19.51 o                         
  10  12   6       2547.23       2571.92       101.94 o                         
  11  12   6        362.44        433.98        43.90 o                         
  12  12   6        224.61        209.63       123.41 o                         
   1  13   6        633.88        618.32        37.59 o                         
   2  13   6       2320.14       2494.06        68.01 o                         
   3  13   6       1546.05       1514.79        53.27 o                         
   4  13   6          6.10         22.28        12.39 o                         
   5  13   6        379.85        436.85        28.11 o                         
   6  13   6        434.25        396.80        27.78 o                         
   7  13   6        500.04        475.75        38.71 o                         
   8  13   6       1407.42       1374.83        55.59 o                         
   9  13   6        238.50        256.69        25.34 o                         
  10  13   6         74.58         94.09        18.86 o                         
  11  13   6        255.60        268.19        35.95 o                         
   0  14   6         44.94         68.76        57.43 o                         
   1  14   6         34.49         20.18        12.52 o                         
   2  14   6         15.31         14.46         8.94 o                         
   3  14   6          4.41          4.59         8.85 o                         
   4  14   6        996.10        935.65        52.77 o                         
   5  14   6        192.82        219.58        23.80 o                         
   6  14   6         56.81         59.02        12.95 o                         
   7  14   6         11.62         22.02        11.33 o                         
   8  14   6        165.55        178.30        20.34 o                         
   9  14   6         51.99         43.88        14.79 o                         
  10  14   6          0.19         14.56        13.46 o                         
  11  14   6         28.11         15.19        18.02 o                         
   1  15   6        658.71        640.29        41.72 o                         
   2  15   6       3950.96       4084.66       115.94 o                         
   3  15   6          9.85         17.77         8.32 o                         
   4  15   6       2462.16       2817.45        83.07 o                         
   5  15   6        498.75        516.74        40.84 o                         
   6  15   6        954.78        974.67        52.03 o                         
   7  15   6          0.61         16.70        15.30 o                         
   8  15   6        729.76        868.66        46.86 o                         
   9  15   6        169.06        207.58        27.36 o                         
  10  15   6         34.08         29.15        18.96 o                         
  11  15   6         21.91         35.20        31.04 o                         
   0  16   6       1991.48       1955.70       108.23 o                         
   1  16   6        101.51         96.38        19.13 o                         
   2  16   6       1494.53       1505.98        59.66 o                         
   3  16   6        343.13        431.47        32.51 o                         
   4  16   6        560.28        536.48        37.00 o                         
   5  16   6         73.69         75.10        16.19 o                         
   6  16   6        885.25        962.31        52.32 o                         
   7  16   6        237.98        275.34        33.25 o                         
   8  16   6        178.05        157.87        25.22 o                         
   9  16   6         20.14         39.64        14.65 o                         
  10  16   6        807.49        945.77        93.31 o                         
   1  17   6          1.06         14.84        11.76 o                         
   2  17   6        264.36        223.14        24.93 o                         
   3  17   6         84.05         66.79        18.45 o                         
   4  17   6          1.63         14.82        14.12 o                         
   5  17   6         23.36         17.72        13.28 o                         
   6  17   6         57.27         27.11        14.39 o                         
   7  17   6         20.04         -2.55        15.81 o                         
   8  17   6         31.21         40.77        16.30 o                         
   9  17   6          0.61        -37.37        37.37 o                         
   0  18   6       1394.67       1529.71       104.83 o                         
   1  18   6        750.93        757.21        83.82 o                         
   2  18   6        182.75        245.15        27.59 o                         
   3  18   6         69.74        169.75        26.93 o                         
   4  18   6       1490.73       1670.92        82.48 o                         
   5  18   6         14.27         30.29        14.07 o                         
   6  18   6         57.90         71.69        25.84 o                         
   7  18   6        454.10        478.29        45.36 o                         
   8  18   6         25.65         17.41        21.35 o                         
   1  19   6       1295.25       1321.57        70.65 o                         
   2  19   6       2912.34       3073.38       108.62 o                         
   3  19   6        424.40        385.81        52.85 o                         
   4  19   6         32.05         14.26        13.54 o                         
   5  19   6        116.50         90.96        22.48 o                         
   6  19   6        245.72        242.83        34.93 o                         
   7  19   6        135.38         81.63        32.04 o                         
   0  20   6        100.07         15.75        21.64 o                         
   1  20   6          1.96          8.03        17.42 o                         
   2  20   6          0.04         25.98        23.33 o                         
   3  20   6          5.28        -11.46        13.69 o                         
   4  20   6         57.62         38.48        17.09 o                         
   5  20   6          7.89         -0.75        24.34 o                         
   6  20   6        138.33        158.75       101.60 o                         
   1  21   6         99.88         91.89        26.91 o                         
   2  21   6        207.71        329.47        46.26 o                         
   3  21   6        173.29        119.71        39.65 o                         
   4  21   6          2.17         30.31        43.36 o                         
   5  21   6         27.57          9.39        31.43 o                         
   0  22   6        561.40        427.44        88.87 o                         
   1  22   6          5.76         64.24        39.01 o                         
   1   1   7       1329.60       1394.77        32.24 o                         
   2   1   7        683.59        737.91        15.37 o                         
   3   1   7         65.04         54.44         4.56 o                         
   4   1   7       1168.05       1306.64        23.56 o                         
   5   1   7       7171.74       6957.30        74.10 o                         
   6   1   7        147.35        109.98         9.04 o                         
   7   1   7        275.50        236.54        13.97 o                         
   8   1   7       2784.20       2621.31        55.86 o                         
   9   1   7       1800.10       1728.62        47.34 o                         
  10   1   7        220.92        214.91        31.30 o                         
  11   1   7        231.16        276.18        30.94 o                         
  12   1   7        787.85        765.84        52.53 o                         
  13   1   7         97.32         75.96        19.60 o                         
  14   1   7        364.57        269.76        40.64 o                         
   0   2   7       6830.24       7185.81       117.56 o                         
   1   2   7       2224.21       2268.18        44.59 o                         
   2   2   7       2386.34       2520.65        42.23 o                         
   3   2   7       7811.42       7573.70       109.93 o                         
   4   2   7       2881.93       2761.37        59.43 o                         
   5   2   7       1504.06       1404.85        28.08 o                         
   6   2   7      10361.12      10614.04       100.88 o                         
   7   2   7       6532.67       6553.40        75.83 o                         
   8   2   7        102.84        105.11        10.83 o                         
   9   2   7       3465.00       3298.57        69.30 o                         
  10   2   7        249.58        251.45        26.47 o                         
  11   2   7       1362.73       1345.80        65.92 o                         
  12   2   7        147.22        143.17        29.64 o                         
  13   2   7       1653.07       1656.99        95.14 o                         
  14   2   7        203.38        241.74        44.01 o                         
   1   3   7         10.70         27.81         3.83 o                         
   2   3   7        101.43         96.94        13.83 o                         
   3   3   7         16.93         30.11         6.65 o                         
   4   3   7       2535.83       2784.70        55.09 o                         
   5   3   7        272.89        223.66        11.11 o                         
   6   3   7        698.93        737.62        21.21 o                         
   7   3   7        237.65        219.70        15.47 o                         
   8   3   7         18.79         18.98         6.48 o                         
   9   3   7          1.32         17.02         6.74 o                         
  10   3   7        132.45         99.56        17.93 o                         
  11   3   7        422.47        452.19        39.03 o                         
  12   3   7         88.96         94.75        32.03 o                         
  13   3   7         23.92         24.38        16.94 o                         
  14   3   7         66.26         44.95        36.15 o                         
   0   4   7       7577.64       7767.66       110.50 o                         
   1   4   7       9231.69       9301.25        94.08 o                         
   2   4   7       5048.53       4915.68        69.63 o                         
   3   4   7      24406.26      24486.24       399.56 o                         
   4   4   7        205.30        134.28        10.60 o                         
   5   4   7        412.53        395.75        20.82 o                         
   6   4   7       2786.42       2535.18        49.31 o                         
   7   4   7       3967.20       4082.46        63.94 o                         
   8   4   7        219.37        184.91        15.24 o                         
   9   4   7        724.83        731.43        31.88 o                         
  10   4   7        514.15        462.57        33.43 o                         
  11   4   7       1704.53       1688.94        76.97 o                         
  12   4   7          5.39         28.14        27.10 o                         
  13   4   7        306.12        333.43        55.58 o                         
  14   4   7        215.74        311.45        56.85 o                         
   1   5   7      14750.87      14936.92       134.03 o                         
   2   5   7      15418.81      15166.79       132.76 o                         
   3   5   7       6519.95       6868.66       100.66 o                         
   4   5   7       4835.97       4426.32       140.55 o                         
   5   5   7      11774.11      11581.85       134.47 o                         
   6   5   7        778.04        857.09        36.41 o                         
   7   5   7        752.49        680.96        27.07 o                         
   8   5   7       2549.76       2691.64        63.58 o                         
   9   5   7       1909.64       1932.35        72.85 o                         
  10   5   7        209.26        184.49        24.10 o                         
  11   5   7       2013.80       2040.17        83.27 o                         
  12   5   7        469.00        423.28        47.88 o                         
  13   5   7         66.71         24.28        36.24 o                         
  14   5   7        150.36        179.79        47.16 o                         
   0   6   7       1115.28       1174.40        39.39 o                         
   1   6   7       2719.33       3048.18        46.40 o                         
   2   6   7          0.27         17.87         7.42 o                         
   3   6   7      14369.13      14817.67       169.30 o                         
   4   6   7       1205.47       1196.53        29.44 o                         
   5   6   7        356.66        390.70        20.80 o                         
   6   6   7        144.39        153.30        19.01 o                         
   7   6   7        824.90        874.61        36.23 o                         
   8   6   7        206.29        195.73        17.76 o                         
   9   6   7        587.44        678.03        44.19 o                         
  10   6   7        284.99        273.18        38.51 o                         
  11   6   7          6.52         -4.09        16.31 o                         
  12   6   7         22.58         32.06        15.25 o                         
  13   6   7        126.05        136.51        31.15 o                         
   1   7   7       9910.89       9943.43       114.26 o                         
   2   7   7       6803.66       6696.81        90.70 o                         
   3   7   7       3041.15       2861.95        55.11 o                         
   4   7   7        979.18        822.77        29.10 o                         
   5   7   7       7020.40       6678.22       135.90 o                         
   6   7   7        228.40        269.00        23.96 o                         
   7   7   7        771.93        755.88        33.28 o                         
   8   7   7       1271.80       1225.56        45.13 o                         
   9   7   7        608.30        612.85        42.77 o                         
  10   7   7          1.22          2.34        11.93 o                         
  11   7   7        701.09        731.63        52.22 o                         
  12   7   7        264.80        240.54        32.27 o                         
  13   7   7         15.32         22.50        20.64 o                         
   0   8   7       6600.28       6716.40       116.89 o                         
   1   8   7       6731.47       6521.88        92.13 o                         
   2   8   7          2.58          5.64         4.18 o                         
   3   8   7       7089.69       6676.80        87.57 o                         
   4   8   7       1473.10       1391.42        40.35 o                         
   5   8   7        609.43        646.49        35.45 o                         
   6   8   7        127.24        142.05        15.41 o                         
   7   8   7       5639.36       5691.43        98.79 o                         
   8   8   7        571.68        553.51        30.84 o                         
   9   8   7         20.82         10.61         9.74 o                         
  10   8   7       3516.80       3528.00       111.42 o                         
  11   8   7       1486.14       1396.19        72.21 o                         
  12   8   7        177.54        222.60        32.27 o                         
  13   8   7        641.69        640.91        63.65 o                         
   1   9   7        962.42       1059.96        35.77 o                         
   2   9   7         79.70         68.47         8.79 o                         
   3   9   7        122.97        116.85        12.14 o                         
   4   9   7         37.56         23.95         6.98 o                         
   5   9   7        910.70        852.16        42.19 o                         
   6   9   7       1283.91       1208.92        47.43 o                         
   7   9   7         27.87         47.71        11.15 o                         
   8   9   7         20.83          2.96         8.74 o                         
   9   9   7        441.29        457.97        30.69 o                         
  10   9   7          3.53         -3.98        15.71 o                         
  11   9   7        127.07         94.50        22.42 o                         
  12   9   7          1.59         36.14        19.76 o                         
   0  10   7       1302.29       1237.23        66.14 o                         
   1  10   7        746.77        739.27        31.50 o                         
   2  10   7          4.71          3.34         5.25 o                         
   3  10   7       2330.97       2228.14        51.47 o                         
   4  10   7       3192.99       2997.96        61.80 o                         
   5  10   7       3912.91       3926.19        95.29 o                         
   6  10   7        461.05        472.17        30.66 o                         
   7  10   7        991.23        941.16        40.62 o                         
   8  10   7        537.12        527.80        32.12 o                         
   9  10   7       1504.84       1583.89        58.34 o                         
  10  10   7       1137.98       1127.41        56.83 o                         
  11  10   7         15.40          1.46        15.00 o                         
  12  10   7          5.25        -16.87        23.00 o                         
  13  10   7        373.80        188.37        55.60 o                         
   1  11   7       3673.87       3682.15        76.40 o                         
   2  11   7       3389.05       3418.07        65.16 o                         
   3  11   7       1253.55       1260.06        39.75 o                         
   4  11   7       2856.71       2711.03        70.04 o                         
   5  11   7       2274.98       2320.68        67.14 o                         
   6  11   7        162.98        194.29        24.37 o                         
   7  11   7         93.45         67.35        13.86 o                         
   8  11   7        287.65        274.93        31.55 o                         
   9  11   7       1353.77       1283.03        54.11 o                         
  10  11   7          0.03          9.25        14.41 o                         
  11  11   7       1173.00       1311.58        74.56 o                         
  12  11   7        543.20        632.08        54.21 o                         
   0  12   7       2413.09       2370.35       176.58 o                         
   1  12   7       1330.79       1312.66        52.44 o                         
   2  12   7        400.91        423.70        26.76 o                         
   3  12   7       3417.71       3459.28        79.07 o                         
   4  12   7        118.33        137.94        17.06 o                         
   5  12   7        101.90        105.17        16.43 o                         
   6  12   7        484.00        393.76        29.35 o                         
   7  12   7        701.70        787.27        42.79 o                         
   8  12   7        521.49        486.59        32.53 o                         
   9  12   7        267.66        287.27        25.46 o                         
  10  12   7         30.06         21.48        12.04 o                         
  11  12   7          8.88         31.96        18.24 o                         
  12  12   7        132.45        138.54       121.86 o                         
   1  13   7        496.59        520.16        30.94 o                         
   2  13   7         41.95         30.31         9.92 o                         
   3  13   7        996.78       1010.35        43.84 o                         
   4  13   7         79.80        124.77        20.93 o                         
   5  13   7        207.53        212.96        20.24 o                         
   6  13   7         98.93         85.38        21.18 o                         
   7  13   7        237.83        198.75        26.17 o                         
   8  13   7         25.94         13.95        12.16 o                         
   9  13   7         26.70         39.97        12.22 o                         
  10  13   7          1.91         12.33        15.83 o                         
  11  13   7        589.16        664.36        59.55 o                         
   0  14   7        247.96        235.14        35.83 o                         
   1  14   7          7.16          7.72        10.40 o                         
   2  14   7         32.34         36.18        11.27 o                         
   3  14   7        530.67        623.79        35.80 o                         
   4  14   7       2097.34       2208.43        80.58 o                         
   5  14   7        243.74        197.27        21.60 o                         
   6  14   7        679.23        743.35        49.24 o                         
   7  14   7        466.58        475.17        35.55 o                         
   8  14   7        139.30        115.98        17.67 o                         
   9  14   7        362.95        480.71        35.28 o                         
  10  14   7        372.40        320.63        33.75 o                         
  11  14   7        131.74        152.40        42.02 o                         
   1  15   7       1464.20       1411.87        54.78 o                         
   2  15   7         40.37         24.05        12.52 o                         
   3  15   7        237.58        278.40        41.42 o                         
   4  15   7         82.83         40.51        13.19 o                         
   5  15   7       2153.59       2111.86        74.40 o                         
   6  15   7        210.93        159.07        22.83 o                         
   7  15   7         50.75         19.80        18.87 o                         
   8  15   7        221.10        215.25        39.77 o                         
   9  15   7        596.36        584.51        39.68 o                         
  10  15   7          4.11         -7.85        13.69 o                         
   0  16   7        625.13        792.49        69.11 o                         
   1  16   7        328.17        349.93        29.12 o                         
   2  16   7         31.34         43.36        11.11 o                         
   3  16   7        837.81        931.39        53.93 o                         
   4  16   7          2.81          3.07        11.99 o                         
   5  16   7        335.13        276.13        26.86 o                         
   6  16   7        138.75        162.40        23.07 o                         
   7  16   7         41.78         50.93        15.43 o                         
   8  16   7         37.59         21.97        14.25 o                         
   9  16   7          4.23         14.85        15.13 o                         
  10  16   7          0.74         79.57        47.62 o                         
   1  17   7        265.66        311.67        28.30 o                         
   2  17   7        593.26        667.61        41.68 o                         
   3  17   7         10.36         36.70        18.17 o                         
   4  17   7        226.98        304.16        33.89 o                         
   5  17   7       1532.67       1640.67       100.85 o                         
   6  17   7        615.94        626.63        44.92 o                         
   7  17   7         61.43         62.54        18.23 o                         
   8  17   7        549.33        596.51        45.14 o                         
   9  17   7        692.27        677.14       111.56 o                         
   0  18   7        318.73        253.44       103.82 o                         
   1  18   7        727.05        644.51        48.48 o                         
   2  18   7        627.49        724.88        50.81 o                         
   3  18   7        874.98        882.43        56.74 o                         
   4  18   7        496.57        390.66        40.11 o                         
   5  18   7         26.64         16.23        14.66 o                         
   6  18   7        321.61        305.32        37.42 o                         
   7  18   7        178.40        155.93        32.52 o                         
   8  18   7         22.19         51.17        18.92 o                         
   1  19   7         88.67        181.98        26.92 o                         
   2  19   7         44.17        109.70        28.75 o                         
   3  19   7        136.42         73.96        20.48 o                         
   4  19   7         59.11         64.06        21.52 o                         
   5  19   7        130.93        159.74        27.65 o                         
   6  19   7         25.16         27.68        17.60 o                         
   7  19   7        278.32        214.69       110.25 o                         
   0  20   7         29.97         -6.32        29.87 o                         
   1  20   7        275.64        264.76        39.30 o                         
   2  20   7        490.47        640.76        62.17 o                         
   3  20   7        170.39        134.76        28.19 o                         
   4  20   7        337.18        335.11        42.55 o                         
   5  20   7         59.57         31.48        19.85 o                         
   6  20   7        112.29        131.39        40.56 o                         
   1  21   7        363.13        316.04        45.68 o                         
   2  21   7        168.95        180.31        35.79 o                         
   3  21   7          0.50        -27.25        29.93 o                         
   4  21   7          2.62         30.20        30.15 o                         
   1  22   7          0.35        -41.58        41.58 o                         
   0   0   8        974.98       1010.71        62.89 o                         
   1   0   8         74.07         75.03        11.68 o                         
   2   0   8       1999.56       2092.49        74.42 o                         
   3   0   8       3243.85       3202.65        59.19 o                         
   4   0   8      13855.78      14188.16       199.21 o                         
   5   0   8       1428.12       1462.09        48.72 o                         
   6   0   8       2418.74       2360.84        59.87 o                         
   7   0   8       2194.32       2237.00        62.36 o                         
   8   0   8        685.36        689.04        44.90 o                         
   9   0   8        838.75        744.90        49.52 o                         
  10   0   8       4115.91       4331.30       127.74 o                         
  11   0   8       1619.50       1772.14       154.22 o                         
  12   0   8        346.80        271.36        88.14 o                         
  13   0   8       3125.63       3349.14       165.54 o                         
  14   0   8        574.19        567.43        71.06 o                         
   1   1   8       1088.69       1143.89        28.03 o                         
   2   1   8         10.49         14.99         3.50 o                         
   3   1   8        702.15        767.43        21.12 o                         
   4   1   8       4132.23       4210.23        53.08 o                         
   5   1   8       4101.27       4128.28        52.03 o                         
   6   1   8        629.84        580.43        21.59 o                         
   7   1   8       1976.21       1895.63        40.40 o                         
   8   1   8        367.60        387.57        21.66 o                         
   9   1   8        632.11        602.94        31.60 o                         
  10   1   8         93.39        102.27        18.63 o                         
  11   1   8       2322.47       2247.26        86.92 o                         
  12   1   8          4.00         23.35        14.17 o                         
  13   1   8         27.53         29.04        12.54 o                         
  14   1   8          8.20         13.88        17.52 o                         
   0   2   8       1394.60       1453.83        47.33 o                         
   1   2   8       1211.21       1094.95        38.61 o                         
   2   2   8        116.70         98.19         8.42 o                         
   3   2   8          4.73         16.16         6.02 o                         
   4   2   8       1681.86       1593.64        26.48 o                         
   5   2   8         13.80         26.98         6.30 o                         
   6   2   8       1176.07       1232.08        28.63 o                         
   7   2   8       1501.32       1333.02        38.06 o                         
   8   2   8         10.77         17.17         9.04 o                         
   9   2   8          8.73          5.09        10.53 o                         
  10   2   8        880.79        936.25        53.22 o                         
  11   2   8         14.65         28.78        15.12 o                         
  12   2   8        249.38        265.48        32.26 o                         
  13   2   8        430.07        476.43        52.33 o                         
  14   2   8          7.68         24.76        19.54 o                         
   1   3   8      14148.90      14083.20       215.38 o                         
   2   3   8      11794.47      11587.45       128.91 o                         
   3   3   8        974.02       1010.71        27.62 o                         
   4   3   8        855.17        696.17        29.96 o                         
   5   3   8      10262.96      10005.81       236.15 o                         
   6   3   8       2304.19       2247.04        51.38 o                         
   7   3   8        487.55        488.23        23.06 o                         
   8   3   8       3928.46       3998.39        90.81 o                         
   9   3   8        408.40        423.77        39.85 o                         
  10   3   8        266.06        177.62        23.05 o                         
  11   3   8        390.42        345.32        39.07 o                         
  12   3   8       2222.10       2227.88       106.96 o                         
  13   3   8        176.26        109.84        35.36 o                         
  14   3   8        260.03        197.85        37.55 o                         
   0   4   8      14759.48      15789.89       252.39 o                         
   1   4   8        262.84        310.95        12.81 o                         
   2   4   8        813.35        792.41        38.03 o                         
   3   4   8       9973.62      10351.71       152.17 o                         
   4   4   8       2903.04       2839.45        65.25 o                         
   5   4   8        324.71        281.70        17.69 o                         
   6   4   8       2634.33       2636.23        54.28 o                         
   7   4   8        276.76        283.32        16.66 o                         
   8   4   8        251.07        185.41        15.36 o                         
   9   4   8         87.42         97.46        11.77 o                         
  10   4   8        457.29        459.84        39.47 o                         
  11   4   8        723.33        731.71        59.60 o                         
  12   4   8         27.80         17.20        30.33 o                         
  13   4   8         16.85          1.96        22.87 o                         
  14   4   8        300.13        123.47        37.20 o                         
   1   5   8       2561.07       2520.65        48.39 o                         
   2   5   8        327.58        230.56        10.64 o                         
   3   5   8       3235.34       3068.91        59.98 o                         
   4   5   8       5723.64       5826.60        83.19 o                         
   5   5   8        820.88        781.88        30.10 o                         
   6   5   8        224.66        198.82        16.20 o                         
   7   5   8         60.24         61.93         9.74 o                         
   8   5   8        100.99         79.09        19.88 o                         
   9   5   8        171.95        168.82        19.70 o                         
  10   5   8         13.32          9.26        11.19 o                         
  11   5   8          2.89          5.28        30.40 o                         
  12   5   8        117.49        127.93        62.36 o                         
  13   5   8         23.47         34.12        42.92 o                         
   0   6   8      18901.14      18575.84       215.94 o                         
   1   6   8       2180.85       2009.55        40.17 o                         
   2   6   8       5836.77       5804.94       112.31 o                         
   3   6   8      12508.88      12067.27       130.61 o                         
   4   6   8       9818.69       9538.80       102.55 o                         
   5   6   8          3.28         11.68         6.17 o                         
   6   6   8       5607.37       5911.11       113.23 o                         
   7   6   8       5456.75       5626.28       126.46 o                         
   8   6   8       1210.23       1172.18        43.12 o                         
   9   6   8       2119.91       2040.59        81.88 o                         
  10   6   8       1654.41       1734.98        74.83 o                         
  11   6   8        391.82        374.07        37.06 o                         
  12   6   8       1132.25       1189.59        99.66 o                         
  13   6   8        383.40        442.75        64.45 o                         
   1   7   8       4559.92       4562.01        62.88 o                         
   2   7   8       1464.55       1454.34        34.36 o                         
   3   7   8       2823.90       2618.99       162.56 o                         
   4   7   8       3607.20       3845.26        66.32 o                         
   5   7   8       5263.19       5332.00       120.27 o                         
   6   7   8       1488.76       1590.46        57.74 o                         
   7   7   8        186.73        167.98        17.08 o                         
   8   7   8       1160.26       1192.63        44.68 o                         
   9   7   8       2592.91       2604.52        94.32 o                         
  10   7   8        272.48        225.52        28.67 o                         
  11   7   8        662.80        679.27        49.49 o                         
  12   7   8         37.75          3.78        21.65 o                         
  13   7   8         66.74        110.31        52.44 o                         
   0   8   8       5457.94       4890.87       101.28 o                         
   1   8   8        142.31        137.10        10.61 o                         
   2   8   8         12.08         20.50         5.63 o                         
   3   8   8       2908.41       2910.81        66.20 o                         
   4   8   8        880.53        897.01        58.50 o                         
   5   8   8        709.33        693.42        37.13 o                         
   6   8   8        268.96        219.47        19.87 o                         
   7   8   8          0.64          3.84         9.36 o                         
   8   8   8        164.30        179.12        21.69 o                         
   9   8   8         21.57         31.80        15.57 o                         
  10   8   8          2.66         19.76        13.94 o                         
  11   8   8          0.25         -7.72        17.01 o                         
  12   8   8        215.33        120.57        36.47 o                         
  13   8   8        118.12        201.10        47.01 o                         
   1   9   8       1157.57       1099.83        39.83 o                         
   2   9   8       4072.44       3793.38        72.10 o                         
   3   9   8       1006.85        942.48        31.55 o                         
   4   9   8       1191.13       1107.19        59.57 o                         
   5   9   8       5310.35       5167.18       108.50 o                         
   6   9   8        999.61       1020.25        48.11 o                         
   7   9   8         29.05         36.65         8.44 o                         
   8   9   8       5724.22       5963.16       100.61 o                         
   9   9   8        306.36        292.61        31.86 o                         
  10   9   8          6.21         19.23        19.96 o                         
  11   9   8        590.95        714.18        46.38 o                         
  12   9   8       1164.25       1214.38        72.54 o                         
   0  10   8       5078.26       4982.07       108.11 o                         
   1  10   8        889.02        926.27        35.48 o                         
   2  10   8        109.74        130.88        14.42 o                         
   3  10   8       5773.29       5852.57        88.06 o                         
   4  10   8        315.14        269.88        24.09 o                         
   5  10   8         36.64         61.11        12.96 o                         
   6  10   8        512.25        585.23        38.39 o                         
   7  10   8        972.23        977.79        41.95 o                         
   8  10   8          2.07          8.06         9.76 o                         
   9  10   8        542.63        603.67        37.57 o                         
  10  10   8       1057.84       1217.22        59.67 o                         
  11  10   8        113.59        111.19        22.02 o                         
  12  10   8          0.48         -9.19        18.96 o                         
   1  11   8       1025.91        917.88        37.20 o                         
   2  11   8         40.56         45.44        10.64 o                         
   3  11   8          4.50         11.97         6.00 o                         
   4  11   8       1336.97       1368.33        49.43 o                         
   5  11   8          5.53         -0.71         7.72 o                         
   6  11   8        563.51        464.07        34.35 o                         
   7  11   8         41.35         55.84        11.50 o                         
   8  11   8        343.40        316.67        25.91 o                         
   9  11   8        158.09        188.13        24.83 o                         
  10  11   8          0.47         18.65        13.52 o                         
  11  11   8        189.13        227.22        32.55 o                         
  12  11   8         60.41         19.91        17.48 o                         
   0  12   8        403.15        396.41        32.72 o                         
   1  12   8       1041.38        990.47        40.35 o                         
   2  12   8        908.76        941.51        40.51 o                         
   3  12   8        682.05        684.99        35.18 o                         
   4  12   8        679.82        691.17        36.34 o                         
   5  12   8        425.66        447.39        33.61 o                         
   6  12   8       1133.05       1221.69        52.14 o                         
   7  12   8        973.25        916.93        59.49 o                         
   8  12   8        168.98        138.80        17.64 o                         
   9  12   8         16.31         13.41        17.26 o                         
  10  12   8        295.31        197.91        24.61 o                         
  11  12   8        480.07        481.86        49.50 o                         
  12  12   8        185.92        188.19        57.23 o                         
   1  13   8        106.40        143.47        15.55 o                         
   2  13   8       1326.48       1361.19        50.37 o                         
   3  13   8        132.91        119.49        24.81 o                         
   4  13   8        810.25        838.35        52.28 o                         
   5  13   8        262.05        236.70        30.84 o                         
   6  13   8        228.15        189.35        21.77 o                         
   7  13   8        467.29        510.05        36.55 o                         
   8  13   8        547.18        559.50        37.57 o                         
   9  13   8        596.52        506.03        35.52 o                         
  10  13   8          4.66          8.86        17.02 o                         
  11  13   8        397.22        433.11        46.30 o                         
   0  14   8        789.97        765.56        48.26 o                         
   1  14   8        183.63        159.62        18.34 o                         
   2  14   8         99.23        123.10        17.82 o                         
   3  14   8         56.59         44.12        12.87 o                         
   4  14   8        281.43        325.70        31.67 o                         
   5  14   8        575.11        467.01        41.37 o                         
   6  14   8         14.93         10.05        11.38 o                         
   7  14   8        113.75        106.10        18.30 o                         
   8  14   8         22.26         50.52        11.98 o                         
   9  14   8          2.17         10.62         9.69 o                         
  10  14   8        160.78        143.57        22.43 o                         
  11  14   8          5.42          0.56        21.84 o                         
   1  15   8       1304.16       1360.71        53.85 o                         
   2  15   8       2697.03       2870.90        80.10 o                         
   3  15   8          5.34         10.23        13.63 o                         
   4  15   8         52.28         64.83        17.20 o                         
   5  15   8        412.90        432.26        33.86 o                         
   6  15   8        480.55        471.28        40.89 o                         
   7  15   8        253.68        189.33        32.14 o                         
   8  15   8        876.51        993.70        56.21 o                         
   9  15   8        120.74         88.19        19.12 o                         
  10  15   8         18.21          7.95        20.56 o                         
   0  16   8       1704.47       1971.00       109.80 o                         
   1  16   8       2028.16       1915.80        67.08 o                         
   2  16   8         41.22         49.77        12.08 o                         
   3  16   8        789.40        864.42        53.10 o                         
   4  16   8        743.58        757.60        50.99 o                         
   5  16   8         17.98         21.29        13.11 o                         
   6  16   8        833.17        836.48        55.67 o                         
   7  16   8        834.04        884.92        58.53 o                         
   8  16   8         14.34         39.85        15.81 o                         
   9  16   8        184.18        206.65        29.00 o                         
  10  16   8        935.62        848.04       123.64 o                         
   1  17   8        106.64         68.95        17.04 o                         
   2  17   8        234.42        190.39        26.26 o                         
   3  17   8         55.87         58.67        16.36 o                         
   4  17   8         43.93         56.33        16.70 o                         
   5  17   8         63.88         44.43        16.67 o                         
   6  17   8         13.49         32.69        15.18 o                         
   7  17   8        176.47        152.30        27.82 o                         
   8  17   8         10.05          6.08        18.96 o                         
   9  17   8         21.04          4.30        24.52 o                         
   0  18   8       1018.29       1233.00        93.75 o                         
   1  18   8        282.75        261.00        31.78 o                         
   2  18   8          4.01         13.45        24.47 o                         
   3  18   8         14.94         36.96        16.37 o                         
   4  18   8        629.65        685.53        51.17 o                         
   5  18   8          1.70         32.87        16.80 o                         
   6  18   8        520.06        677.53        61.68 o                         
   7  18   8        152.30        161.95        29.69 o                         
   8  18   8        192.73         95.80        28.31 o                         
   1  19   8        920.12        987.36        73.06 o                         
   2  19   8       2133.91       2174.24       107.93 o                         
   3  19   8          6.30         37.24        19.28 o                         
   4  19   8        294.30        354.23        38.53 o                         
   5  19   8         37.36         16.63        14.90 o                         
   6  19   8        428.27        346.93        70.21 o                         
   7  19   8         51.57         49.00        28.43 o                         
   0  20   8          1.38         24.49        53.19 o                         
   1  20   8          0.56         15.94        20.90 o                         
   2  20   8         41.62         98.71        29.85 o                         
   3  20   8         20.47         14.07        17.68 o                         
   4  20   8         64.69         67.84        21.92 o                         
   5  20   8        110.77        118.73        48.68 o                         
   6  20   8         44.35         66.00        42.78 o                         
   1  21   8         23.21         17.81        18.72 o                         
   2  21   8        510.33        467.89        65.83 o                         
   3  21   8         22.27         87.27        50.59 o                         
   1  22   8        115.35        112.17        46.58 o                         
   1   1   9       3127.57       3254.35        61.71 o                         
   2   1   9       2775.60       2637.62        68.79 o                         
   3   1   9         64.29         79.26         7.32 o                         
   4   1   9       2896.10       2761.47        56.63 o                         
   5   1   9       3138.27       2882.53        41.04 o                         
   6   1   9        268.04        217.05        14.62 o                         
   7   1   9         48.36         42.25         9.37 o                         
   8   1   9       2909.68       2859.47        67.50 o                         
   9   1   9       3222.56       3085.89        73.79 o                         
  10   1   9          0.30         -2.81         7.44 o                         
  11   1   9        855.47        781.78        51.17 o                         
  12   1   9       1292.01       1266.65        79.58 o                         
  13   1   9         19.47         41.88        20.75 o                         
  14   1   9        338.58        231.48        39.88 o                         
   0   2   9       6802.69       7034.61       126.94 o                         
   1   2   9       5637.00       5930.88        76.20 o                         
   2   2   9        749.40        627.80        22.18 o                         
   3   2   9       5586.79       5540.08       133.89 o                         
   4   2   9       3471.64       3251.16       107.45 o                         
   5   2   9         22.11         24.15         4.83 o                         
   6   2   9       2134.35       2181.18        47.79 o                         
   7   2   9       3306.21       3250.99        62.88 o                         
   8   2   9         34.72         28.65         7.08 o                         
   9   2   9       1059.73       1041.84        42.30 o                         
  10   2   9        868.11        933.52        53.38 o                         
  11   2   9        754.78        757.22        50.54 o                         
  12   2   9        246.96        193.68        40.46 o                         
  13   2   9        459.01        509.53        53.53 o                         
  14   2   9          9.01         41.58        36.34 o                         
   1   3   9      17012.71      18099.60       156.02 o                         
   2   3   9        874.14        934.10        28.19 o                         
   3   3   9        395.90        421.13        18.32 o                         
   4   3   9         78.25         87.42        11.19 o                         
   5   3   9        125.36         84.88        12.74 o                         
   6   3   9        229.42        166.72        15.86 o                         
   7   3   9       1864.31       1883.94        46.65 o                         
   8   3   9         17.77         25.26         8.04 o                         
   9   3   9         34.50         29.06         7.94 o                         
  10   3   9         17.42         36.77        12.49 o                         
  11   3   9        206.20        253.63        35.66 o                         
  12   3   9        395.56        393.85        46.65 o                         
  13   3   9          7.97          0.68        19.99 o                         
  14   3   9        186.05        184.10        35.44 o                         
   0   4   9      16509.30      17495.94       288.22 o                         
   1   4   9       9734.12       9907.92        94.45 o                         
   2   4   9       1043.64        973.47        32.24 o                         
   3   4   9       3295.18       3195.99        68.36 o                         
   4   4   9       1194.63       1110.43        40.68 o                         
   5   4   9        403.50        434.23        22.90 o                         
   6   4   9       2960.08       2914.13        64.11 o                         
   7   4   9       2130.34       2255.86        53.23 o                         
   8   4   9        779.32        709.41        32.64 o                         
   9   4   9        735.41        706.67        38.02 o                         
  10   4   9        878.12        810.45        59.94 o                         
  11   4   9        324.49        303.33        40.27 o                         
  12   4   9         58.92         55.92        21.17 o                         
  13   4   9         33.97         44.24        25.86 o                         
  14   4   9        191.61        178.40        66.67 o                         
   1   5   9      11240.51      11125.35       115.15 o                         
   2   5   9      15933.07      15813.97       198.30 o                         
   3   5   9       1524.61       1553.48        54.17 o                         
   4   5   9       3733.83       3693.32        90.41 o                         
   5   5   9       4221.98       4119.77        86.28 o                         
   6   5   9       2825.41       2960.94        71.54 o                         
   7   5   9        632.52        558.60        28.57 o                         
   8   5   9       4893.55       5047.44       114.09 o                         
   9   5   9       2199.44       2248.39        77.60 o                         
  10   5   9         15.52         17.56        13.01 o                         
  11   5   9        712.22        617.54        68.26 o                         
  12   5   9        449.33        500.99        65.36 o                         
  13   5   9         80.81         72.47        31.30 o                         
   0   6   9       2233.90       2166.78        68.79 o                         
   1   6   9        982.91        990.10        31.84 o                         
   2   6   9         78.10         66.55         7.64 o                         
   3   6   9         42.57         35.70         8.93 o                         
   4   6   9        268.09        244.23        32.60 o                         
   5   6   9         11.24          5.80         5.70 o                         
   6   6   9         24.58         14.81        10.10 o                         
   7   6   9       2284.83       2341.16        64.26 o                         
   8   6   9        219.58        163.42        19.05 o                         
   9   6   9        206.09        207.05        22.12 o                         
  10   6   9         31.93         27.41        20.12 o                         
  11   6   9         47.13         43.97        19.24 o                         
  12   6   9         18.60         -9.67        26.19 o                         
  13   6   9        711.73        845.77       153.06 o                         
   1   7   9      10128.37      10271.40       114.02 o                         
   2   7   9        871.01        724.79        24.31 o                         
   3   7   9        646.06        604.34        32.44 o                         
   4   7   9        382.93        349.48        28.66 o                         
   5   7   9       5635.94       5514.92       150.44 o                         
   6   7   9        798.07        677.53        38.54 o                         
   7   7   9       1995.13       1774.31        58.66 o                         
   8   7   9       2372.79       2306.76        63.93 o                         
   9   7   9        525.99        438.62        36.86 o                         
  10   7   9          8.19          5.71        16.01 o                         
  11   7   9        649.60        640.96        73.46 o                         
  12   7   9        297.28        350.54        56.91 o                         
  13   7   9          0.33         23.29        27.48 o                         
   0   8   9       4879.65       4964.69        99.90 o                         
   1   8   9       3217.69       3242.54        55.17 o                         
   2   8   9        417.60        371.18        18.87 o                         
   3   8   9       3135.52       2890.86        66.07 o                         
   4   8   9       2806.98       2766.51        84.83 o                         
   5   8   9         56.90         94.04        15.16 o                         
   6   8   9        208.66        237.60        28.83 o                         
   7   8   9       5316.59       5197.92       105.81 o                         
   8   8   9          6.60          8.25         9.64 o                         
   9   8   9        610.97        623.28        45.08 o                         
  10   8   9       2014.56       1996.24        83.53 o                         
  11   8   9         63.83         19.05        14.85 o                         
  12   8   9         95.73        109.50        36.71 o                         
   1   9   9       1121.72       1148.08        33.42 o                         
   2   9   9       1623.36       1570.33        38.46 o                         
   3   9   9        742.48        704.15        33.31 o                         
   4   9   9         97.83         87.52        17.03 o                         
   5   9   9       2105.29       1979.31        66.16 o                         
   6   9   9       2173.03       2128.21        71.86 o                         
   7   9   9        226.19        198.37        19.41 o                         
   8   9   9        144.78        131.38        14.90 o                         
   9   9   9         15.61         44.51        14.39 o                         
  10   9   9         13.40         27.89        18.07 o                         
  11   9   9         22.46         26.48        23.76 o                         
  12   9   9          3.02        -17.51        17.51 o                         
   0  10   9       5433.61       5559.51       116.16 o                         
   1  10   9        638.73        626.71        25.86 o                         
   2  10   9         49.49         49.33        10.22 o                         
   3  10   9       1087.49       1010.22        38.40 o                         
   4  10   9       2586.01       2445.38        85.25 o                         
   5  10   9         14.18         17.60        14.64 o                         
   6  10   9        653.13        645.82        40.94 o                         
   7  10   9       1571.31       1502.96        53.09 o                         
   8  10   9        289.76        284.21        22.23 o                         
   9  10   9        904.45       1010.16        52.38 o                         
  10  10   9        825.30        815.64        48.89 o                         
  11  10   9          4.23         -3.92        14.84 o                         
  12  10   9        332.47        470.29        54.63 o                         
   1  11   9        413.27        423.15        22.46 o                         
   2  11   9       1859.36       1842.12        54.11 o                         
   3  11   9        746.28        685.82        39.35 o                         
   4  11   9       3379.46       3394.06       104.97 o                         
   5  11   9        848.93        846.76        45.50 o                         
   6  11   9          9.56          0.35        10.82 o                         
   7  11   9          1.60          5.15         9.78 o                         
   8  11   9       1415.60       1509.62        56.95 o                         
   9  11   9        710.07        743.51        41.26 o                         
  10  11   9        134.86        156.18        23.07 o                         
  11  11   9        302.01        360.00        35.77 o                         
  12  11   9        513.63        414.01        85.28 o                         
   0  12   9        573.59        613.22        39.61 o                         
   1  12   9          5.44          9.08         7.98 o                         
   2  12   9        100.12        109.43        15.04 o                         
   3  12   9       1665.36       1737.66        65.80 o                         
   4  12   9         19.55         28.26        13.07 o                         
   5  12   9          0.21          0.66        10.41 o                         
   6  12   9       1142.71       1051.16        53.96 o                         
   7  12   9        140.94        150.22        27.27 o                         
   8  12   9         18.41          5.66        11.61 o                         
   9  12   9         90.40        106.57        17.27 o                         
  10  12   9        227.02        229.52        27.85 o                         
  11  12   9        102.58        110.75        19.88 o                         
  12  12   9         21.76        -14.20        27.48 o                         
   1  13   9       3939.39       4108.25        88.94 o                         
   2  13   9          6.62          8.70         8.07 o                         
   3  13   9         51.85          9.36        13.07 o                         
   4  13   9         17.74          1.86        12.37 o                         
   5  13   9         12.91          6.38        13.95 o                         
   6  13   9        275.61        259.24        24.51 o                         
   7  13   9        669.05        656.56        40.77 o                         
   8  13   9        299.06        345.98        28.50 o                         
   9  13   9          6.86         10.30        11.15 o                         
  10  13   9        137.34        118.75        21.44 o                         
  11  13   9        141.80        119.80        25.50 o                         
   0  14   9       2888.98       2906.95       124.49 o                         
   1  14   9         72.18         84.76        12.28 o                         
   2  14   9         70.92         69.28        13.64 o                         
   3  14   9       1377.88       1408.64        63.21 o                         
   4  14   9       1527.36       1528.46        67.92 o                         
   5  14   9        125.19         65.33        24.50 o                         
   6  14   9       2236.83       2310.67       130.06 o                         
   7  14   9        501.82        485.52        41.93 o                         
   8  14   9        246.25        208.43        23.06 o                         
   9  14   9         97.53        142.72        19.82 o                         
  10  14   9        675.05        781.73        51.44 o                         
   1  15   9        703.67        753.54        40.16 o                         
   2  15   9          7.15          9.43        10.89 o                         
   3  15   9         27.59         18.88        18.20 o                         
   4  15   9          7.85         -0.29        11.23 o                         
   5  15   9       2309.93       2565.23       106.64 o                         
   6  15   9          3.97        -13.25        15.05 o                         
   7  15   9        108.75        130.96        22.77 o                         
   8  15   9          4.85         -1.50        13.06 o                         
   9  15   9         15.96         -9.58        13.43 o                         
  10  15   9         22.92          6.93        24.37 o                         
   0  16   9       2256.96       2503.61       124.45 o                         
   1  16   9         72.16         40.58        14.58 o                         
   2  16   9        164.65        153.60        22.90 o                         
   3  16   9        857.99        945.32        55.78 o                         
   4  16   9        214.27        313.85        34.06 o                         
   5  16   9        130.83        123.69        24.99 o                         
   6  16   9         32.23         44.01        13.60 o                         
   7  16   9          3.18         -0.27        13.90 o                         
   8  16   9         43.83         21.53        16.27 o                         
   9  16   9        261.59        247.14        32.18 o                         
   1  17   9        106.00        170.07        24.51 o                         
   2  17   9       2655.87       2757.09        96.85 o                         
   3  17   9          9.46          4.00        29.92 o                         
   4  17   9        325.96        321.30        34.88 o                         
   5  17   9        967.79       1078.61        64.26 o                         
   6  17   9        841.01        860.91        58.80 o                         
   7  17   9        101.55         58.75        21.31 o                         
   8  17   9        142.03        133.63        22.88 o                         
   9  17   9        344.62        251.33        68.05 o                         
   0  18   9        611.46        507.52        60.66 o                         
   1  18   9        300.83        223.56        36.07 o                         
   2  18   9        465.45        507.99        52.73 o                         
   3  18   9       1120.52       1034.10        62.54 o                         
   4  18   9        423.93        359.32        37.68 o                         
   5  18   9         40.42         49.78        20.53 o                         
   6  18   9        464.20        422.43        42.37 o                         
   7  18   9        288.78        205.18        45.82 o                         
   8  18   9        179.33        141.63        67.54 o                         
   1  19   9        103.92        143.43        32.33 o                         
   2  19   9        205.47        233.38        35.94 o                         
   3  19   9         11.04         24.49        21.25 o                         
   4  19   9         47.46         64.89        19.57 o                         
   5  19   9        246.35        332.20        45.50 o                         
   6  19   9        223.63        201.45        37.50 o                         
   0  20   9        314.79        354.55        80.53 o                         
   1  20   9         13.28         41.15        22.72 o                         
   2  20   9        306.58        338.91        53.34 o                         
   3  20   9        480.32        520.74        57.34 o                         
   4  20   9        373.53        467.69        81.85 o                         
   5  20   9          0.63        -23.84        23.84 o                         
   1  21   9        306.69        173.40        61.15 o                         
   2  21   9        597.94        476.40        95.97 o                         
   3  21   9          2.26        -22.19        32.04 o                         
   0   0  10        189.54        100.33        22.17 o                         
   1   0  10      17429.14      18668.81       515.03 o                         
   2   0  10       1538.46       1626.21        39.52 o                         
   3   0  10       6962.27       7227.19        94.03 o                         
   4   0  10       7181.29       7628.01       207.06 o                         
   5   0  10       4213.59       4069.19        70.73 o                         
   6   0  10        191.94        157.34        24.93 o                         
   7   0  10       3730.88       4041.08       110.92 o                         
   8   0  10          8.59          7.08         8.39 o                         
   9   0  10        787.00        775.61        84.59 o                         
  10   0  10       2611.68       2647.27       102.61 o                         
  11   0  10         93.10         78.35        28.55 o                         
  12   0  10        125.44        118.34        68.28 o                         
  13   0  10       1538.52       1657.85       117.51 o                         
  14   0  10        369.06        347.24        80.99 o                         
   1   1  10        842.08        956.62        33.50 o                         
   2   1  10        783.31        748.87        24.72 o                         
   3   1  10         14.32         11.57         5.54 o                         
   4   1  10        342.99        328.47        12.76 o                         
   5   1  10       7203.89       7208.17        73.78 o                         
   6   1  10          7.35         15.76         6.73 o                         
   7   1  10        675.28        690.42        31.64 o                         
   8   1  10         14.28         14.25         8.07 o                         
   9   1  10        829.45        808.23        37.86 o                         
  10   1  10          1.31          2.66        10.46 o                         
  11   1  10       1188.30       1232.83        64.77 o                         
  12   1  10        328.86        360.01        38.35 o                         
  13   1  10         14.54         19.78        25.40 o                         
  14   1  10         21.47          4.08        17.84 o                         
   0   2  10       5120.84       5593.41       114.39 o                         
   1   2  10      12649.56      13283.97       190.33 o                         
   2   2  10         13.79         22.05         6.42 o                         
   3   2  10       2810.15       2708.11        82.55 o                         
   4   2  10        869.97        873.85        35.82 o                         
   5   2  10        157.50        149.88        13.85 o                         
   6   2  10         64.83         76.39        11.63 o                         
   7   2  10        179.55        197.84        16.16 o                         
   8   2  10         56.67         26.15         7.85 o                         
   9   2  10       2035.99       1903.02        58.51 o                         
  10   2  10        815.85        773.39        43.10 o                         
  11   2  10        289.51        326.81        34.26 o                         
  12   2  10          1.12         -4.81        16.22 o                         
  13   2  10        161.56        147.77        30.65 o                         
  14   2  10         41.96         31.93        35.83 o                         
   1   3  10      20406.99      21388.48       181.55 o                         
   2   3  10       8817.05       8464.16       134.46 o                         
   3   3  10       2483.11       2587.68        50.26 o                         
   4   3  10       4623.44       4567.61        82.81 o                         
   5   3  10       7468.04       7402.30       107.86 o                         
   6   3  10       5816.59       5997.18        91.72 o                         
   7   3  10        752.02        638.99        29.46 o                         
   8   3  10       2537.63       2602.12        59.22 o                         
   9   3  10       2074.93       2190.11        69.11 o                         
  10   3  10        143.82         86.48        23.81 o                         
  11   3  10       1668.82       1688.46        90.72 o                         
  12   3  10       1597.47       1416.49        87.23 o                         
  13   3  10        162.35        204.65        35.72 o                         
  14   3  10       1085.26       1392.35       163.89 o                         
   0   4  10       5217.05       5040.09        90.35 o                         
   1   4  10        973.83        881.75        25.44 o                         
   2   4  10       1272.44       1239.78        37.97 o                         
   3   4  10        405.49        362.96        22.98 o                         
   4   4  10        875.53        919.10        37.63 o                         
   5   4  10          8.83         13.17         8.05 o                         
   6   4  10       4716.80       4867.59        86.35 o                         
   7   4  10       3507.57       3560.17        77.74 o                         
   8   4  10        256.12        293.74        23.34 o                         
   9   4  10        420.16        439.11        50.63 o                         
  10   4  10         96.47         86.30        20.28 o                         
  11   4  10        600.23        596.87        66.40 o                         
  12   4  10        207.66        260.16        46.64 o                         
  13   4  10        549.98        652.43        77.53 o                         
   1   5  10       2048.90       1913.72        47.86 o                         
   2   5  10       2011.67       1732.69        56.18 o                         
   3   5  10        125.48        132.92        16.68 o                         
   4   5  10        487.05        432.24        26.45 o                         
   5   5  10       1032.92        999.15        35.88 o                         
   6   5  10         14.90         19.88         8.31 o                         
   7   5  10       3119.36       3097.54        80.51 o                         
   8   5  10        985.86        890.49        47.27 o                         
   9   5  10       1017.40       1067.06        53.59 o                         
  10   5  10         35.21         28.18        20.39 o                         
  11   5  10        162.71        177.07        35.63 o                         
  12   5  10         69.09        180.49        41.73 o                         
  13   5  10         20.74         68.44        32.62 o                         
   0   6  10       8286.14       8024.02       418.28 o                         
   1   6  10        966.17        964.30        36.72 o                         
   2   6  10        804.08        782.26        39.02 o                         
   3   6  10      12398.64      12347.61       222.65 o                         
   4   6  10       1769.03       1692.38        73.48 o                         
   5   6  10        231.42        227.82        26.66 o                         
   6   6  10       5226.23       5190.26       124.20 o                         
   7   6  10       8805.86       9078.18       176.16 o                         
   8   6  10        150.45        119.79        19.06 o                         
   9   6  10        744.01        755.39        45.94 o                         
  10   6  10       1478.08       1534.06       104.27 o                         
  11   6  10        160.72        214.33        39.11 o                         
  12   6  10        448.69        591.97        75.78 o                         
  13   6  10        333.51        330.34        59.33 o                         
   1   7  10      12540.61      13131.71       167.22 o                         
   2   7  10       6404.61       6586.81       115.37 o                         
   3   7  10        235.91        205.29        21.11 o                         
   4   7  10        813.62        743.17        41.98 o                         
   5   7  10       5226.19       5427.06       126.47 o                         
   6   7  10         19.27         35.36        12.56 o                         
   7   7  10        130.37        133.50        22.40 o                         
   8   7  10       1451.68       1602.37        66.05 o                         
   9   7  10       1895.81       1817.88        73.64 o                         
  10   7  10          4.07          4.82        11.83 o                         
  11   7  10         44.72         16.04        16.85 o                         
  12   7  10        124.02        176.83        41.92 o                         
  13   7  10        153.10        118.44        39.14 o                         
   0   8  10        117.68        102.13        15.02 o                         
   1   8  10        218.78        205.92        15.10 o                         
   2   8  10        278.72        245.27        19.28 o                         
   3   8  10          2.50         16.03        10.24 o                         
   4   8  10        567.26        537.59        37.12 o                         
   5   8  10         50.07         43.54        22.27 o                         
   6   8  10       1087.80        939.46        53.82 o                         
   7   8  10          5.85          6.98        10.14 o                         
   8   8  10        240.89        193.09        20.12 o                         
   9   8  10        382.94        365.57        39.93 o                         
  10   8  10         29.01         17.14        15.86 o                         
  11   8  10         98.98         57.46        23.60 o                         
  12   8  10        110.79        145.10        35.73 o                         
   1   9  10       9054.24       8628.00       103.33 o                         
   2   9  10       3633.33       3378.71       117.46 o                         
   3   9  10        286.66        278.75        27.76 o                         
   4   9  10        760.78        689.04        44.09 o                         
   5   9  10        789.93        786.62        48.99 o                         
   6   9  10       2016.38       1919.85        84.67 o                         
   7   9  10        543.09        486.96        36.28 o                         
   8   9  10       1533.07       1610.46        56.02 o                         
   9   9  10        702.59        727.33        48.14 o                         
  10   9  10          0.08         -1.91        12.34 o                         
  11   9  10        573.02        575.95        48.67 o                         
  12   9  10        366.59        397.78        48.69 o                         
   0  10  10        211.30        222.84        22.22 o                         
   1  10  10       3937.42       3966.02        73.47 o                         
   2  10  10        173.44        203.43        19.20 o                         
   3  10  10       1908.72       1844.77        71.97 o                         
   4  10  10       1128.85       1163.88        92.89 o                         
   5  10  10         11.25         27.03        11.82 o                         
   6  10  10         30.37         72.55        17.60 o                         
   7  10  10       3552.48       3470.17        90.91 o                         
   8  10  10        496.21        446.39        30.19 o                         
   9  10  10        157.99        205.53        28.92 o                         
  10  10  10        417.54        470.95        41.64 o                         
  11  10  10        296.32        294.95        47.19 o                         
  12  10  10          9.57         21.02        18.99 o                         
   1  11  10        437.41        375.12        24.82 o                         
   2  11  10         88.73         94.38        13.36 o                         
   3  11  10        319.19        265.94        28.08 o                         
   4  11  10         13.77          5.82        10.22 o                         
   5  11  10         21.71         52.14        13.79 o                         
   6  11  10         80.36        113.95        22.34 o                         
   7  11  10        201.49        199.18        23.13 o                         
   8  11  10          5.19          1.71        12.00 o                         
   9  11  10        307.45        308.27        33.19 o                         
  10  11  10         85.22         76.95        22.97 o                         
  11  11  10         33.72         45.80        17.79 o                         
   0  12  10       4928.00       4875.61       136.94 o                         
   1  12  10        181.35        149.27        17.22 o                         
   2  12  10        428.52        411.40        27.30 o                         
   3  12  10       4440.20       4487.29       124.28 o                         
   4  12  10       1711.08       1601.61        79.29 o                         
   5  12  10          2.13         13.63        12.65 o                         
   6  12  10       1769.02       1662.38        80.61 o                         
   7  12  10       1831.85       1799.82        68.52 o                         
   8  12  10        245.67        271.10        32.43 o                         
   9  12  10        173.85        223.50        30.91 o                         
  10  12  10        365.57        407.24        41.68 o                         
  11  12  10        144.04        116.15        28.04 o                         
  12  12  10          9.67         -0.64        13.39 o                         
   1  13  10        173.76        158.93        18.18 o                         
   2  13  10       1638.83       1605.92        64.09 o                         
   3  13  10         40.63         37.90        12.93 o                         
   4  13  10        316.82        331.93        35.27 o                         
   5  13  10       2815.81       2794.10       105.56 o                         
   6  13  10         19.23          1.49        14.43 o                         
   7  13  10        436.90        442.17        47.71 o                         
   8  13  10        853.94        843.69        55.60 o                         
   9  13  10        573.34        614.10        50.59 o                         
  10  13  10          6.08         14.02        14.16 o                         
  11  13  10        795.37        855.32        95.78 o                         
   0  14  10       1557.32       1656.28        94.19 o                         
   1  14  10        739.53        625.98        35.92 o                         
   2  14  10        118.83        130.06        20.61 o                         
   3  14  10        140.43        166.53        22.70 o                         
   4  14  10        269.18        231.41        46.01 o                         
   5  14  10         68.73         77.30        19.87 o                         
   6  14  10         95.58         57.96        19.59 o                         
   7  14  10        144.96        169.75        26.39 o                         
   8  14  10         38.20         35.81        35.69 o                         
   9  14  10        100.23        138.30        21.22 o                         
  10  14  10         93.37        117.64        23.94 o                         
   1  15  10        646.05        681.23        45.10 o                         
   2  15  10          6.43          1.92        10.81 o                         
   3  15  10        326.49        291.70        29.81 o                         
   4  15  10         10.27          8.24        13.57 o                         
   5  15  10        532.20        568.02        52.13 o                         
   6  15  10         87.26         91.10        20.15 o                         
   7  15  10        461.85        475.35        43.14 o                         
   8  15  10        204.57        192.38        27.66 o                         
   9  15  10         23.64         20.45        13.28 o                         
  10  15  10         44.01         69.34        28.94 o                         
   0  16  10       2909.45       3176.77       142.47 o                         
   1  16  10       1638.07       1616.52        84.48 o                         
   2  16  10          5.78         -1.85        13.84 o                         
   3  16  10       1086.01       1203.32        62.63 o                         
   4  16  10        851.92        773.03        74.21 o                         
   5  16  10        122.55         89.59        41.73 o                         
   6  16  10        308.81        414.31        39.83 o                         
   7  16  10         48.87         36.78        15.68 o                         
   8  16  10          4.35        -10.80        21.39 o                         
   9  16  10        489.99        475.11        44.46 o                         
   1  17  10        137.37        161.29        29.20 o                         
   2  17  10         72.43         58.94        20.55 o                         
   3  17  10        111.82        111.28        23.87 o                         
   4  17  10          4.61         18.82        23.39 o                         
   5  17  10         66.16         11.39        15.56 o                         
   6  17  10         15.92        -17.02        17.02 o                         
   7  17  10         47.41        107.03        21.97 o                         
   8  17  10          0.62         17.75        17.86 o                         
   0  18  10        640.85        771.93        75.87 o                         
   1  18  10        162.13        159.11        29.94 o                         
   2  18  10         14.41         -3.12        19.29 o                         
   3  18  10        313.84        359.39        45.02 o                         
   4  18  10         97.67        130.49        28.63 o                         
   5  18  10          0.28          9.48        16.51 o                         
   6  18  10        126.93        156.92        27.96 o                         
   7  18  10        194.04        290.63        52.42 o                         
   1  19  10        266.80        225.45        35.57 o                         
   2  19  10        511.13        565.00        57.26 o                         
   3  19  10          5.77          4.47        17.47 o                         
   4  19  10        225.38        218.38        56.40 o                         
   5  19  10       1019.21       1038.46        78.43 o                         
   6  19  10         14.40         14.16        19.04 o                         
   0  20  10        154.35        125.91        58.87 o                         
   1  20  10          0.26         24.19        22.18 o                         
   2  20  10          0.34         25.28        23.75 o                         
   3  20  10         58.03         69.80        21.34 o                         
   4  20  10         10.21        -34.09        40.08 o                         
   2  21  10        129.31         87.02        44.12 o                         
   1   1  11       2589.17       2592.93        53.21 o                         
   2   1  11       7618.42       7704.26        87.52 o                         
   3   1  11       1516.92       1380.62        39.70 o                         
   4   1  11      10932.31      10902.13       112.40 o                         
   5   1  11       4382.65       4373.53        86.47 o                         
   6   1  11        623.45        671.07        30.74 o                         
   7   1  11       1211.92       1156.31        45.99 o                         
   8   1  11       1212.10       1344.10        47.59 o                         
   9   1  11        615.32        635.99        36.92 o                         
  10   1  11        220.58        169.73        19.61 o                         
  11   1  11         76.89         87.63        31.02 o                         
  12   1  11        948.26       1013.99        62.34 o                         
  13   1  11        212.24        160.78        28.97 o                         
  14   1  11        556.59        467.06        94.08 o                         
   0   2  11       2138.03       2066.66        68.68 o                         
   1   2  11       3749.84       3856.45        63.72 o                         
   2   2  11        693.98        648.93        24.67 o                         
   3   2  11       2902.26       2671.15        69.78 o                         
   4   2  11       5258.80       5380.28        72.56 o                         
   5   2  11       1436.20       1451.26        42.91 o                         
   6   2  11       5531.21       5607.71        97.01 o                         
   7   2  11       1346.32       1301.99        48.75 o                         
   8   2  11         36.84         31.97         7.79 o                         
   9   2  11          3.34          5.98         9.31 o                         
  10   2  11       3851.85       3977.94        91.39 o                         
  11   2  11        611.28        573.85        57.26 o                         
  12   2  11        459.81        410.80        47.85 o                         
  13   2  11         48.93         40.33        17.70 o                         
  14   2  11         78.50         89.11        50.83 o                         
   1   3  11       2261.91       2229.17        51.81 o                         
   2   3  11        703.60        586.74        24.17 o                         
   3   3  11        637.94        623.92        29.35 o                         
   4   3  11        154.80        143.27        11.58 o                         
   5   3  11       3462.02       3472.97        77.58 o                         
   6   3  11        580.62        527.87        34.54 o                         
   7   3  11        557.43        574.35        28.51 o                         
   8   3  11         93.36         57.37        12.67 o                         
   9   3  11          1.87          7.74         7.34 o                         
  10   3  11         36.26         56.29        15.44 o                         
  11   3  11         70.93         60.92        20.23 o                         
  12   3  11        235.16        165.46        32.41 o                         
  13   3  11         24.95         20.62        25.51 o                         
   0   4  11       2938.79       2627.36        64.00 o                         
   1   4  11         39.20         41.69         5.68 o                         
   2   4  11        992.14        900.31        33.44 o                         
   3   4  11       2480.71       2215.63        54.97 o                         
   4   4  11       3587.51       3615.61        79.48 o                         
   5   4  11          2.41         16.83         6.70 o                         
   6   4  11       2174.23       2164.55        56.25 o                         
   7   4  11         83.42        114.27        15.02 o                         
   8   4  11        982.91        983.96        49.24 o                         
   9   4  11       1471.47       1536.89        78.11 o                         
  10   4  11       1825.83       1940.04       116.14 o                         
  11   4  11        455.35        507.64        64.10 o                         
  12   4  11          7.34         16.57        39.51 o                         
  13   4  11        273.81        285.19        62.88 o                         
   1   5  11       1602.23       1620.58        34.93 o                         
   2   5  11       5643.69       5537.17       110.36 o                         
   3   5  11        839.22        845.66        41.16 o                         
   4   5  11        387.37        401.65        26.79 o                         
   5   5  11       3480.68       3430.10        93.30 o                         
   6   5  11       2569.71       2709.61        89.24 o                         
   7   5  11        413.55        445.96        36.03 o                         
   8   5  11       2401.72       2638.05        82.40 o                         
   9   5  11       1422.63       1467.77        77.24 o                         
  10   5  11          0.11         20.46        17.18 o                         
  11   5  11        749.43        859.83        82.97 o                         
  12   5  11        714.44        671.70        74.75 o                         
  13   5  11         28.81         50.31        24.55 o                         
   0   6  11        447.71        423.58        76.69 o                         
   1   6  11          1.28          7.01         8.22 o                         
   2   6  11        242.25        211.95        24.47 o                         
   3   6  11        378.65        377.15        33.55 o                         
   4   6  11        345.57        369.93        33.19 o                         
   5   6  11         83.10         60.79        20.21 o                         
   6   6  11        515.17        451.89        35.44 o                         
   7   6  11          1.12         14.74        16.22 o                         
   8   6  11         32.95         18.29         9.78 o                         
   9   6  11         78.22         48.53        15.82 o                         
  10   6  11         58.75        111.12        32.32 o                         
  11   6  11          7.13         38.12        21.53 o                         
  12   6  11         10.41         17.95        26.18 o                         
  13   6  11         64.78         45.14        29.07 o                         
   1   7  11       2315.12       2140.38        52.34 o                         
   2   7  11       5257.19       4989.53       121.64 o                         
   3   7  11          1.20          0.50         7.52 o                         
   4   7  11        751.41        774.94        43.70 o                         
   5   7  11       1513.33       1530.64        93.15 o                         
   6   7  11       1551.61       1383.60       127.49 o                         
   7   7  11       1595.92       1597.79        72.51 o                         
   8   7  11       1995.72       2067.73        76.47 o                         
   9   7  11        804.52        700.38        45.48 o                         
  10   7  11         20.74         51.04        19.60 o                         
  11   7  11        503.14        454.63        60.48 o                         
  12   7  11        416.87        510.82        85.55 o                         
   0   8  11      21085.17      20139.62       306.47 o                         
   1   8  11       2368.17       2364.92        57.52 o                         
   2   8  11       2782.70       2756.03        81.83 o                         
   3   8  11       1942.00       1971.24        70.45 o                         
   4   8  11       4628.73       4595.75       148.27 o                         
   5   8  11       2203.49       1997.00        76.76 o                         
   6   8  11       2411.40       2403.45        88.92 o                         
   7   8  11        203.56        137.82        22.38 o                         
   8   8  11         79.12         56.25        12.63 o                         
   9   8  11        576.10        629.33        44.31 o                         
  10   8  11        829.91        822.20        80.62 o                         
  11   8  11          4.29         16.76        35.93 o                         
  12   8  11        161.66        179.20        42.53 o                         
   1   9  11       1219.02       1235.60        38.44 o                         
   2   9  11        968.89        878.60        38.02 o                         
   3   9  11        111.28        116.39        18.13 o                         
   4   9  11          3.23          1.27        17.46 o                         
   5   9  11        184.99        206.62        25.78 o                         
   6   9  11        883.97        811.84        45.89 o                         
   7   9  11        199.27        213.61        29.17 o                         
   8   9  11       1207.86       1072.22        50.80 o                         
   9   9  11         25.49         10.84        16.39 o                         
  10   9  11         30.64          1.07        13.83 o                         
  11   9  11        158.49        198.63        36.16 o                         
  12   9  11         38.32         32.39        22.48 o                         
   0  10  11        407.51        451.10        33.23 o                         
   1  10  11       6625.42       6429.54       115.40 o                         
   2  10  11        169.47        162.66        17.25 o                         
   3  10  11       1134.18       1217.63        59.48 o                         
   4  10  11        539.21        489.35        39.15 o                         
   5  10  11          8.49         22.90        13.71 o                         
   6  10  11        293.00        357.09        32.23 o                         
   7  10  11       1134.42       1199.18        64.29 o                         
   8  10  11         75.55         47.63        11.15 o                         
   9  10  11          5.82          1.37        13.50 o                         
  10  10  11        381.07        425.83        40.50 o                         
  11  10  11         49.67         36.95        18.06 o                         
  12  10  11        196.04        267.42        73.43 o                         
   1  11  11          8.07         15.56         8.24 o                         
   2  11  11       3463.45       3515.82       104.14 o                         
   3  11  11        128.62        148.07        22.44 o                         
   4  11  11       1227.27       1236.10        63.32 o                         
   5  11  11        250.78        264.38        36.00 o                         
   6  11  11        135.67        115.96        22.34 o                         
   7  11  11        162.93        203.45        27.38 o                         
   8  11  11       2280.54       2433.57        80.81 o                         
   9  11  11        913.14        912.21        58.20 o                         
  10  11  11          0.46          5.08        14.16 o                         
  11  11  11        271.80        350.01        50.62 o                         
  12  11  11        776.28        626.81       104.22 o                         
   0  12  11         49.65         71.53        19.53 o                         
   1  12  11        545.79        557.37        34.01 o                         
   2  12  11         18.93         34.97        14.39 o                         
   3  12  11        450.24        471.84        45.49 o                         
   4  12  11        455.58        402.94        38.29 o                         
   5  12  11          3.76        -11.67        12.39 o                         
   6  12  11        137.73        135.82        24.77 o                         
   7  12  11        296.99        305.41        29.95 o                         
   8  12  11        110.49         60.84        18.88 o                         
   9  12  11        210.65        229.77        32.17 o                         
  10  12  11        351.23        349.91        37.63 o                         
  11  12  11         84.67         92.16        26.38 o                         
   1  13  11        189.36        179.13        22.12 o                         
   2  13  11       1335.03       1270.32        58.35 o                         
   3  13  11         94.98         78.12        22.35 o                         
   4  13  11        121.13        106.96        26.81 o                         
   5  13  11       1076.29        952.59        62.02 o                         
   6  13  11        140.45        118.30        25.82 o                         
   7  13  11        628.51        667.59        43.45 o                         
   8  13  11        840.67       1024.59        61.83 o                         
   9  13  11         22.43          8.12        13.55 o                         
  10  13  11          1.67         21.21        17.58 o                         
  11  13  11         19.39          0.55        17.10 o                         
   0  14  11       4759.22       4923.22       167.23 o                         
   1  14  11         40.16         36.17        17.85 o                         
   2  14  11        453.51        482.03        37.42 o                         
   3  14  11       2040.79       2028.95        88.80 o                         
   4  14  11       1624.68       1521.76        78.45 o                         
   5  14  11        349.60        324.03        38.51 o                         
   6  14  11       2014.32       1980.16        95.60 o                         
   7  14  11        497.17        471.66        42.48 o                         
   8  14  11         12.76         14.63        17.86 o                         
   9  14  11         36.83         44.97        25.57 o                         
  10  14  11        668.51        728.74        56.85 o                         
   1  15  11       1369.39       1460.23        77.82 o                         
   2  15  11        169.43        152.36        26.57 o                         
   3  15  11         53.49         70.25        21.97 o                         
   4  15  11        490.61        394.90        42.09 o                         
   5  15  11        493.18        442.22        53.18 o                         
   6  15  11         46.33         14.41        16.64 o                         
   7  15  11        145.75        192.18        27.67 o                         
   8  15  11         61.84         54.63        26.39 o                         
   9  15  11         64.48         92.41        23.48 o                         
  10  15  11         14.52         17.04        28.73 o                         
   0  16  11        949.66        985.87        80.57 o                         
   1  16  11        134.47        158.77        29.48 o                         
   2  16  11         27.40         47.92        20.40 o                         
   3  16  11         50.96         62.29        15.76 o                         
   4  16  11         99.73         71.21        27.47 o                         
   5  16  11          0.55         25.64        20.39 o                         
   6  16  11         74.18         95.60        21.73 o                         
   7  16  11         94.35        130.59        32.17 o                         
   8  16  11        168.32        140.29        26.53 o                         
   9  16  11        136.84        224.14        65.21 o                         
   1  17  11        188.63        217.53        47.08 o                         
   2  17  11       2186.70       2154.42       102.86 o                         
   3  17  11        181.54        181.92        29.91 o                         
   4  17  11        864.52        885.19        64.94 o                         
   5  17  11        473.12        502.70        44.77 o                         
   6  17  11        676.66        598.99        50.01 o                         
   7  17  11         41.64         22.64        16.04 o                         
   8  17  11        760.54        723.97        58.72 o                         
   0  18  11        383.92        355.25        77.95 o                         
   1  18  11         54.54         83.35        24.11 o                         
   2  18  11          0.93         -6.40        15.83 o                         
   3  18  11        149.46        171.82        31.27 o                         
   4  18  11        164.40        139.85        38.80 o                         
   5  18  11          0.01         11.44        16.23 o                         
   6  18  11        114.97         52.24        39.50 o                         
   7  18  11       1227.04       1265.29        75.50 o                         
   1  19  11        467.95        544.01        55.10 o                         
   2  19  11          1.91          2.82        17.57 o                         
   3  19  11          0.35         -4.87        16.28 o                         
   4  19  11          7.72        -27.16        27.16 o                         
   5  19  11        177.07        237.71        51.55 o                         
   6  19  11         32.31         63.36        42.74 o                         
   0  20  11       1155.56       1227.15       152.78 o                         
   1  20  11         21.99          1.23        25.08 o                         
   2  20  11         92.83         78.48        25.82 o                         
   3  20  11        220.96        272.06        70.78 o                         
   2  21  11        290.54        190.15        62.82 o                         
   0   0  12      30414.66      32355.38       623.84 o                         
   1   0  12      27677.15      29241.23       824.75 o                         
   2   0  12       5247.01       5526.36        86.69 o                         
   3   0  12      31421.01      31239.23       302.52 o                         
   4   0  12       7867.52       7544.31       165.73 o                         
   5   0  12         85.06         54.19        10.35 o                         
   6   0  12       1278.37       1243.12       131.28 o                         
   7   0  12         46.16         61.14        18.83 o                         
   8   0  12         12.35          5.83        13.09 o                         
   9   0  12       3573.11       3646.99       120.34 o                         
  10   0  12        467.29        475.25        45.10 o                         
  11   0  12       1975.93       2262.98       129.16 o                         
  12   0  12         19.20         42.28        23.14 o                         
  13   0  12        931.36       1093.96       140.73 o                         
   1   1  12        359.52        300.89        18.53 o                         
   2   1  12       1634.74       1545.26        36.37 o                         
   3   1  12       2486.99       2635.29        38.29 o                         
   4   1  12         44.31         33.93         5.45 o                         
   5   1  12       1116.26       1141.70        49.34 o                         
   6   1  12        196.38        199.82        21.71 o                         
   7   1  12        169.55        143.18        19.00 o                         
   8   1  12        330.82        321.22        23.54 o                         
   9   1  12       1079.33       1131.33        46.64 o                         
  10   1  12        212.80        232.07        22.92 o                         
  11   1  12        582.69        682.17        44.57 o                         
  12   1  12        324.04        303.00        41.37 o                         
  13   1  12        145.04        209.52        36.34 o                         
   0   2  12       4118.78       4291.05       212.99 o                         
   1   2  12       3513.28       3352.65        56.54 o                         
   2   2  12       1398.77       1302.50        45.66 o                         
   3   2  12       2153.51       1793.03        47.55 o                         
   4   2  12        109.07        114.52        11.21 o                         
   5   2  12        642.22        675.52        37.93 o                         
   6   2  12        566.16        455.17        26.62 o                         
   7   2  12       2832.73       2820.94        88.63 o                         
   8   2  12         42.77         56.03        11.76 o                         
   9   2  12       1173.98       1158.18        47.23 o                         
  10   2  12          7.90          6.22        10.33 o                         
  11   2  12        132.01        100.26        25.10 o                         
  12   2  12          4.36         19.93        22.75 o                         
  13   2  12        820.40        851.64        72.16 o                         
  14   2  12        325.55        128.38        49.13 o                         
   1   3  12       6716.71       6674.60       109.77 o                         
   2   3  12       1929.03       1711.11        43.47 o                         
   3   3  12        341.12        252.69        38.75 o                         
   4   3  12       1016.02        901.89        30.64 o                         
   5   3  12      16357.77      17031.99       334.03 o                         
   6   3  12       3302.01       3142.40       100.57 o                         
   7   3  12        924.74        832.70        40.09 o                         
   8   3  12       1880.21       1872.85        57.63 o                         
   9   3  12       2411.07       2553.38        71.00 o                         
  10   3  12          4.63         14.66        11.88 o                         
  11   3  12       1226.02       1217.26       110.85 o                         
  12   3  12        681.28        670.58        70.50 o                         
  13   3  12         26.87         50.10        20.51 o                         
   0   4  12       2537.11       2451.94        63.84 o                         
   1   4  12        514.99        563.67        21.69 o                         
   2   4  12        230.60        219.78        15.55 o                         
   3   4  12       6794.93       6868.00        97.18 o                         
   4   4  12        267.22        266.70        21.13 o                         
   5   4  12          0.31          3.68         7.06 o                         
   6   4  12       2023.01       2179.80       162.83 o                         
   7   4  12       5947.34       6056.18       123.33 o                         
   8   4  12       2112.97       2037.82        98.75 o                         
   9   4  12          7.85          8.03        16.12 o                         
  10   4  12        139.44        109.79        26.17 o                         
  11   4  12        486.70        608.42       143.55 o                         
  12   4  12         97.75        100.37        33.81 o                         
  13   4  12       1187.72       1268.36       204.14 o                         
   1   5  12       1150.71       1119.85        33.42 o                         
   2   5  12         17.87         26.64         6.82 o                         
   3   5  12        157.72        125.56        17.40 o                         
   4   5  12         20.14          1.04         9.18 o                         
   5   5  12        471.26        428.84        28.99 o                         
   6   5  12        116.65        120.71        16.50 o                         
   7   5  12       1296.02       1164.55        78.25 o                         
   8   5  12        110.97         93.90        19.33 o                         
   9   5  12         95.53         53.73        18.75 o                         
  10   5  12         45.73         38.41        18.73 o                         
  11   5  12        277.39        328.04        51.87 o                         
  12   5  12         18.71         48.26        30.03 o                         
  13   5  12        197.79        254.68        52.99 o                         
   0   6  12       3587.54       3321.84        93.14 o                         
   1   6  12       8577.34       8661.55       106.10 o                         
   2   6  12         86.50         44.91        14.93 o                         
   3   6  12       4501.34       4468.80       105.42 o                         
   4   6  12        365.48        341.49        28.91 o                         
   5   6  12         11.89         15.76         7.42 o                         
   6   6  12       4503.76       4307.35       122.58 o                         
   7   6  12       2872.80       2976.45       129.05 o                         
   8   6  12          8.80         17.13        17.65 o                         
   9   6  12        769.81        783.32        58.71 o                         
  10   6  12        789.02        822.99        79.41 o                         
  11   6  12        299.53        325.67        52.82 o                         
  12   6  12        340.96        420.80        63.64 o                         
  13   6  12        417.94        400.10        91.07 o                         
   1   7  12       5073.80       5082.00       116.62 o                         
   2   7  12       3682.04       3777.51        94.82 o                         
   3   7  12        933.97        951.26        47.71 o                         
   4   7  12        648.59        666.52        57.06 o                         
   5   7  12        902.24        964.13        58.65 o                         
   6   7  12          3.27          2.07        10.15 o                         
   7   7  12        136.37        118.31        27.55 o                         
   8   7  12        311.88        343.55        31.09 o                         
   9   7  12       1273.97       1217.96        61.53 o                         
  10   7  12         29.04         57.04        24.59 o                         
  11   7  12        185.67        228.92        52.60 o                         
  12   7  12        118.82        148.83        42.34 o                         
   0   8  12         43.50         66.15        16.47 o                         
   1   8  12        278.41        247.23        23.58 o                         
   2   8  12        270.94        285.97        26.66 o                         
   3   8  12         70.71         59.68        12.72 o                         
   4   8  12       1063.59       1034.19        53.53 o                         
   5   8  12         38.61         26.89        12.59 o                         
   6   8  12         72.31         81.87        18.41 o                         
   7   8  12         35.46         22.56        16.21 o                         
   8   8  12         84.73         31.60        12.97 o                         
   9   8  12         14.12         20.85        11.93 o                         
  10   8  12         28.15         36.90        37.76 o                         
  11   8  12         28.76          7.33        24.92 o                         
  12   8  12         26.24         26.36        60.04 o                         
   1   9  12       1077.92        975.62        48.63 o                         
   2   9  12       3942.17       3768.08       101.14 o                         
   3   9  12         68.81         58.52        14.01 o                         
   4   9  12       1838.42       1756.20        72.09 o                         
   5   9  12       5947.09       5782.06       141.29 o                         
   6   9  12        754.20        655.33        41.84 o                         
   7   9  12        892.61        838.43        48.72 o                         
   8   9  12        298.69        314.19        33.29 o                         
   9   9  12       1492.49       1362.63        68.97 o                         
  10   9  12         92.78        119.97        23.63 o                         
  11   9  12        625.61        630.66        60.86 o                         
  12   9  12        176.53        131.16        32.63 o                         
   0  10  12         54.04         80.98        17.66 o                         
   1  10  12        117.12        132.24        21.31 o                         
   2  10  12        288.52        293.99        30.04 o                         
   3  10  12       4917.57       5012.64       126.20 o                         
   4  10  12        546.33        517.57        41.22 o                         
   5  10  12        215.96        208.62        27.07 o                         
   6  10  12        535.16        555.38        40.05 o                         
   7  10  12       4461.69       4580.15       143.32 o                         
   8  10  12        493.49        495.70        51.02 o                         
   9  10  12        630.69        610.25        46.30 o                         
  10  10  12        351.73        396.95        38.85 o                         
  11  10  12        261.69        295.58        55.97 o                         
  12  10  12          8.90         57.17        43.83 o                         
   1  11  12         90.37         88.95        14.30 o                         
   2  11  12         20.77         16.86        21.44 o                         
   3  11  12        247.16        281.39        31.13 o                         
   4  11  12         27.59         38.86        12.94 o                         
   5  11  12          4.21         28.03        14.34 o                         
   6  11  12        100.95        127.20        24.44 o                         
   7  11  12        341.11        296.14        31.21 o                         
   8  11  12        319.05        367.25        37.18 o                         
   9  11  12        184.92        288.63        44.00 o                         
  10  11  12         48.73         88.30        22.42 o                         
  11  11  12         36.46         32.73        23.24 o                         
  12  11  12         26.27          1.95        37.62 o                         
   0  12  12        983.46        955.16        76.47 o                         
   1  12  12       1371.96       1379.43        55.28 o                         
   2  12  12         38.02         42.41        14.10 o                         
   3  12  12       3434.27       3571.77       112.46 o                         
   4  12  12       1379.03       1369.09        69.99 o                         
   5  12  12       1375.55       1231.12        68.90 o                         
   6  12  12        251.02        184.45        27.21 o                         
   7  12  12        542.81        525.39        42.41 o                         
   8  12  12        338.61        299.34        33.35 o                         
   9  12  12        318.60        378.97        44.44 o                         
  10  12  12        449.75        552.55        60.54 o                         
  11  12  12         33.24          6.37        25.23 o                         
   1  13  12       2642.35       2470.90       191.26 o                         
   2  13  12        914.60        969.01        58.53 o                         
   3  13  12        654.36        696.60        51.08 o                         
   4  13  12         16.01         39.24        16.51 o                         
   5  13  12       2275.63       2167.54       123.98 o                         
   6  13  12         64.91         58.46        29.09 o                         
   7  13  12        434.07        429.42        34.62 o                         
   8  13  12        363.32        405.23        39.16 o                         
   9  13  12        423.89        359.94        38.80 o                         
  10  13  12        140.54        124.29        26.72 o                         
  11  13  12       1193.57       1154.37        99.88 o                         
   0  14  12       1480.77       1420.86        88.06 o                         
   1  14  12        125.77         98.03        22.21 o                         
   2  14  12        226.25        195.66        47.50 o                         
   3  14  12          5.52         19.80        14.19 o                         
   4  14  12        390.51        357.78        38.62 o                         
   5  14  12         10.00         15.45        27.20 o                         
   6  14  12         31.05         69.46        28.56 o                         
   7  14  12         42.93         24.58        12.10 o                         
   8  14  12          3.72         13.58        18.06 o                         
   9  14  12        286.44        339.18        39.07 o                         
  10  14  12         16.07         32.70        21.40 o                         
   1  15  12       1251.75       1307.84        74.24 o                         
   2  15  12         12.41         49.82        20.00 o                         
   3  15  12         48.19         48.13        20.68 o                         
   4  15  12        102.02        144.94        25.25 o                         
   5  15  12       1408.42       1560.29        86.04 o                         
   6  15  12          3.06         19.43        18.06 o                         
   7  15  12          3.19         -3.89        11.91 o                         
   8  15  12        109.23        108.51        27.50 o                         
   9  15  12        412.22        554.81        60.76 o                         
   0  16  12       2256.00       2375.37       183.88 o                         
   1  16  12        170.33        170.88        44.09 o                         
   2  16  12        505.57        395.82        54.20 o                         
   3  16  12        459.85        428.42        90.08 o                         
   4  16  12        658.24        686.51        57.25 o                         
   5  16  12          4.82         25.05        24.98 o                         
   6  16  12        130.69        212.27        31.23 o                         
   7  16  12        521.59        449.40        45.04 o                         
   8  16  12         53.41         40.44        18.06 o                         
   1  17  12         12.91         18.45        24.33 o                         
   2  17  12          0.32         10.24        18.69 o                         
   3  17  12          6.45        -20.75        20.75 o                         
   4  17  12         11.84          7.96        35.01 o                         
   5  17  12         30.06         12.87        15.92 o                         
   6  17  12         33.76         20.69        17.66 o                         
   7  17  12        137.41        121.27        34.60 o                         
   8  17  12         29.61         68.59        25.67 o                         
   0  18  12          3.75         17.91        33.34 o                         
   1  18  12        421.48        379.86        45.06 o                         
   2  18  12         40.95         59.31        31.83 o                         
   3  18  12        559.92        706.65        78.07 o                         
   4  18  12         11.46         19.89        20.13 o                         
   5  18  12         99.79        -19.91        20.53 o                         
   6  18  12         31.14         11.70        13.69 o                         
   7  18  12        209.75        249.65        49.97 o                         
   1  19  12       1792.90       1783.84       125.47 o                         
   2  19  12         52.73         40.56        28.72 o                         
   3  19  12        109.01         83.19        30.84 o                         
   4  19  12         12.04         20.46        45.63 o                         
   0  20  12          0.49        138.88        58.02 o                         
   1  20  12         34.79        -13.22        23.58 o                         
   1   1  13       3175.90       3205.07        75.37 o                         
   2   1  13       8636.11       8588.41       112.13 o                         
   3   1  13        931.53        928.52        23.69 o                         
   4   1  13       5966.14       5806.46        96.07 o                         
   5   1  13         84.95         86.91        12.11 o                         
   6   1  13       3647.33       3536.91        94.70 o                         
   7   1  13        125.99        125.81        19.03 o                         
   8   1  13       3227.57       3280.83        78.60 o                         
   9   1  13        194.04        222.36        22.29 o                         
  10   1  13        106.55        147.43        18.56 o                         
  11   1  13        137.25        151.92        22.26 o                         
  12   1  13        643.58        613.22        58.94 o                         
  13   1  13         33.88         48.07        21.29 o                         
   0   2  13       4042.94       4111.88       121.14 o                         
   1   2  13         46.61         28.23         6.02 o                         
   2   2  13        327.48        306.63        18.32 o                         
   3   2  13       3015.36       3122.24        80.45 o                         
   4   2  13       5677.58       5746.57        86.44 o                         
   5   2  13        480.06        463.19        32.48 o                         
   6   2  13      10885.25      11035.06       197.24 o                         
   7   2  13        808.19        788.22        72.53 o                         
   8   2  13        171.96        176.24        20.09 o                         
   9   2  13         55.04         67.19        12.72 o                         
  10   2  13       2420.19       2497.55        82.40 o                         
  11   2  13        499.16        493.28        51.89 o                         
  12   2  13        278.12        300.08        43.22 o                         
  13   2  13          8.54         17.25        20.59 o                         
   1   3  13        422.50        458.59        23.18 o                         
   2   3  13        439.28        484.15        25.84 o                         
   3   3  13         19.35          1.00         5.94 o                         
   4   3  13         41.75         42.81         7.32 o                         
   5   3  13       1134.17        987.92        55.01 o                         
   6   3  13        807.28        738.26        49.07 o                         
   7   3  13         21.89         39.41        12.77 o                         
   8   3  13        111.22         87.77        14.76 o                         
   9   3  13          0.81          0.57        11.99 o                         
  10   3  13         51.20         46.98        23.16 o                         
  11   3  13         11.82          4.91        17.70 o                         
  12   3  13         22.10          3.33        33.93 o                         
  13   3  13          1.11         44.15        33.90 o                         
   0   4  13      11798.41      11585.57       166.06 o                         
   1   4  13         82.01         94.16        11.85 o                         
   2   4  13       6504.42       6409.48        95.35 o                         
   3   4  13        342.53        343.74        20.58 o                         
   4   4  13       2999.96       2944.89       105.74 o                         
   5   4  13        579.99        567.08        32.79 o                         
   6   4  13       3241.35       3235.34       105.87 o                         
   7   4  13       2399.37       2350.51        76.17 o                         
   8   4  13        423.66        424.74        41.41 o                         
   9   4  13       1451.94       1400.30        77.02 o                         
  10   4  13       1217.39       1327.36       103.47 o                         
  11   4  13          1.06          5.33        54.52 o                         
  12   4  13         32.73         16.07        21.81 o                         
  13   4  13        140.45        124.13        34.57 o                         
   1   5  13       1433.16       1400.20        34.40 o                         
   2   5  13       5547.54       5547.03        97.15 o                         
   3   5  13        227.61        207.65        19.48 o                         
   4   5  13        748.51        726.61        43.78 o                         
   5   5  13        566.93        570.10        39.70 o                         
   6   5  13       1034.84       1058.03        98.07 o                         
   7   5  13        234.01        256.29        33.71 o                         
   8   5  13       2282.79       2353.54       119.72 o                         
   9   5  13        109.86         91.89        29.27 o                         
  10   5  13         27.00        -15.07        20.28 o                         
  11   5  13        276.62        257.01        62.74 o                         
  12   5  13       1082.02       1299.68       107.51 o                         
  13   5  13          2.09         59.45        43.81 o                         
   0   6  13        319.35        351.21        25.48 o                         
   1   6  13       1976.57       1806.07        43.74 o                         
   2   6  13       3604.89       3433.00        89.12 o                         
   3   6  13         15.90         13.99         9.23 o                         
   4   6  13         79.85         72.42        13.24 o                         
   5   6  13        475.57        457.90        35.32 o                         
   6   6  13        106.98         93.85        23.26 o                         
   7   6  13         16.74         29.89        14.41 o                         
   8   6  13        410.51        414.09        39.50 o                         
   9   6  13        175.59        164.05        26.94 o                         
  10   6  13        370.83        350.27       126.44 o                         
  11   6  13         31.03         17.97        17.86 o                         
  12   6  13        146.82        268.62        50.14 o                         
   1   7  13       1935.55       1677.82        61.92 o                         
   2   7  13       3522.40       3363.90       135.05 o                         
   3   7  13        177.61        141.93        27.43 o                         
   4   7  13        375.55        321.03        25.91 o                         
   5   7  13        110.36         95.96        17.73 o                         
   6   7  13       1742.62       1586.47        70.73 o                         
   7   7  13          0.48          7.91        15.42 o                         
   8   7  13        498.18        607.37        47.78 o                         
   9   7  13        351.30        320.09        37.77 o                         
  10   7  13          0.53         14.13        14.04 o                         
  11   7  13        125.82        101.60        33.68 o                         
  12   7  13        676.18        727.22       103.69 o                         
   0   8  13      20385.10      20824.05       321.04 o                         
   1   8  13        545.49        499.76        59.60 o                         
   2   8  13        947.15        876.06        47.79 o                         
   3   8  13          6.94         10.38         8.79 o                         
   4   8  13       2159.45       2120.65        78.45 o                         
   5   8  13         39.59         21.21        10.76 o                         
   6   8  13       2728.04       2865.27       139.93 o                         
   7   8  13         16.24         23.41        19.19 o                         
   8   8  13        542.20        574.15        47.46 o                         
   9   8  13        398.03        444.68        53.62 o                         
  10   8  13       1153.35       1179.32        98.92 o                         
  11   8  13          2.38         -1.32        24.77 o                         
  12   8  13        202.78        240.24        52.42 o                         
   1   9  13        772.22        655.98        40.19 o                         
   2   9  13        355.28        375.16        32.71 o                         
   3   9  13        255.94        204.15        24.93 o                         
   4   9  13         83.54         73.26        15.58 o                         
   5   9  13          4.70         33.16        13.11 o                         
   6   9  13          1.74         23.32        12.60 o                         
   7   9  13         64.27         84.55        23.21 o                         
   8   9  13        871.61        878.92        88.25 o                         
   9   9  13          0.43         15.10        12.06 o                         
  10   9  13         15.04          5.10        16.30 o                         
  11   9  13         15.21         11.24        25.73 o                         
  12   9  13        105.99         75.44        47.85 o                         
   0  10  13        154.90        175.55        41.46 o                         
   1  10  13       3762.05       3709.48       102.94 o                         
   2  10  13        335.36        329.37        30.98 o                         
   3  10  13        707.44        682.74        45.67 o                         
   4  10  13       1133.48       1197.77        62.33 o                         
   5  10  13         28.43         39.88        14.77 o                         
   6  10  13        347.90        396.77        35.65 o                         
   7  10  13        934.35        917.34        54.42 o                         
   8  10  13        332.93        374.26        36.94 o                         
   9  10  13         62.72         48.68        27.73 o                         
  10  10  13       1102.50       1303.50        85.04 o                         
  11  10  13         89.49        108.41        30.84 o                         
  12  10  13        187.42        230.67        65.71 o                         
   1  11  13        369.53        268.04        36.88 o                         
   2  11  13       9668.30       9905.16       189.68 o                         
   3  11  13         59.80         33.24        16.71 o                         
   4  11  13       1984.25       2183.85       132.66 o                         
   5  11  13       1797.50       1746.62        80.63 o                         
   6  11  13        688.50        619.26        47.29 o                         
   7  11  13         10.00         10.67        12.35 o                         
   8  11  13       1951.56       1991.10        85.42 o                         
   9  11  13        215.45        240.68        31.99 o                         
  10  11  13          0.07         15.56        13.07 o                         
  11  11  13         39.75          8.77        20.60 o                         
   0  12  13       2790.74       2739.78       173.89 o                         
   1  12  13         47.07         35.76        20.62 o                         
   2  12  13         63.00         68.81        19.03 o                         
   3  12  13       1703.18       1733.27        78.46 o                         
   4  12  13        714.56        778.19        72.08 o                         
   5  12  13        221.54        195.94        27.02 o                         
   6  12  13         55.57         35.60        14.09 o                         
   7  12  13         36.78         40.93        15.39 o                         
   8  12  13        366.83        264.84        32.82 o                         
   9  12  13         81.18         62.96        18.30 o                         
  10  12  13        511.50        501.45        47.73 o                         
  11  12  13          2.52         63.47        44.83 o                         
   1  13  13        195.16        129.91        31.99 o                         
   2  13  13       2702.85       2637.93       126.23 o                         
   3  13  13          1.91          7.10        13.92 o                         
   4  13  13        722.12        786.92        62.52 o                         
   5  13  13        573.57        539.35        48.05 o                         
   6  13  13          2.05         -0.53        14.18 o                         
   7  13  13          0.39         11.32        11.42 o                         
   8  13  13        282.32        214.43        29.22 o                         
   9  13  13        250.55        314.51        36.95 o                         
  10  13  13        152.32        175.92        36.30 o                         
   0  14  13       2373.84       2247.93       169.19 o                         
   1  14  13        261.82        179.73        38.19 o                         
   2  14  13        511.26        591.78        61.47 o                         
   3  14  13        366.47        402.15        40.85 o                         
   4  14  13       2347.46       2258.74        98.23 o                         
   5  14  13         67.36         80.95        18.59 o                         
   6  14  13       1502.95       1495.45        83.90 o                         
   7  14  13         82.41        103.48        18.88 o                         
   8  14  13         96.58        143.27        29.30 o                         
   9  14  13        132.76        151.57        30.29 o                         
  10  14  13        805.73        801.90        85.52 o                         
   1  15  13         84.22        101.38        29.64 o                         
   2  15  13        718.68        679.16        85.46 o                         
   3  15  13        274.82        287.11        46.04 o                         
   4  15  13        448.67        355.21        40.56 o                         
   5  15  13        396.33        468.99        48.02 o                         
   6  15  13        448.75        332.41        63.69 o                         
   7  15  13         72.57         93.86        19.47 o                         
   8  15  13        380.15        308.48        44.37 o                         
   9  15  13         57.47        110.13        28.52 o                         
   0  16  13         35.78         43.17        40.63 o                         
   1  16  13          6.72          8.50        21.82 o                         
   2  16  13         24.43         23.30        47.65 o                         
   3  16  13         84.69        196.19        41.14 o                         
   4  16  13        266.84        318.69        51.53 o                         
   5  16  13          5.51         10.18        15.31 o                         
   6  16  13          9.41         14.16        15.04 o                         
   7  16  13         19.32          2.62        13.61 o                         
   8  16  13          0.20         24.87        25.99 o                         
   1  17  13        252.86        309.07        51.55 o                         
   2  17  13        616.25        605.59        69.64 o                         
   3  17  13          4.75         19.07        22.32 o                         
   4  17  13        541.64        540.49        68.06 o                         
   5  17  13        177.91        211.21        43.57 o                         
   6  17  13        466.45        466.54        57.84 o                         
   7  17  13         61.30         60.74        19.13 o                         
   0  18  13          7.09        -13.77        36.49 o                         
   1  18  13          4.83          6.78        26.25 o                         
   2  18  13        103.13        175.57        97.35 o                         
   3  18  13         67.07         48.94        28.60 o                         
   4  18  13        236.84        246.78        50.87 o                         
   5  18  13          3.28         22.94        26.09 o                         
   6  18  13         21.79        -10.38        17.61 o                         
   7  18  13        176.99        101.82        46.95 o                         
   1  19  13         94.71        177.86        43.56 o                         
   2  19  13         29.33         18.84        21.72 o                         
   3  19  13          4.97          2.79        22.48 o                         
   4  19  13          7.18         27.14        28.87 o                         
   0   0  14       2578.24       2796.01       141.77 o                         
   1   0  14       7899.33       7960.35       368.24 o                         
   2   0  14        590.50        473.85        29.38 o                         
   3   0  14      26728.53      27246.78       437.61 o                         
   4   0  14      18123.03      17930.81       392.55 o                         
   5   0  14        417.10        390.63        44.27 o                         
   6   0  14        730.65        658.96        57.63 o                         
   7   0  14       4782.53       5003.15       170.79 o                         
   8   0  14        545.97        585.21        47.35 o                         
   9   0  14       4542.24       4787.93       144.65 o                         
  10   0  14        359.71        329.90        45.73 o                         
  11   0  14        593.98        628.65        54.95 o                         
  12   0  14        345.88        361.38        84.74 o                         
  13   0  14        752.70        804.12       125.99 o                         
   1   1  14       5615.39       5855.50       131.01 o                         
   2   1  14        122.88        133.83        11.94 o                         
   3   1  14       1010.08        947.97        30.89 o                         
   4   1  14        327.23        301.99        24.90 o                         
   5   1  14       3732.09       3634.90        94.72 o                         
   6   1  14       1774.87       1768.39        67.50 o                         
   7   1  14         23.18         17.14        11.87 o                         
   8   1  14          2.40         -1.14         9.58 o                         
   9   1  14       1460.45       1523.76        56.27 o                         
  10   1  14        339.88        342.83        28.51 o                         
  11   1  14        403.94        397.10        34.33 o                         
  12   1  14         26.58         21.36        22.10 o                         
  13   1  14         11.87         27.01        23.26 o                         
   0   2  14         30.02         71.66        19.68 o                         
   1   2  14         14.24         14.32         5.67 o                         
   2   2  14         60.85         60.20        13.99 o                         
   3   2  14       1430.43       1462.52        38.59 o                         
   4   2  14         27.94         16.90         7.67 o                         
   5   2  14       2386.31       2244.04        85.44 o                         
   6   2  14       1660.14       1630.95        73.19 o                         
   7   2  14       1083.59       1038.73        54.17 o                         
   8   2  14         34.49         15.73         8.61 o                         
   9   2  14       2626.49       2690.04        75.46 o                         
  10   2  14        169.77        144.34        21.22 o                         
  11   2  14        449.10        481.92        51.83 o                         
  12   2  14         16.12         27.83        16.61 o                         
  13   2  14        257.77        248.04        59.88 o                         
   1   3  14      13676.86      13723.37       244.24 o                         
   2   3  14       3058.76       3196.53        64.93 o                         
   3   3  14       1484.01       1553.50        46.67 o                         
   4   3  14       1313.13       1314.00        76.63 o                         
   5   3  14       2632.09       2761.63        95.17 o                         
   6   3  14         26.91         23.00        10.44 o                         
   7   3  14        855.44        870.27        57.33 o                         
   8   3  14       1033.77        997.35        52.46 o                         
   9   3  14       1854.05       1957.03        80.16 o                         
  10   3  14         17.37         10.26        14.63 o                         
  11   3  14       1713.09       1650.71       115.91 o                         
  12   3  14         99.61         52.60        23.04 o                         
  13   3  14        188.02        213.74        66.58 o                         
   0   4  14       4064.50       4014.52        96.10 o                         
   1   4  14       1332.33       1314.37        42.54 o                         
   2   4  14        529.13        577.23        27.32 o                         
   3   4  14       1481.53       1535.33        44.94 o                         
   4   4  14       1510.11       1473.16        52.89 o                         
   5   4  14         39.92         20.46        17.34 o                         
   6   4  14        185.14        151.45        23.96 o                         
   7   4  14       1560.90       1526.08        81.24 o                         
   8   4  14         99.29         42.88        41.04 o                         
   9   4  14         90.27         90.00        40.93 o                         
  10   4  14        187.17        267.69        38.52 o                         
  11   4  14        585.05        652.40        73.73 o                         
  12   4  14        328.57        453.27       113.89 o                         
  13   4  14        555.46        489.16        98.37 o                         
   1   5  14       5087.17       4851.99        70.28 o                         
   2   5  14       1743.30       1586.07        46.61 o                         
   3   5  14         94.53         82.76        11.64 o                         
   4   5  14        568.95        556.69        33.26 o                         
   5   5  14         30.51         34.77         8.88 o                         
   6   5  14         36.65         38.51        14.16 o                         
   7   5  14       2046.85       1895.44        86.64 o                         
   8   5  14        491.99        489.74        56.10 o                         
   9   5  14          3.73        -11.39        16.17 o                         
  10   5  14         12.27         12.06        13.31 o                         
  11   5  14        340.61        251.14        56.53 o                         
  12   5  14         23.88         28.92        24.45 o                         
   0   6  14       1796.49       1754.64        63.68 o                         
   1   6  14       2359.10       2157.69        60.85 o                         
   2   6  14       3172.81       3156.01        77.14 o                         
   3   6  14       3778.56       3997.99        92.35 o                         
   4   6  14         25.29          6.53         7.21 o                         
   5   6  14          8.77         12.39         8.65 o                         
   6   6  14        696.57        610.16        57.85 o                         
   7   6  14       3986.41       3926.65       155.10 o                         
   8   6  14         65.88         36.19        23.19 o                         
   9   6  14        925.36        949.24        65.51 o                         
  10   6  14        210.01        161.92        29.84 o                         
  11   6  14        200.44        160.92        39.36 o                         
  12   6  14        319.92        573.43        75.87 o                         
   1   7  14        786.36        871.51        44.20 o                         
   2   7  14        132.44        107.18        17.88 o                         
   3   7  14        495.06        451.77        34.19 o                         
   4   7  14         40.58         30.41         8.67 o                         
   5   7  14       4531.70       4413.55       120.17 o                         
   6   7  14       1535.50       1403.21        89.00 o                         
   7   7  14        207.45        231.04        58.48 o                         
   8   7  14         54.08         36.49        26.65 o                         
   9   7  14        662.01        722.80        61.98 o                         
  10   7  14         11.72         50.15        23.35 o                         
  11   7  14        561.16        591.74        73.05 o                         
  12   7  14        134.25        180.99        49.40 o                         
   0   8  14        294.88        216.68        43.78 o                         
   1   8  14       1142.72       1022.58        49.64 o                         
   2   8  14        623.10        638.95        96.92 o                         
   3   8  14        825.77        736.75        66.95 o                         
   4   8  14        123.00         62.47        46.57 o                         
   5   8  14          5.95         13.31        10.05 o                         
   6   8  14        289.64        272.59        31.35 o                         
   7   8  14        638.56        531.18        58.12 o                         
   8   8  14          0.88        -18.98        18.98 o                         
   9   8  14          2.22          4.41        13.93 o                         
  10   8  14        116.22        125.23        36.64 o                         
  11   8  14         47.68         85.43        33.25 o                         
   1   9  14       2316.11       2260.39        77.61 o                         
   2   9  14       1147.29       1052.29        53.83 o                         
   3   9  14        222.79        205.19        29.50 o                         
   4   9  14        233.99        212.33        25.47 o                         
   5   9  14       4418.09       4630.52       113.75 o                         
   6   9  14         47.30         19.50        14.18 o                         
   7   9  14        376.06        321.63        43.99 o                         
   8   9  14        447.08        377.91        41.98 o                         
   9   9  14       1591.81       1748.05        81.05 o                         
  10   9  14         78.60        107.12        28.93 o                         
  11   9  14        605.30        663.45        64.49 o                         
  12   9  14        333.74        480.68        90.87 o                         
   0  10  14       1458.97       1364.78       115.08 o                         
   1  10  14       1258.00       1168.02       182.98 o                         
   2  10  14        286.90        206.72        26.31 o                         
   3  10  14       2982.44       3146.70       105.72 o                         
   4  10  14         26.82         -9.58        15.62 o                         
   5  10  14          2.34         -0.38        13.01 o                         
   6  10  14        103.43         93.78        18.10 o                         
   7  10  14       2329.13       2316.05       102.79 o                         
   8  10  14          7.22         38.03        17.14 o                         
   9  10  14        571.99        547.33        40.38 o                         
  10  10  14        621.12        729.66        91.46 o                         
  11  10  14        195.83        165.61        33.97 o                         
   1  11  14          2.99         -1.03        15.18 o                         
   2  11  14        378.99        385.52        36.22 o                         
   3  11  14         11.08         25.25        12.97 o                         
   4  11  14         62.66         61.43        16.06 o                         
   5  11  14         25.33         15.30        11.91 o                         
   6  11  14        325.27        335.94        33.18 o                         
   7  11  14        277.11        243.16        33.72 o                         
   8  11  14          6.70         18.45        17.06 o                         
   9  11  14        472.96        554.44        47.35 o                         
  10  11  14          3.33         41.80        20.47 o                         
  11  11  14         55.32         86.95        43.17 o                         
   0  12  14          2.93         18.01        16.58 o                         
   1  12  14       1288.41       1281.63        85.21 o                         
   2  12  14          1.69         19.15        17.10 o                         
   3  12  14       4577.15       4833.84       135.74 o                         
   4  12  14        127.78        126.22        33.80 o                         
   5  12  14        538.60        614.64        49.54 o                         
   6  12  14        319.39        291.65        32.63 o                         
   7  12  14        991.26        926.06        68.32 o                         
   8  12  14        106.14         77.62        27.28 o                         
   9  12  14        317.29        342.99        38.24 o                         
  10  12  14          1.55         21.91        22.83 o                         
   1  13  14       1289.06       1327.40        89.69 o                         
   2  13  14        427.77        392.71        48.87 o                         
   3  13  14        758.36        797.30        55.56 o                         
   4  13  14        103.94        142.34        28.08 o                         
   5  13  14       3159.71       3171.67       117.19 o                         
   6  13  14        162.33        147.24        29.33 o                         
   7  13  14         13.41          7.03        11.69 o                         
   8  13  14         42.91         15.99        19.23 o                         
   9  13  14        540.70        510.82        46.26 o                         
  10  13  14        104.60        164.13        31.67 o                         
   0  14  14        192.30        151.56        48.41 o                         
   1  14  14        328.38        292.92        46.05 o                         
   2  14  14         67.42         69.99        51.16 o                         
   3  14  14          0.17        -22.77        22.77 o                         
   4  14  14        130.83        177.78        30.21 o                         
   5  14  14         69.02         57.92        32.36 o                         
   6  14  14         18.81         23.24        16.41 o                         
   7  14  14         82.19         75.64        21.33 o                         
   8  14  14        109.67         91.45        24.65 o                         
   9  14  14         78.69        123.65        26.84 o                         
  10  14  14         27.68         82.25        42.08 o                         
   1  15  14       1743.12       1610.05       106.51 o                         
   2  15  14        481.67        491.43        58.30 o                         
   3  15  14         87.39        129.72        38.76 o                         
   4  15  14         11.14        -11.76        44.43 o                         
   5  15  14       1718.01       1899.43       152.67 o                         
   6  15  14          1.52         38.05        24.46 o                         
   7  15  14         77.29         96.42        19.31 o                         
   8  15  14        184.18        242.09        39.85 o                         
   9  15  14        476.44        525.85        95.63 o                         
   0  16  14         50.25         48.44        29.98 o                         
   1  16  14        312.30        204.45        48.37 o                         
   2  16  14         82.71         72.23        37.35 o                         
   3  16  14       2005.72       2201.54       240.58 o                         
   4  16  14        114.33        139.77        37.31 o                         
   5  16  14          1.59          4.65        28.74 o                         
   6  16  14        188.47        171.43        37.08 o                         
   7  16  14        640.80        563.52        44.45 o                         
   8  16  14         95.47         52.23        38.58 o                         
   1  17  14         42.75         56.87        29.19 o                         
   2  17  14        208.24        127.85        77.88 o                         
   3  17  14        267.24        316.42        57.58 o                         
   4  17  14          4.49         20.42        26.19 o                         
   5  17  14         26.17         13.94        94.95 o                         
   6  17  14         31.27         67.41        24.31 o                         
   7  17  14         10.26          4.49        16.22 o                         
   0  18  14         35.14        128.24        49.02 o                         
   1  18  14        167.72        108.79        34.56 o                         
   2  18  14          0.21         18.49        19.60 o                         
   3  18  14        282.74        286.72        58.85 o                         
   4  18  14         11.62        -20.26        23.60 o                         
   5  18  14         52.59         69.29        39.22 o                         
   6  18  14          1.28         45.62        35.35 o                         
   1  19  14        495.54        507.72        79.73 o                         
   2  19  14        118.45         86.70        38.24 o                         
   3  19  14         62.53         64.94        51.71 o                         
   1   1  15        182.82        194.48        20.90 o                         
   2   1  15      13992.44      14108.23       186.92 o                         
   3   1  15       2196.91       2169.28        48.16 o                         
   4   1  15      10262.90      10169.09       136.19 o                         
   5   1  15         54.61         69.36        15.58 o                         
   6   1  15       3291.23       3233.76        94.42 o                         
   7   1  15         17.38         32.40        13.04 o                         
   8   1  15       5298.31       5409.33       117.59 o                         
   9   1  15        182.93        169.17        19.75 o                         
  10   1  15        161.80        167.55        24.11 o                         
  11   1  15        361.42        358.71        34.30 o                         
  12   1  15        614.32        613.62        87.58 o                         
   0   2  15       7770.95       7863.96       186.65 o                         
   1   2  15        957.55        919.91        35.76 o                         
   2   2  15       2150.90       2079.92        48.39 o                         
   3   2  15        564.18        582.80        24.98 o                         
   4   2  15       9012.40       9103.53       150.35 o                         
   5   2  15       2287.03       2195.75        92.98 o                         
   6   2  15       1377.11       1478.28        72.96 o                         
   7   2  15        148.60        103.84        18.35 o                         
   8   2  15       1101.93       1113.58        51.83 o                         
   9   2  15         40.97         27.65        11.49 o                         
  10   2  15       2214.34       2576.80        86.60 o                         
  11   2  15         60.73         68.64        16.25 o                         
  12   2  15        208.94        183.82        37.69 o                         
  13   2  15        139.60         37.80        36.83 o                         
   1   3  15         73.48         83.74        11.93 o                         
   2   3  15       3002.80       2999.19        64.55 o                         
   3   3  15        220.26        238.13        18.21 o                         
   4   3  15        259.74        195.32        45.52 o                         
   5   3  15          2.59         18.58        17.73 o                         
   6   3  15        329.28        285.77        32.75 o                         
   7   3  15         53.24         66.32        19.77 o                         
   8   3  15        376.48        407.02        44.34 o                         
   9   3  15         57.21         34.51        17.50 o                         
  10   3  15        248.71        325.12        34.54 o                         
  11   3  15          0.43         52.70        23.89 o                         
  12   3  15        124.86         91.80        44.43 o                         
  13   3  15         19.99        107.59        54.92 o                         
   0   4  15       5511.30       5426.82       109.22 o                         
   1   4  15         90.07         75.65        10.84 o                         
   2   4  15       3637.00       3509.12        71.84 o                         
   3   4  15       1052.15        984.65        37.02 o                         
   4   4  15       5550.11       5563.86       109.80 o                         
   5   4  15         76.88         64.40        22.25 o                         
   6   4  15       2288.63       2457.68       131.13 o                         
   7   4  15        186.59        227.17        30.40 o                         
   8   4  15         92.20         79.50        17.44 o                         
   9   4  15        103.32        139.03        23.15 o                         
  10   4  15        957.60       1032.90        71.61 o                         
  11   4  15        102.61         88.48        32.53 o                         
  12   4  15        669.95        802.35        85.72 o                         
   1   5  15         81.89         66.50         9.71 o                         
   2   5  15       6292.31       6198.12       100.77 o                         
   3   5  15        115.51         95.13        15.46 o                         
   4   5  15       1817.06       1799.62        61.58 o                         
   5   5  15          2.56         -0.22        11.93 o                         
   6   5  15       2740.30       2796.90       104.26 o                         
   7   5  15         52.18         18.68        16.77 o                         
   8   5  15       4058.11       4042.55       164.50 o                         
   9   5  15         68.27         39.12        19.56 o                         
  10   5  15        136.92        101.23        27.67 o                         
  11   5  15         12.45         44.41        24.55 o                         
  12   5  15       1884.72       2145.71       142.37 o                         
   0   6  15       2523.54       2496.04        73.04 o                         
   1   6  15         24.36         47.53         9.58 o                         
   2   6  15        269.03        272.37        22.38 o                         
   3   6  15        173.12        123.73        17.55 o                         
   4   6  15         15.43          1.96         8.77 o                         
   5   6  15         59.80         39.93        12.05 o                         
   6   6  15        515.15        426.28        51.16 o                         
   7   6  15         31.76         68.62        26.97 o                         
   8   6  15         99.59        124.17        29.26 o                         
   9   6  15        153.97        156.24        29.58 o                         
  10   6  15        371.52        424.95        47.21 o                         
  11   6  15          9.45         21.04        40.03 o                         
  12   6  15         43.81         98.19        30.37 o                         
   1   7  15        202.78        172.72        20.44 o                         
   2   7  15         32.56         19.57         8.81 o                         
   3   7  15       1113.90       1016.69        47.36 o                         
   4   7  15        338.89        321.72        28.10 o                         
   5   7  15        805.60        814.73        76.59 o                         
   6   7  15        697.22        639.16        61.81 o                         
   7   7  15         12.21        -19.54        21.98 o                         
   8   7  15        881.23        970.88        81.30 o                         
   9   7  15         73.80         74.47        29.38 o                         
  10   7  15          4.71         18.00        19.68 o                         
  11   7  15         75.88         80.26        43.80 o                         
  12   7  15        517.61        545.54       105.93 o                         
   0   8  15      10860.08      10885.81       333.65 o                         
   1   8  15        387.88        348.10        30.09 o                         
   2   8  15        145.81        151.83        21.18 o                         
   3   8  15        289.12        257.96        26.94 o                         
   4   8  15       1741.48       1716.87        65.26 o                         
   5   8  15        314.23        298.77        29.53 o                         
   6   8  15       3405.17       3538.70       149.30 o                         
   7   8  15        716.67        750.26        69.93 o                         
   8   8  15        110.87        112.49        35.61 o                         
   9   8  15         18.67         -0.01        15.43 o                         
  10   8  15       1249.47       1304.40       104.73 o                         
  11   8  15         11.27         38.44        27.65 o                         
   1   9  15         12.25         23.67        20.76 o                         
   2   9  15        610.00        604.66        41.64 o                         
   3   9  15        438.76        376.46        33.47 o                         
   4   9  15          8.72          5.83        10.22 o                         
   5   9  15          5.45         28.77        13.04 o                         
   6   9  15         33.62         41.37        17.61 o                         
   7   9  15         77.21         44.67        16.86 o                         
   8   9  15        580.83        512.74        61.62 o                         
   9   9  15         24.80         44.55        15.36 o                         
  10   9  15         63.76        100.50        29.93 o                         
  11   9  15         58.65         78.53        33.92 o                         
   0  10  15       3426.89       3342.71       184.95 o                         
   1  10  15         96.11         86.35        23.76 o                         
   2  10  15          1.42         -5.80        13.38 o                         
   3  10  15        267.01        238.77        36.59 o                         
   4  10  15        632.30        525.59        67.68 o                         
   5  10  15          3.58         -2.64        11.59 o                         
   6  10  15       1498.75       1540.08        69.25 o                         
   7  10  15         11.48         11.58        22.57 o                         
   8  10  15        162.16        254.75        36.56 o                         
   9  10  15          0.15          8.82        13.35 o                         
  10  10  15        548.03        683.37        62.76 o                         
  11  10  15        192.08        209.92        49.26 o                         
   1  11  15        782.95        738.48        63.11 o                         
   2  11  15       8525.75       8279.32       224.10 o                         
   3  11  15          5.45          9.10        14.55 o                         
   4  11  15       1376.62       1398.89       146.36 o                         
   5  11  15        616.13        644.09        51.11 o                         
   6  11  15       1031.27        978.40        66.83 o                         
   7  11  15         20.99         36.41        18.25 o                         
   8  11  15       1975.49       1999.42       120.88 o                         
   9  11  15          3.95          7.91        18.99 o                         
  10  11  15         97.71        172.12        33.67 o                         
   0  12  15        362.80        253.28        55.16 o                         
   1  12  15        440.00        384.33        47.71 o                         
   2  12  15        144.35        167.86        33.65 o                         
   3  12  15         95.00        101.95        23.63 o                         
   4  12  15       1974.63       1900.74        86.36 o                         
   5  12  15         19.50         17.09        12.91 o                         
   6  12  15        719.17        734.25        50.10 o                         
   7  12  15        205.02        222.45        35.89 o                         
   8  12  15          1.65        -16.09        16.09 o                         
   9  12  15         15.98         22.60        16.88 o                         
  10  12  15        941.48       1007.01        94.89 o                         
   1  13  15         37.73         74.60        24.70 o                         
   2  13  15        828.52        767.47        68.95 o                         
   3  13  15         55.80         57.10        24.15 o                         
   4  13  15        211.49        200.55        30.40 o                         
   5  13  15        319.11        392.11        63.56 o                         
   6  13  15         31.15         11.40        12.28 o                         
   7  13  15         34.16         85.49        27.35 o                         
   8  13  15         34.83         41.09        17.79 o                         
   9  13  15        208.65        270.61        35.20 o                         
   0  14  15       2701.75       2610.60       187.72 o                         
   1  14  15          9.52         37.36        18.94 o                         
   2  14  15        367.37        331.03        48.12 o                         
   3  14  15        482.90        464.14        84.85 o                         
   4  14  15       1366.96       1255.20       128.93 o                         
   5  14  15         50.70         47.00        16.30 o                         
   6  14  15       1408.94       1350.61        82.07 o                         
   7  14  15         66.55         69.59        21.93 o                         
   8  14  15          9.60         16.10        20.67 o                         
   9  14  15          7.14         18.94        18.16 o                         
   1  15  15         12.14         34.01        21.03 o                         
   2  15  15       1054.54        937.06        83.25 o                         
   3  15  15        297.46        287.70        47.14 o                         
   4  15  15        186.66        139.69        36.04 o                         
   5  15  15        134.10        207.37        41.95 o                         
   6  15  15        138.58         98.84        24.96 o                         
   7  15  15        105.73        119.20        29.94 o                         
   8  15  15        173.00        236.90        39.02 o                         
   0  16  15        292.16        235.54        61.83 o                         
   1  16  15          0.36         44.09        28.11 o                         
   2  16  15        124.05        107.73        32.51 o                         
   3  16  15         68.12         83.82        30.52 o                         
   4  16  15         30.18         49.68        31.62 o                         
   5  16  15          6.97         48.01        34.04 o                         
   6  16  15         23.53         14.45        26.32 o                         
   7  16  15         31.45          5.49        15.96 o                         
   8  16  15         14.49         57.61        39.44 o                         
   1  17  15        235.03        220.60        62.17 o                         
   2  17  15        592.72        511.48        66.74 o                         
   3  17  15        128.95        189.76        45.70 o                         
   4  17  15        316.62        334.88        55.06 o                         
   5  17  15          9.48         31.65        24.05 o                         
   6  17  15         62.02         69.34        35.18 o                         
   7  17  15         15.32         60.34        19.31 o                         
   0  18  15        198.35        254.68        70.85 o                         
   1  18  15          0.44         -1.93        20.34 o                         
   2  18  15          5.69         20.14        39.04 o                         
   3  18  15         79.35        141.53        37.20 o                         
   4  18  15         48.75         54.72        25.69 o                         
   5  18  15         27.74         40.30        35.82 o                         
   1  19  15         52.86         65.22        28.37 o                         
   0   0  16          1.38         14.86        16.50 o                         
   1   0  16        984.89       1051.43        70.39 o                         
   2   0  16        833.97        819.72        40.08 o                         
   3   0  16      17191.10      16899.24       304.77 o                         
   4   0  16        677.07        614.02        41.73 o                         
   5   0  16       1224.25       1162.59        78.61 o                         
   6   0  16        139.81        169.72        32.61 o                         
   7   0  16       2493.50       2685.05       128.42 o                         
   8   0  16         30.13          0.27        33.14 o                         
   9   0  16       2097.39       2180.39       167.05 o                         
  10   0  16        701.72        747.51        59.30 o                         
  11   0  16        897.28       1019.25        72.64 o                         
  12   0  16         14.36         -5.63        37.69 o                         
   1   1  16       1761.88       1916.28        77.65 o                         
   2   1  16         58.95         66.62        12.41 o                         
   3   1  16       2700.52       2710.22        66.34 o                         
   4   1  16        725.79        673.91        32.76 o                         
   5   1  16       4536.30       4402.10       110.10 o                         
   6   1  16          4.77          7.66        12.62 o                         
   7   1  16        199.63        153.52        22.64 o                         
   8   1  16        129.12        139.10        26.67 o                         
   9   1  16        616.87        662.11        38.75 o                         
  10   1  16        295.10        339.57        32.54 o                         
  11   1  16        481.08        557.67        42.28 o                         
  12   1  16        146.29        164.63        54.56 o                         
   0   2  16        188.45        238.75        35.39 o                         
   1   2  16        944.52        849.40        35.13 o                         
   2   2  16        180.06        187.58        14.93 o                         
   3   2  16       3757.99       3765.36        68.34 o                         
   4   2  16         54.60         83.86        16.07 o                         
   5   2  16        853.43        811.51        53.87 o                         
   6   2  16        547.38        515.61        62.45 o                         
   7   2  16        251.80        255.35        31.81 o                         
   8   2  16         71.44         97.54        17.10 o                         
   9   2  16        870.95        917.81        50.37 o                         
  10   2  16          6.50         26.63        15.95 o                         
  11   2  16        307.89        286.78        32.15 o                         
  12   2  16          2.12         26.98        58.36 o                         
  13   2  16         60.53         30.00        31.26 o                         
   1   3  16       5895.97       5892.14        89.50 o                         
   2   3  16       2000.49       1943.67        48.99 o                         
   3   3  16       6387.02       6418.45       106.72 o                         
   4   3  16       4182.31       3998.98       117.75 o                         
   5   3  16       2736.93       2616.20        98.28 o                         
   6   3  16          9.54          9.45        14.03 o                         
   7   3  16       2035.52       1992.66        91.17 o                         
   8   3  16         64.79         47.30        18.51 o                         
   9   3  16       1538.44       1519.17        97.60 o                         
  10   3  16         42.18         22.60        15.46 o                         
  11   3  16       2111.15       2048.52       104.84 o                         
  12   3  16          1.42         53.79        30.95 o                         
   0   4  16       1234.24       1318.36        58.81 o                         
   1   4  16       2665.01       2815.62        65.04 o                         
   2   4  16         26.57         13.73         9.64 o                         
   3   4  16         45.72         30.88         8.05 o                         
   4   4  16         70.67         92.39        19.94 o                         
   5   4  16        408.87        406.65        39.29 o                         
   6   4  16         27.05         23.54        14.19 o                         
   7   4  16       1775.17       1819.54        87.59 o                         
   8   4  16        199.56        196.46        31.94 o                         
   9   4  16        129.22        109.16        20.85 o                         
  10   4  16          0.34         -7.41        30.16 o                         
  11   4  16         64.01        110.78        33.99 o                         
  12   4  16         10.40          4.34        25.64 o                         
   1   5  16       1120.09       1033.84        35.83 o                         
   2   5  16        609.13        564.01        29.51 o                         
   3   5  16       1413.78       1313.30        45.01 o                         
   4   5  16       1632.43       1569.01        58.59 o                         
   5   5  16         13.81         11.60        14.55 o                         
   6   5  16         60.78         28.35        13.36 o                         
   7   5  16        162.82        162.71        28.25 o                         
   8   5  16         31.54         37.26        18.23 o                         
   9   5  16        155.64        186.07        31.12 o                         
  10   5  16          0.32          2.55        17.87 o                         
  11   5  16        867.58       1026.06        94.86 o                         
  12   5  16         95.19         90.15        31.25 o                         
   0   6  16       1607.43       1597.45        79.25 o                         
   1   6  16       2269.95       2182.86        57.51 o                         
   2   6  16          0.95          8.33         8.43 o                         
   3   6  16       1523.29       1513.99        74.82 o                         
   4   6  16         94.68         84.27        15.56 o                         
   5   6  16        210.73        235.13        30.16 o                         
   6   6  16         24.69         25.06        14.94 o                         
   7   6  16       4556.72       4686.00       177.62 o                         
   8   6  16         12.32          7.83        17.90 o                         
   9   6  16        292.44        282.67        38.77 o                         
  10   6  16         61.39         38.13        20.96 o                         
  11   6  16        442.78        552.32        71.98 o                         
  12   6  16         21.28         46.44        39.87 o                         
   1   7  16       1880.95       1942.49        69.42 o                         
   2   7  16        177.22        113.00        17.74 o                         
   3   7  16       2332.57       2197.21        71.14 o                         
   4   7  16       1436.88       1392.56        57.77 o                         
   5   7  16       4497.66       4406.19       161.55 o                         
   6   7  16        180.21        147.53        31.12 o                         
   7   7  16        334.74        345.36        60.56 o                         
   8   7  16        283.22        323.71        50.10 o                         
   9   7  16        657.10        653.15        57.89 o                         
  10   7  16          0.07          7.93        15.84 o                         
  11   7  16        399.98        416.53        64.12 o                         
   0   8  16       1418.87       1421.28       113.37 o                         
   1   8  16        513.13        472.65        45.14 o                         
   2   8  16         49.14         73.70        23.94 o                         
   3   8  16       1153.36       1097.99        57.45 o                         
   4   8  16          1.43         13.51        12.62 o                         
   5   8  16          0.73          9.22        12.17 o                         
   6   8  16          1.73        -14.12        14.12 o                         
   7   8  16        105.11         97.00        30.08 o                         
   8   8  16         11.39         35.59        21.76 o                         
   9   8  16         39.36         57.38        22.78 o                         
  10   8  16         24.90         32.64        24.90 o                         
  11   8  16        733.43       1086.17       101.28 o                         
   1   9  16       4664.89       4628.30       152.98 o                         
   2   9  16         16.42         22.49        13.28 o                         
   3   9  16        123.90        152.72        22.11 o                         
   4   9  16        183.45        140.97        20.41 o                         
   5   9  16       4249.46       4593.05       117.07 o                         
   6   9  16          5.04         14.65        15.37 o                         
   7   9  16         39.07         57.78        24.54 o                         
   8   9  16          9.78         17.48        19.30 o                         
   9   9  16        871.44        962.53        62.25 o                         
  10   9  16         10.06         40.52        20.33 o                         
  11   9  16        238.46        199.31        55.54 o                         
   0  10  16         51.29         68.88        29.74 o                         
   1  10  16       1730.64       1681.20        93.09 o                         
   2  10  16        526.89        537.42        52.50 o                         
   3  10  16       3394.04       3547.77       110.89 o                         
   4  10  16        102.04         92.41        30.81 o                         
   5  10  16        138.93        131.30        19.62 o                         
   6  10  16         17.94          3.17        16.53 o                         
   7  10  16       1060.11       1126.35        73.55 o                         
   8  10  16         14.78         29.86        18.96 o                         
   9  10  16        484.46        472.06        45.01 o                         
  10  10  16         15.36          4.48        18.16 o                         
   1  11  16         39.93         16.94        20.30 o                         
   2  11  16        146.51        182.90        32.89 o                         
   3  11  16        191.56        241.53        38.64 o                         
   4  11  16         82.95         82.91        19.69 o                         
   5  11  16        482.14        464.09        38.27 o                         
   6  11  16         52.37         23.93        19.29 o                         
   7  11  16         19.26         16.95        19.24 o                         
   8  11  16         17.99         19.86        17.56 o                         
   9  11  16          0.99         11.82        16.13 o                         
  10  11  16         38.88        106.08        41.23 o                         
   0  12  16        101.23        119.60        36.10 o                         
   1  12  16       1725.34       1810.45       104.18 o                         
   2  12  16         72.92         97.34        30.46 o                         
   3  12  16       4205.06       4302.02       165.27 o                         
   4  12  16         53.80         60.69        17.10 o                         
   5  12  16         22.92         -4.56        16.11 o                         
   6  12  16        146.30        171.06        58.35 o                         
   7  12  16       2442.81       2604.19       117.94 o                         
   8  12  16         64.44         58.25        20.23 o                         
   9  12  16        362.00        391.60        49.92 o                         
  10  12  16         94.36         80.32        45.48 o                         
   1  13  16       1576.61       1615.61       140.96 o                         
   2  13  16        326.55        366.04        60.01 o                         
   3  13  16        295.14        243.06        41.05 o                         
   4  13  16          4.22          5.07        14.68 o                         
   5  13  16       2843.07       2804.80       112.87 o                         
   6  13  16          3.38         -1.54        14.06 o                         
   7  13  16         53.61         25.48        24.79 o                         
   8  13  16         51.78         17.84        17.60 o                         
   9  13  16        865.46        755.05        57.35 o                         
   0  14  16         36.38        133.45        45.86 o                         
   1  14  16          0.50         -2.81        14.11 o                         
   2  14  16         42.07         23.75        18.93 o                         
   3  14  16         41.18         57.46        21.36 o                         
   4  14  16          0.76        -14.26        30.62 o                         
   5  14  16         68.51         46.31        25.86 o                         
   6  14  16          5.53         22.06        15.89 o                         
   7  14  16          1.51          1.48        17.45 o                         
   8  14  16         31.75         56.61        20.25 o                         
   9  14  16        358.81        368.05        57.36 o                         
   1  15  16        666.42        554.91       139.87 o                         
   2  15  16         10.06          2.89        23.30 o                         
   3  15  16         33.28         28.87        20.62 o                         
   4  15  16         89.32        111.02        33.69 o                         
   5  15  16       1506.08       1742.31       156.89 o                         
   6  15  16         12.65          1.96        14.97 o                         
   7  15  16        402.53        394.36        51.34 o                         
   8  15  16          0.57        -39.73        39.73 o                         
   0  16  16         80.44        116.92        51.45 o                         
   1  16  16        502.64        377.96        54.36 o                         
   2  16  16          9.18        -11.67        19.33 o                         
   3  16  16       2444.57       2491.61       141.91 o                         
   4  16  16         12.40         10.89        60.68 o                         
   5  16  16         61.71         68.08        32.17 o                         
   6  16  16          3.44         44.24        28.60 o                         
   7  16  16        763.71        586.69        61.14 o                         
   1  17  16         37.62         68.71        28.30 o                         
   2  17  16         16.66         36.24        18.08 o                         
   3  17  16        171.66        215.57        44.07 o                         
   4  17  16          6.79         18.78        28.66 o                         
   5  17  16          2.03         35.89        25.58 o                         
   6  17  16          1.94         30.71        41.63 o                         
   0  18  16        390.43        629.77       107.59 o                         
   1  18  16         21.12         77.30        40.39 o                         
   2  18  16         10.59         35.16        33.99 o                         
   3  18  16       1203.58       1360.43       141.33 o                         
   4  18  16         11.70          1.85        28.18 o                         
   1   1  17        385.20        398.43        25.48 o                         
   2   1  17       9457.98       9391.39       133.25 o                         
   3   1  17        179.88        155.54        16.45 o                         
   4   1  17       8870.07       8932.10       154.64 o                         
   5   1  17       1378.22       1405.69        72.33 o                         
   6   1  17       2796.56       2827.37       119.96 o                         
   7   1  17         12.97         15.17        13.59 o                         
   8   1  17       3128.32       3330.08       108.19 o                         
   9   1  17          4.88         20.64        12.23 o                         
  10   1  17        228.69        238.67        30.44 o                         
  11   1  17         14.72         -9.33        12.82 o                         
  12   1  17        784.94        767.47        85.07 o                         
   0   2  17       9373.88       9711.17       223.67 o                         
   1   2  17          2.71         10.55        10.49 o                         
   2   2  17       1084.79       1006.99        35.51 o                         
   3   2  17        106.78         89.36        13.72 o                         
   4   2  17      11706.60      11695.83       183.27 o                         
   5   2  17         58.05         81.22        19.76 o                         
   6   2  17       2525.03       2630.68       102.84 o                         
   7   2  17        225.44        217.02        30.98 o                         
   8   2  17        824.91        805.77        61.60 o                         
   9   2  17        115.13        118.14        23.08 o                         
  10   2  17       1925.39       1924.48       111.00 o                         
  11   2  17         11.56         15.29        17.66 o                         
  12   2  17        175.69        144.74        39.71 o                         
   1   3  17       1300.25       1212.22        45.01 o                         
   2   3  17       1934.66       1927.20        50.12 o                         
   3   3  17       2354.82       2237.84        54.21 o                         
   4   3  17        536.90        481.09        34.35 o                         
   5   3  17         42.51         64.41        17.35 o                         
   6   3  17        839.65        850.51        58.89 o                         
   7   3  17         74.02         81.99        22.09 o                         
   8   3  17          0.69          3.43        15.75 o                         
   9   3  17         55.07         69.71        20.65 o                         
  10   3  17         35.70         18.07        14.05 o                         
  11   3  17          1.48         25.66        18.97 o                         
  12   3  17        159.68         61.98        36.75 o                         
   0   4  17        977.57        937.11        51.46 o                         
   1   4  17        969.85        946.19        38.87 o                         
   2   4  17       1370.93       1324.99        45.32 o                         
   3   4  17        219.64        166.65        17.53 o                         
   4   4  17       4832.64       4639.14       131.40 o                         
   5   4  17        978.74        993.25        61.64 o                         
   6   4  17       1465.40       1436.19        77.23 o                         
   7   4  17        392.32        398.29        60.35 o                         
   8   4  17          6.69          4.74        23.75 o                         
   9   4  17          3.29         20.49        17.79 o                         
  10   4  17       1074.07       1088.98        75.39 o                         
  11   4  17          4.74          4.83        30.32 o                         
  12   4  17        347.70        265.56        74.21 o                         
   1   5  17         10.47         11.05         8.12 o                         
   2   5  17       5596.79       5755.02       101.45 o                         
   3   5  17         12.88         13.43         7.41 o                         
   4   5  17       1541.76       1447.34        72.28 o                         
   5   5  17         89.46         43.91        14.90 o                         
   6   5  17       2153.13       2223.36       112.38 o                         
   7   5  17        100.40        114.61        23.65 o                         
   8   5  17       2618.91       2623.28       112.76 o                         
   9   5  17         79.47        132.04        37.28 o                         
  10   5  17          0.84         10.58        17.25 o                         
  11   5  17         84.01         81.19        37.05 o                         
  12   5  17       1746.15       2198.73       205.56 o                         
   0   6  17       2408.93       2433.71       101.31 o                         
   1   6  17        225.09        190.17        16.39 o                         
   2   6  17        183.53        227.44        17.76 o                         
   3   6  17         40.05         37.22        16.69 o                         
   4   6  17          7.71         11.80        10.79 o                         
   5   6  17         25.13         17.18        18.31 o                         
   6   6  17         82.76        107.72        21.74 o                         
   7   6  17         10.65         13.26        18.68 o                         
   8   6  17          0.37         15.53        18.94 o                         
   9   6  17         86.67         76.39        29.55 o                         
  10   6  17         97.23        114.76        25.96 o                         
  11   6  17         12.62          2.09        30.98 o                         
   1   7  17         94.77         71.32        18.84 o                         
   2   7  17        942.68       1059.64        43.70 o                         
   3   7  17        765.01        697.46        36.73 o                         
   4   7  17       1928.12       1824.36        67.88 o                         
   5   7  17         23.78          6.47        19.97 o                         
   6   7  17        245.14        242.01       100.82 o                         
   7   7  17          3.13        -12.18        18.70 o                         
   8   7  17        978.73        829.38        77.71 o                         
   9   7  17        144.49        147.38        37.65 o                         
  10   7  17         42.50         29.79        17.84 o                         
  11   7  17        109.50        121.50        39.17 o                         
   0   8  17       7651.63       7338.54       275.10 o                         
   1   8  17        265.48        296.99        42.50 o                         
   2   8  17        136.72        130.84        24.69 o                         
   3   8  17        349.90        280.34        26.39 o                         
   4   8  17       1902.75       2056.54        73.69 o                         
   5   8  17        326.66        295.77        45.43 o                         
   6   8  17       3678.45       3631.11       127.56 o                         
   7   8  17         25.66         51.38        25.35 o                         
   8   8  17        142.45        175.33        38.99 o                         
   9   8  17         21.30         35.83        26.30 o                         
  10   8  17       2204.04       2150.28       111.63 o                         
  11   8  17         47.41         46.92        29.04 o                         
   1   9  17       1056.50        969.05        69.42 o                         
   2   9  17       1489.74       1394.56        84.16 o                         
   3   9  17         63.56         52.84        13.24 o                         
   4   9  17         40.75         46.83        11.48 o                         
   5   9  17        110.63         85.56        24.04 o                         
   6   9  17        132.43         60.69        18.30 o                         
   7   9  17         96.46        104.52        24.86 o                         
   8   9  17        861.03        899.74       110.23 o                         
   9   9  17         87.08         82.78        21.68 o                         
  10   9  17         96.05        139.38        31.95 o                         
   0  10  17       3527.08       3421.23       195.06 o                         
   1  10  17        111.56         93.49        32.15 o                         
   2  10  17          1.36         -8.32        15.57 o                         
   3  10  17         62.76         49.96        20.07 o                         
   4  10  17        366.52        376.49        33.39 o                         
   5  10  17        129.49        137.30        22.05 o                         
   6  10  17       1242.53       1205.59        75.00 o                         
   7  10  17         46.00         -5.46        14.26 o                         
   8  10  17         39.82         38.09        17.18 o                         
   9  10  17          0.02         24.92        22.59 o                         
  10  10  17         31.61         38.28        24.80 o                         
   1  11  17          1.02        -12.94        15.91 o                         
   2  11  17       4831.13       4685.66       169.00 o                         
   3  11  17          1.15         26.69        18.04 o                         
   4  11  17        600.90        648.55        50.75 o                         
   5  11  17        153.67        111.82        36.35 o                         
   6  11  17        517.20        439.83        46.57 o                         
   7  11  17         13.23         50.59        20.18 o                         
   8  11  17       1373.79       1199.03        81.42 o                         
   9  11  17         34.08         56.32        20.37 o                         
  10  11  17         31.11        -12.81        17.11 o                         
   0  12  17        610.57        607.22        86.34 o                         
   1  12  17          4.99         27.91        18.62 o                         
   2  12  17        261.12        224.23        38.99 o                         
   3  12  17          2.05         43.34        18.55 o                         
   4  12  17        502.74        415.54        50.71 o                         
   5  12  17          3.00          3.66        15.72 o                         
   6  12  17        263.91        207.00        33.45 o                         
   7  12  17          0.02          7.01        16.78 o                         
   8  12  17          1.07        -19.61        20.63 o                         
   9  12  17         17.17         22.75        21.22 o                         
   1  13  17        150.08        164.48        36.08 o                         
   2  13  17        502.18        551.39        61.78 o                         
   3  13  17        314.54        361.98        52.77 o                         
   4  13  17         24.28         15.20        17.81 o                         
   5  13  17         26.03         33.58        16.73 o                         
   6  13  17         68.51        125.83        28.55 o                         
   7  13  17          5.93        -12.38        15.37 o                         
   8  13  17        266.49        257.61        40.44 o                         
   9  13  17        100.51         85.61        41.39 o                         
   0  14  17       2286.61       2289.02       180.47 o                         
   1  14  17         73.71        119.31        34.11 o                         
   2  14  17        231.19        226.67        43.99 o                         
   3  14  17         12.53         40.92        21.82 o                         
   4  14  17       1633.55       1666.19       111.30 o                         
   5  14  17        465.59        488.42        87.50 o                         
   6  14  17        947.04        953.53        93.66 o                         
   7  14  17         35.82         36.72        29.87 o                         
   8  14  17         95.19         82.20        25.09 o                         
   1  15  17        163.48        171.29        41.04 o                         
   2  15  17        515.00        526.40        69.31 o                         
   3  15  17        155.37         98.98        28.91 o                         
   4  15  17        118.90        111.22        30.23 o                         
   5  15  17         39.49         69.59        24.10 o                         
   6  15  17        130.07        138.70        38.70 o                         
   7  15  17         13.79         -7.26        17.10 o                         
   8  15  17        295.28        240.00        49.25 o                         
   0  16  17        584.92        602.87        99.76 o                         
   1  16  17         72.23        128.90        36.60 o                         
   2  16  17        130.50        140.15        42.94 o                         
   3  16  17         42.79        138.67        38.62 o                         
   4  16  17         10.96         11.30        25.93 o                         
   5  16  17         48.54         91.82        39.51 o                         
   6  16  17        170.57        109.40        55.07 o                         
   1  17  17          3.74         49.16        26.36 o                         
   2  17  17        728.85        776.01        81.08 o                         
   3  17  17          2.39        -18.36        59.48 o                         
   4  17  17        363.26        327.60       100.20 o                         
   5  17  17          1.21         31.06        29.76 o                         
   0  18  17       1094.75        833.64       127.10 o                         
   1  18  17         32.67         35.59        29.48 o                         
   2  18  17        107.18        166.80        62.00 o                         
   3  18  17          6.75         30.91        35.75 o                         
   0   0  18        126.94        102.66        29.00 o                         
   1   0  18       5380.33       5445.40       164.51 o                         
   2   0  18          1.05         10.69        12.19 o                         
   3   0  18       2149.24       2319.98       102.99 o                         
   4   0  18       6050.47       6373.97       280.81 o                         
   5   0  18       1234.13       1202.12        85.60 o                         
   6   0  18       2133.14       2242.04       118.48 o                         
   7   0  18       2843.28       2733.52       136.22 o                         
   8   0  18         87.14         78.47        26.96 o                         
   9   0  18       1669.71       1748.72        92.99 o                         
  10   0  18          2.05          7.52        19.02 o                         
  11   0  18       1699.96       1903.37       140.38 o                         
   1   1  18       2509.93       2456.80        64.15 o                         
   2   1  18        198.24        237.22        24.78 o                         
   3   1  18        554.44        515.88        33.72 o                         
   4   1  18         40.41         56.35        12.83 o                         
   5   1  18        181.03        130.44        25.18 o                         
   6   1  18         83.84         75.39        28.16 o                         
   7   1  18        233.15        185.48        29.83 o                         
   8   1  18         67.67         93.77        21.73 o                         
   9   1  18        560.31        628.10        44.54 o                         
  10   1  18          3.04         37.10        15.28 o                         
  11   1  18        410.57        443.55        40.93 o                         
  12   1  18          5.53         13.40        33.19 o                         
   0   2  18       1586.74       1570.90        87.32 o                         
   1   2  18        212.43        200.40        18.72 o                         
   2   2  18        100.48        133.42        15.48 o                         
   3   2  18       5569.19       5838.26       106.80 o                         
   4   2  18        237.19        258.27        27.26 o                         
   5   2  18         77.23         93.19        19.96 o                         
   6   2  18        168.89        141.55        32.90 o                         
   7   2  18        398.63        353.20        40.65 o                         
   8   2  18         44.62         50.45        18.79 o                         
   9   2  18       1243.81       1389.49        84.52 o                         
  10   2  18          7.64          4.83        16.95 o                         
  11   2  18         20.82         24.76        15.81 o                         
  12   2  18        235.84        282.14        78.18 o                         
   1   3  18       7604.30       7675.16       123.06 o                         
   2   3  18        204.57        190.44        18.45 o                         
   3   3  18         88.32        118.71        15.84 o                         
   4   3  18         54.19         34.74        11.72 o                         
   5   3  18       4582.48       4765.97       139.93 o                         
   6   3  18          3.96         15.45        14.47 o                         
   7   3  18        694.10        688.97        55.80 o                         
   8   3  18         22.27         -3.77        13.94 o                         
   9   3  18       1201.53       1186.54        78.40 o                         
  10   3  18        224.67        220.43        30.57 o                         
  11   3  18       1352.76       1339.12        88.26 o                         
  12   3  18          4.65        -33.50        39.94 o                         
   0   4  18       4061.24       3746.07       168.25 o                         
   1   4  18        718.75        742.40        29.66 o                         
   2   4  18        656.88        681.72        34.80 o                         
   3   4  18       5271.08       5152.16       117.54 o                         
   4   4  18       1060.37       1084.77        74.38 o                         
   5   4  18        370.43        381.79        47.57 o                         
   6   4  18       1253.32       1177.27        70.91 o                         
   7   4  18       1655.60       1716.01        89.09 o                         
   8   4  18          0.62         11.53        18.98 o                         
   9   4  18         95.20         30.46        17.63 o                         
  10   4  18          3.34         20.47        28.22 o                         
  11   4  18         13.91          3.48        20.09 o                         
  12   4  18         28.72         12.40        26.50 o                         
   1   5  18        705.68        570.15        29.18 o                         
   2   5  18         41.50         36.39        13.26 o                         
   3   5  18       1158.24       1048.45        48.85 o                         
   4   5  18       1507.86       1394.41        72.26 o                         
   5   5  18          5.21         -3.05        13.55 o                         
   6   5  18       1084.12       1112.92        69.95 o                         
   7   5  18        319.32        381.62        42.12 o                         
   8   5  18         11.82         18.54        16.95 o                         
   9   5  18        208.40        187.00        46.48 o                         
  10   5  18          9.33         39.84        18.69 o                         
  11   5  18        442.16        505.31        68.54 o                         
   0   6  18        358.62        357.94        57.33 o                         
   1   6  18       2693.14       2804.31        73.06 o                         
   2   6  18        120.64         78.57        12.22 o                         
   3   6  18       1446.75       1496.98        54.16 o                         
   4   6  18         69.11         96.07        19.74 o                         
   5   6  18         39.02         65.71        24.29 o                         
   6   6  18         56.85         95.49        23.01 o                         
   7   6  18       2593.58       2643.00       136.52 o                         
   8   6  18         68.42         70.26        24.70 o                         
   9   6  18       1635.33       1454.83       108.19 o                         
  10   6  18         16.12         42.76        20.10 o                         
  11   6  18        432.24        519.17        70.60 o                         
   1   7  18        759.46        824.97        51.11 o                         
   2   7  18        224.09        166.79        21.62 o                         
   3   7  18        144.56        155.04        18.47 o                         
   4   7  18         57.30         74.57        31.17 o                         
   5   7  18       2045.34       2117.03       114.98 o                         
   6   7  18          8.97         -1.09        16.64 o                         
   7   7  18        183.82        176.01        37.56 o                         
   8   7  18         30.70         48.05        25.98 o                         
   9   7  18        973.70       1001.63        90.06 o                         
  10   7  18        101.19         95.71        26.58 o                         
  11   7  18        372.80        450.02        67.71 o                         
   0   8  18        306.07        309.23        57.23 o                         
   1   8  18        743.45        753.93        60.94 o                         
   2   8  18         15.22        -12.32        12.61 o                         
   3   8  18        283.73        251.27        26.15 o                         
   4   8  18          8.72         10.03         8.44 o                         
   5   8  18        213.34        203.63        28.88 o                         
   6   8  18         24.37         31.16        25.58 o                         
   7   8  18        364.43        342.36        50.25 o                         
   8   8  18         18.54          2.11        15.47 o                         
   9   8  18         22.49          4.75        19.89 o                         
  10   8  18        181.98        213.83        37.36 o                         
   1   9  18       1661.64       1646.99       124.37 o                         
   2   9  18         57.04         66.19        19.23 o                         
   3   9  18         82.01         53.09        20.61 o                         
   4   9  18         32.29         20.99        11.11 o                         
   5   9  18       5047.51       5221.85       289.92 o                         
   6   9  18        109.41         69.06        20.57 o                         
   7   9  18         92.16         48.82        17.25 o                         
   8   9  18         22.37         -4.83        24.76 o                         
   9   9  18       1529.15       1668.40        98.18 o                         
  10   9  18         14.73         11.18        15.72 o                         
   0  10  18        173.18        140.52        45.35 o                         
   1  10  18        318.20        301.98        42.36 o                         
   2  10  18        213.19        155.45        29.49 o                         
   3  10  18       3934.01       4001.74       153.79 o                         
   4  10  18        186.18        149.54        21.11 o                         
   5  10  18        199.56        180.22        31.01 o                         
   6  10  18          0.66         22.19        19.03 o                         
   7  10  18       1456.13       1381.37        84.66 o                         
   8  10  18         25.37         19.67        16.50 o                         
   9  10  18        165.03        118.60        28.41 o                         
  10  10  18        131.30        164.65        48.37 o                         
   1  11  18        434.76        450.54        52.98 o                         
   2  11  18         22.21         20.65        16.80 o                         
   3  11  18          6.53          8.84        17.50 o                         
   4  11  18         47.25         33.42        14.24 o                         
   5  11  18          1.03         18.04        18.97 o                         
   6  11  18         98.20         47.94        20.62 o                         
   7  11  18        159.38        159.35        29.94 o                         
   8  11  18         56.60         62.31        25.61 o                         
   9  11  18        123.39        106.44        24.68 o                         
   0  12  18        229.58        210.62        53.56 o                         
   1  12  18       1349.82       1359.08       131.00 o                         
   2  12  18         42.57         59.28        21.19 o                         
   3  12  18       2429.84       2583.22       130.35 o                         
   4  12  18        163.52        153.77        32.67 o                         
   5  12  18         88.73         62.54        27.61 o                         
   6  12  18          3.04         15.23        17.18 o                         
   7  12  18       1383.79       1533.30       147.15 o                         
   8  12  18         31.47         40.68        20.36 o                         
   9  12  18        440.86        529.34        68.11 o                         
   1  13  18       1739.24       1641.85       114.17 o                         
   2  13  18         34.27         55.37        49.55 o                         
   3  13  18        693.98        627.44        67.23 o                         
   4  13  18         87.53         94.61        31.84 o                         
   5  13  18       2062.49       2201.85       106.91 o                         
   6  13  18          0.96        -19.22        58.08 o                         
   7  13  18        169.99        162.80        32.15 o                         
   8  13  18         44.35         52.84        21.03 o                         
   9  13  18        409.21        236.76        59.85 o                         
   0  14  18         40.47        160.60        50.80 o                         
   1  14  18         57.86         63.36        24.26 o                         
   2  14  18        115.72         80.96        30.91 o                         
   3  14  18         20.30         23.16        56.80 o                         
   4  14  18         38.38         32.43        15.27 o                         
   5  14  18         29.13         86.09        24.25 o                         
   6  14  18         80.70         27.52        21.27 o                         
   7  14  18          6.77          5.54        17.66 o                         
   8  14  18          6.92        -22.58        23.26 o                         
   1  15  18        967.73       1163.91       145.91 o                         
   2  15  18          1.29          0.16        19.44 o                         
   3  15  18         66.51         21.82        25.12 o                         
   4  15  18         21.67          4.41        24.18 o                         
   5  15  18       1078.11       1074.06        96.13 o                         
   6  15  18          5.19         41.17        37.22 o                         
   7  15  18         20.26          5.69        27.23 o                         
   0  16  18          2.79         16.85        36.51 o                         
   1  16  18         49.97         30.90        21.73 o                         
   2  16  18          1.21         76.10        30.18 o                         
   3  16  18        981.05        926.14        88.27 o                         
   4  16  18         23.61         22.76        19.63 o                         
   5  16  18         59.36         27.79        24.01 o                         
   1  17  18          0.62         29.57        21.63 o                         
   2  17  18         10.22         23.73        32.27 o                         
   3  17  18          0.46          7.75        20.61 o                         
   4  17  18          1.77        -35.36        35.36 o                         
   5  17  18         10.71          6.26        19.55 o                         
   1   1  19         12.07         42.79        13.36 o                         
   2   1  19       1747.33       1708.75        87.30 o                         
   3   1  19        119.34         90.37        16.21 o                         
   4   1  19       1124.58       1090.23        82.91 o                         
   5   1  19        743.39        786.54        65.08 o                         
   6   1  19       3545.08       3592.56       144.02 o                         
   7   1  19          5.77         13.17        16.33 o                         
   8   1  19       1838.93       1986.43       125.74 o                         
   9   1  19          0.42        -15.63        15.63 o                         
  10   1  19         54.28         48.96        17.90 o                         
  11   1  19         10.11         26.02        17.82 o                         
  12   1  19        550.83        477.40        94.64 o                         
   0   2  19       9191.03       9613.54       234.18 o                         
   1   2  19          2.63         20.07        10.46 o                         
   2   2  19       1318.38       1148.42        53.11 o                         
   3   2  19        102.14        129.39        19.04 o                         
   4   2  19       3809.78       3839.91       102.65 o                         
   5   2  19         24.92         30.86        25.63 o                         
   6   2  19       5445.78       5566.30       163.77 o                         
   7   2  19        301.22        309.71        37.80 o                         
   8   2  19        285.82        274.29        37.97 o                         
   9   2  19        137.75        141.82        29.64 o                         
  10   2  19       1616.68       1712.42        84.56 o                         
  11   2  19          0.72        -12.42        12.42 o                         
   1   3  19        245.73        262.02        23.61 o                         
   2   3  19         35.56         40.81         9.62 o                         
   3   3  19        377.13        337.43        30.01 o                         
   4   3  19         10.01         30.83        12.88 o                         
   5   3  19        287.16        253.16        34.41 o                         
   6   3  19        332.68        329.67        38.47 o                         
   7   3  19         55.32         81.34        22.65 o                         
   8   3  19        133.69        158.25        39.74 o                         
   9   3  19         12.69         36.94        17.18 o                         
  10   3  19          2.75         22.04        21.23 o                         
  11   3  19          5.95        -22.27        22.27 o                         
  12   3  19         51.57         34.02        31.61 o                         
   0   4  19       5247.59       5881.74       157.16 o                         
   1   4  19        363.56        352.32        26.78 o                         
   2   4  19       1855.01       1805.99        52.32 o                         
   3   4  19         54.80         73.68        16.43 o                         
   4   4  19        292.26        285.14        29.13 o                         
   5   4  19        659.31        702.52        53.38 o                         
   6   4  19       2374.11       2230.54       148.50 o                         
   7   4  19          4.07         14.16        15.63 o                         
   8   4  19        331.08        348.15        46.89 o                         
   9   4  19          3.37          7.42        17.26 o                         
  10   4  19       1005.60       1054.44        77.96 o                         
  11   4  19         41.90          0.36        32.33 o                         
   1   5  19         15.39          8.94         7.36 o                         
   2   5  19       5997.93       6219.78        95.33 o                         
   3   5  19         32.32          3.07        11.93 o                         
   4   5  19       1101.37       1068.42        65.41 o                         
   5   5  19          9.80         23.34        15.65 o                         
   6   5  19        881.93        910.01        65.12 o                         
   7   5  19        288.48        237.07        35.24 o                         
   8   5  19       1966.44       1948.61       101.08 o                         
   9   5  19          9.43          0.58        26.80 o                         
  10   5  19          3.15        -17.68        21.52 o                         
  11   5  19         61.75         31.12        17.06 o                         
   0   6  19       1640.90       1595.09        73.79 o                         
   1   6  19        248.77        196.32        20.89 o                         
   2   6  19        441.28        404.39        28.09 o                         
   3   6  19        704.28        772.40        46.59 o                         
   4   6  19        196.44        182.90        36.64 o                         
   5   6  19         59.72         36.02        17.13 o                         
   6   6  19        584.49        608.19        53.30 o                         
   7   6  19         88.87        162.88        31.61 o                         
   8   6  19         18.80         30.57        24.71 o                         
   9   6  19          2.41         22.67        25.94 o                         
  10   6  19          9.36          4.11        30.43 o                         
  11   6  19         80.10         45.79        21.84 o                         
   1   7  19        648.96        639.00        40.78 o                         
   2   7  19       4953.23       5046.28       120.48 o                         
   3   7  19        142.85        113.74        16.48 o                         
   4   7  19       1353.65       1342.05        64.51 o                         
   5   7  19         59.87         65.97        53.29 o                         
   6   7  19       1050.95       1026.79        84.75 o                         
   7   7  19         18.76          9.82        21.08 o                         
   8   7  19        806.29        842.35        82.37 o                         
   9   7  19         33.94         52.96        31.56 o                         
  10   7  19         66.44         56.80        22.00 o                         
   0   8  19       4399.18       4180.93       209.39 o                         
   1   8  19        583.75        487.59        52.22 o                         
   2   8  19         76.35         58.07        17.49 o                         
   3   8  19         59.48         62.49        22.01 o                         
   4   8  19       2279.67       2223.23        95.57 o                         
   5   8  19        146.34        102.53        23.63 o                         
   6   8  19       1365.62       1247.05        76.90 o                         
   7   8  19          1.45         43.64        19.74 o                         
   8   8  19        820.92        728.15        78.27 o                         
   9   8  19        271.35        317.86        71.24 o                         
  10   8  19       2612.98       2968.80       152.93 o                         
   1   9  19        784.74        761.83        79.82 o                         
   2   9  19       1080.86       1028.97        74.85 o                         
   3   9  19         93.37         73.46        23.58 o                         
   4   9  19        278.53        335.80        37.54 o                         
   5   9  19          0.56         -5.02        17.95 o                         
   6   9  19          4.17         16.72        14.54 o                         
   7   9  19          1.52         18.72        21.68 o                         
   8   9  19        392.69        372.36        46.96 o                         
   9   9  19         20.03         -5.45        18.72 o                         
  10   9  19         36.56         36.49        28.82 o                         
   0  10  19       1091.74       1065.44       111.75 o                         
   1  10  19        677.24        660.20        62.17 o                         
   2  10  19        450.84        418.44        50.69 o                         
   3  10  19         37.15         55.60        17.51 o                         
   4  10  19        611.17        516.05        74.52 o                         
   5  10  19        222.65        158.94        29.40 o                         
   6  10  19        266.97        171.13        37.23 o                         
   7  10  19         96.03         77.07        59.44 o                         
   8  10  19          6.07          0.90        24.09 o                         
   9  10  19          0.77         14.93        24.93 o                         
   1  11  19        221.55        270.11        51.65 o                         
   2  11  19       4259.72       4494.34       169.90 o                         
   3  11  19         45.95         47.06        22.25 o                         
   4  11  19        736.79        764.64        59.88 o                         
   5  11  19        190.21        169.20        37.56 o                         
   6  11  19        282.11        242.05        39.22 o                         
   7  11  19         83.15        103.70        27.40 o                         
   8  11  19       1385.48       1376.97        90.04 o                         
   9  11  19         23.96         24.86        20.89 o                         
   0  12  19       1620.06       1676.96       149.66 o                         
   1  12  19        255.13        191.34        38.05 o                         
   2  12  19         75.00        154.56        43.33 o                         
   3  12  19         83.92         53.15        43.26 o                         
   4  12  19        313.26        294.56        38.09 o                         
   5  12  19        172.06        110.74        36.00 o                         
   6  12  19         48.30         52.76        28.40 o                         
   7  12  19         98.85        174.92        32.82 o                         
   8  12  19          4.32         32.05        23.77 o                         
   9  12  19        110.53         91.14        34.35 o                         
   1  13  19          0.06         -9.42        27.40 o                         
   2  13  19        648.69        589.33       136.97 o                         
   3  13  19          8.92         41.25        36.71 o                         
   4  13  19         51.51         24.89        25.70 o                         
   5  13  19         18.01         38.95        27.49 o                         
   6  13  19         14.25         30.88        18.53 o                         
   7  13  19         11.97         29.44        22.48 o                         
   8  13  19        459.62        348.24        59.55 o                         
   0  14  19       1536.82       1399.78       144.30 o                         
   1  14  19          2.11         25.65        40.08 o                         
   2  14  19         28.64         47.68        22.12 o                         
   3  14  19         97.96        147.14        36.04 o                         
   4  14  19       1820.13       1769.33       117.59 o                         
   5  14  19        194.55        251.03        52.24 o                         
   6  14  19        608.53        553.97       127.59 o                         
   7  14  19        135.93        203.75        66.77 o                         
   1  15  19         60.76         86.48        49.40 o                         
   2  15  19        135.98         51.07        23.77 o                         
   3  15  19          8.59        -13.62        22.67 o                         
   4  15  19        265.97        323.97        53.04 o                         
   5  15  19         15.07         13.93        23.35 o                         
   6  15  19        328.67        221.04        72.14 o                         
   0  16  19         38.65         58.62        46.91 o                         
   1  16  19         99.62         90.23        33.61 o                         
   2  16  19        315.17        237.02        46.89 o                         
   3  16  19          1.50          6.41        22.04 o                         
   4  16  19         78.23        101.77        34.78 o                         
   1  17  19          5.56         -0.86        20.89 o                         
   2  17  19        538.07        496.77        97.08 o                         
   3  17  19          8.34        -25.23        32.74 o                         
   4  17  19        370.99        475.24        93.97 o                         
   0   0  20       1906.54       2093.17       148.49 o                         
   1   0  20       3101.04       2833.47       122.92 o                         
   2   0  20         70.15         44.50        16.67 o                         
   3   0  20       4374.80       4776.67       160.39 o                         
   4   0  20         51.98         38.05        35.50 o                         
   5   0  20       2690.46       2752.90       194.05 o                         
   6   0  20       1124.77       1099.19       122.43 o                         
   7   0  20       2604.84       2689.26       202.83 o                         
   8   0  20        541.34        609.29        71.14 o                         
   9   0  20        957.46       1095.22        95.58 o                         
  10   0  20         78.56         61.10        29.66 o                         
  11   0  20       1167.50       1390.47       142.69 o                         
   1   1  20       1558.30       1513.62        62.71 o                         
   2   1  20        431.88        445.38        34.00 o                         
   3   1  20         50.87         29.98        11.38 o                         
   4   1  20         98.30         74.74        31.59 o                         
   5   1  20       2364.38       2323.15       126.14 o                         
   6   1  20        626.26        742.28        69.22 o                         
   7   1  20        302.74        331.49        74.07 o                         
   8   1  20        273.16        305.89        40.37 o                         
   9   1  20        173.43        137.15        28.70 o                         
  10   1  20          2.30         12.64        18.72 o                         
  11   1  20        347.90        270.98        42.27 o                         
   0   2  20          3.66         76.39        24.56 o                         
   1   2  20       2869.86       2600.43        70.92 o                         
   2   2  20       1176.24       1104.90        53.80 o                         
   3   2  20        372.37        353.45        36.51 o                         
   4   2  20        338.40        330.57        37.03 o                         
   5   2  20          0.50          9.02        21.40 o                         
   6   2  20          0.93         29.36        20.13 o                         
   7   2  20          9.13        -16.11        16.11 o                         
   8   2  20        418.20        487.06        51.86 o                         
   9   2  20        652.18        658.00        95.69 o                         
  10   2  20         18.73          6.98        13.68 o                         
  11   2  20        148.62        130.27        25.17 o                         
   1   3  20       3331.96       3277.74        81.11 o                         
   2   3  20        286.39        336.44        30.36 o                         
   3   3  20        629.42        616.37        40.69 o                         
   4   3  20        756.17        818.20        47.77 o                         
   5   3  20       3162.64       3296.27       120.93 o                         
   6   3  20        517.75        512.92        50.05 o                         
   7   3  20        373.66        379.97        43.88 o                         
   8   3  20         54.73         64.01        23.03 o                         
   9   3  20       1286.28       1332.71        86.54 o                         
  10   3  20         19.21         23.84        19.25 o                         
  11   3  20        808.77        862.58        74.39 o                         
   0   4  20       2457.48       2356.28        88.84 o                         
   1   4  20       1724.41       1722.59        57.07 o                         
   2   4  20        440.96        480.90        31.44 o                         
   3   4  20       5002.22       5038.54       121.79 o                         
   4   4  20         28.64         28.39        13.20 o                         
   5   4  20          3.60         17.99        11.99 o                         
   6   4  20       1283.14       1296.15        86.85 o                         
   7   4  20       1304.82       1323.61        81.18 o                         
   8   4  20        488.33        545.49        55.40 o                         
   9   4  20        193.22        167.38        32.01 o                         
  10   4  20         24.47          7.78        20.84 o                         
  11   4  20        193.86        174.53        34.95 o                         
   1   5  20        363.00        325.85        23.70 o                         
   2   5  20        354.18        315.50        23.80 o                         
   3   5  20         16.46         28.92        12.87 o                         
   4   5  20        185.18        192.89        24.62 o                         
   5   5  20       1380.55       1418.63        79.36 o                         
   6   5  20         74.49         86.25        22.95 o                         
   7   5  20        110.14         89.91        37.03 o                         
   8   5  20         11.14         10.27        18.00 o                         
   9   5  20        159.25        225.73        85.69 o                         
  10   5  20         43.70         36.34        17.84 o                         
  11   5  20         44.30         18.17        54.84 o                         
   0   6  20         20.97         27.19        15.70 o                         
   1   6  20       1277.64       1178.26        45.63 o                         
   2   6  20         96.95         63.26        14.60 o                         
   3   6  20       4357.95       4384.48       114.98 o                         
   4   6  20         15.16         -0.33        13.45 o                         
   5   6  20         60.98         93.76        23.28 o                         
   6   6  20        542.50        474.37        48.81 o                         
   7   6  20       2669.71       2580.75       129.86 o                         
   8   6  20          0.01         -6.95        29.13 o                         
   9   6  20        587.20        521.85        69.80 o                         
  10   6  20         91.05        102.84        27.73 o                         
   1   7  20       1691.06       1720.39        68.76 o                         
   2   7  20        628.04        685.51        44.87 o                         
   3   7  20        476.05        475.85        45.63 o                         
   4   7  20         61.98         56.16        16.30 o                         
   5   7  20       2867.30       2853.39       113.51 o                         
   6   7  20         65.11         33.94        21.44 o                         
   7   7  20          7.60         14.12        27.04 o                         
   8   7  20        234.66        206.32        52.09 o                         
   9   7  20        966.22        900.38        89.87 o                         
  10   7  20          4.16        -13.72        18.40 o                         
   0   8  20        468.39        430.51        67.74 o                         
   1   8  20        652.58        560.19        47.20 o                         
   2   8  20        729.06        697.10        52.79 o                         
   3   8  20         28.51         30.70        32.99 o                         
   4   8  20          4.33         15.52        17.80 o                         
   5   8  20         77.59         81.15        19.33 o                         
   6   8  20        186.19        131.67        25.97 o                         
   7   8  20        108.82        123.97        27.88 o                         
   8   8  20          0.41        -10.00        20.54 o                         
   9   8  20        191.28        101.59        66.33 o                         
  10   8  20         55.99         52.33        25.05 o                         
   1   9  20       1208.43       1228.54       168.91 o                         
   2   9  20        144.02        114.40        19.28 o                         
   3   9  20        556.23        505.62        46.12 o                         
   4   9  20        148.62        117.78        36.05 o                         
   5   9  20       1904.33       1857.08        93.20 o                         
   6   9  20         61.06         58.82        24.13 o                         
   7   9  20        459.31        533.03        54.89 o                         
   8   9  20          1.84        -12.74        15.19 o                         
   9   9  20       1339.17       1335.67        90.35 o                         
  10   9  20         51.70        109.23        53.26 o                         
   0  10  20          4.32        -23.42        23.42 o                         
   1  10  20        184.44        227.67        60.24 o                         
   2  10  20         99.74         60.67        23.33 o                         
   3  10  20       3493.07       3558.66       153.94 o                         
   4  10  20         96.33        120.88        60.44 o                         
   5  10  20        194.79        260.01        43.94 o                         
   6  10  20        378.58        354.59        42.64 o                         
   7  10  20        680.86        656.57        61.23 o                         
   8  10  20         20.60         60.16        24.48 o                         
   9  10  20        531.87        559.90       110.83 o                         
   1  11  20          5.36         17.33        16.57 o                         
   2  11  20         55.51         52.27        22.81 o                         
   3  11  20        127.06        116.73        24.67 o                         
   4  11  20          0.01         41.74       104.07 o                         
   5  11  20         86.43        124.51        42.71 o                         
   6  11  20         10.42         -1.56        20.11 o                         
   7  11  20        298.61        287.19        42.52 o                         
   8  11  20          0.88         -4.67        16.04 o                         
   9  11  20         27.64         80.50        35.92 o                         
   0  12  20         68.00         36.34        32.74 o                         
   1  12  20         59.04         32.75        27.99 o                         
   2  12  20        125.48        146.07        34.63 o                         
   3  12  20        937.73        908.04        79.16 o                         
   4  12  20         36.32         38.01        32.25 o                         
   5  12  20         28.49         49.36        48.89 o                         
   6  12  20          4.30          7.43        32.18 o                         
   7  12  20       1200.56       1156.09       125.71 o                         
   8  12  20         66.21         16.07        29.60 o                         
   1  13  20        817.17        769.66        76.51 o                         
   2  13  20        167.54        130.76        35.34 o                         
   3  13  20          1.86         28.23        25.70 o                         
   4  13  20         61.94         77.01        28.86 o                         
   5  13  20       1088.08       1050.88        97.44 o                         
   6  13  20         23.02         -1.60        50.15 o                         
   7  13  20         57.03         66.90        38.29 o                         
   0  14  20       1077.56       1222.42       137.11 o                         
   1  14  20         11.91         20.06        19.10 o                         
   2  14  20        109.87         94.15        51.96 o                         
   3  14  20         36.73         24.39        22.70 o                         
   4  14  20        173.79        182.62        34.60 o                         
   5  14  20          6.85        -15.33        21.77 o                         
   6  14  20         10.45         -4.79        50.44 o                         
   1  15  20        986.51        924.28       130.69 o                         
   2  15  20         15.69         40.51        44.14 o                         
   3  15  20        210.14        230.80        47.28 o                         
   4  15  20          3.13         31.22        61.18 o                         
   5  15  20        628.22        730.63       120.93 o                         
   0  16  20        104.92        109.51        57.63 o                         
   1  16  20        633.32        617.69        74.66 o                         
   2  16  20         51.32         40.56        19.18 o                         
   3  16  20        256.29        204.66        99.76 o                         
   4  16  20         18.05         74.72        42.98 o                         
   1   1  21        241.78        246.00        35.82 o                         
   2   1  21       1534.61       1584.06        65.72 o                         
   3   1  21          1.06         20.15        12.12 o                         
   4   1  21       1330.27       1242.36        91.68 o                         
   5   1  21        200.25        105.17        58.23 o                         
   6   1  21        327.07        307.93        49.73 o                         
   7   1  21         18.91         14.41        18.77 o                         
   8   1  21        524.21        442.23        56.74 o                         
   9   1  21         74.04         36.47        21.05 o                         
  10   1  21          8.71         10.43        19.70 o                         
  11   1  21          1.02          8.89        25.97 o                         
   0   2  21       2837.32       2909.17        98.67 o                         
   1   2  21        150.11        209.00        33.54 o                         
   2   2  21        484.01        404.61        34.05 o                         
   3   2  21        237.61        254.13        32.48 o                         
   4   2  21       1089.92       1254.52        96.95 o                         
   5   2  21        158.42         79.32        26.48 o                         
   6   2  21       2036.60       1996.68       116.17 o                         
   7   2  21         31.50         16.95        25.73 o                         
   8   2  21        185.61        165.04        32.58 o                         
   9   2  21        207.94        215.50        36.72 o                         
  10   2  21       1304.06       1404.03        79.76 o                         
  11   2  21          0.79         22.42        25.64 o                         
   1   3  21         75.55         57.05        15.08 o                         
   2   3  21        170.47        105.33        19.04 o                         
   3   3  21        343.31        306.00        56.81 o                         
   4   3  21          0.35         -6.35        14.30 o                         
   5   3  21         75.52         59.53        18.13 o                         
   6   3  21        315.25        360.08        42.31 o                         
   7   3  21        108.42        105.46        26.17 o                         
   8   3  21        159.61        214.91        36.66 o                         
   9   3  21         97.39        149.19        52.99 o                         
  10   3  21         53.88         55.06        19.33 o                         
  11   3  21          0.02          4.31        25.41 o                         
   0   4  21        929.91       1074.95        60.93 o                         
   1   4  21          3.77         13.49         8.73 o                         
   2   4  21        225.52        207.17        24.88 o                         
   3   4  21         36.64         29.07        11.68 o                         
   4   4  21       2951.90       3126.35       142.21 o                         
   5   4  21         45.72         37.00        18.09 o                         
   6   4  21       2466.13       2554.72       120.06 o                         
   7   4  21          6.15          5.34        16.08 o                         
   8   4  21        110.72         94.14        26.78 o                         
   9   4  21         46.87         39.70        26.74 o                         
  10   4  21        969.32       1055.10        80.64 o                         
  11   4  21        254.75        214.34        66.16 o                         
   1   5  21        323.18        364.99        35.39 o                         
   2   5  21       5574.78       5669.69       117.67 o                         
   3   5  21         26.14         27.93        14.86 o                         
   4   5  21       1601.45       1736.13        73.73 o                         
   5   5  21        641.93        743.60        58.49 o                         
   6   5  21        814.10        828.75        63.98 o                         
   7   5  21        527.81        603.99        57.22 o                         
   8   5  21       2271.47       2477.39       189.95 o                         
   9   5  21         82.08         44.42        65.16 o                         
  10   5  21          6.61         -4.74        37.52 o                         
   0   6  21       1115.05       1037.65        61.40 o                         
   1   6  21        115.46         76.91        14.24 o                         
   2   6  21        557.81        556.19        42.06 o                         
   3   6  21        109.00        126.86        21.34 o                         
   4   6  21        287.73        306.53        32.06 o                         
   5   6  21         14.65         19.51        12.91 o                         
   6   6  21          4.73          7.85        15.77 o                         
   7   6  21        270.92        276.30        39.75 o                         
   8   6  21        148.87        223.29        45.90 o                         
   9   6  21          3.31        -13.30        29.93 o                         
  10   6  21        164.01        123.58        32.56 o                         
   1   7  21          4.53          6.69        10.67 o                         
   2   7  21       3122.81       2983.67        95.04 o                         
   3   7  21          6.89         34.59        16.69 o                         
   4   7  21        734.46        700.08        57.44 o                         
   5   7  21         18.00         13.61        12.77 o                         
   6   7  21        549.32        478.97        60.19 o                         
   7   7  21        369.62        367.31        55.56 o                         
   8   7  21        556.33        401.98        60.09 o                         
   9   7  21        177.59        198.31        43.40 o                         
  10   7  21          5.20        -12.64        42.60 o                         
   0   8  21       2695.18       2518.44       125.71 o                         
   1   8  21        443.44        421.85        41.35 o                         
   2   8  21          5.71          4.72        12.68 o                         
   3   8  21        399.34        357.02        50.66 o                         
   4   8  21       2809.77       2771.98       307.44 o                         
   5   8  21        138.41        105.80        25.93 o                         
   6   8  21        933.49       1037.72        72.95 o                         
   7   8  21         32.04         31.84        21.98 o                         
   8   8  21         59.55         34.56        29.50 o                         
   9   8  21         53.90         30.72        23.42 o                         
  10   8  21        924.52        652.80       113.91 o                         
   1   9  21        237.55        267.40        34.67 o                         
   2   9  21        374.17        456.72        43.90 o                         
   3   9  21          2.14          0.74        15.37 o                         
   4   9  21          3.45         41.75        21.03 o                         
   5   9  21          2.35         45.37        24.75 o                         
   6   9  21        113.75        112.45        25.97 o                         
   7   9  21         67.71         63.60        24.33 o                         
   8   9  21         56.00         64.43        25.80 o                         
   9   9  21          1.77         -7.15        21.80 o                         
   0  10  21       2517.19       2488.79       176.61 o                         
   1  10  21       1167.81       1136.19        84.06 o                         
   2  10  21        157.80        116.48        24.03 o                         
   3  10  21          8.08        -11.11        22.36 o                         
   4  10  21        860.52        882.20        85.22 o                         
   5  10  21         18.36         -2.72        41.02 o                         
   6  10  21        875.52        753.71        82.43 o                         
   7  10  21         80.06          6.40        21.24 o                         
   8  10  21         16.91         24.74        19.14 o                         
   9  10  21          0.54        -17.41        25.43 o                         
   1  11  21        381.37        361.90        51.51 o                         
   2  11  21       1990.75       1995.73        98.74 o                         
   3  11  21          6.44        -14.88        14.88 o                         
   4  11  21        472.33        484.84        64.21 o                         
   5  11  21         63.93         52.88        27.92 o                         
   6  11  21        506.86        594.74       103.76 o                         
   7  11  21         23.59         32.25        25.03 o                         
   8  11  21       1751.46       1851.10       130.40 o                         
   0  12  21        393.80        374.78        76.63 o                         
   1  12  21        524.26        497.29        61.40 o                         
   2  12  21          8.17          0.84        27.47 o                         
   3  12  21          3.60         26.37        21.50 o                         
   4  12  21        162.65        143.40        48.28 o                         
   5  12  21         60.51         42.73        22.61 o                         
   6  12  21        221.49        271.00        91.24 o                         
   7  12  21         13.15         -0.63        19.45 o                         
   1  13  21        267.23        352.14        74.81 o                         
   2  13  21        279.34        284.06        47.47 o                         
   3  13  21        182.42        161.57        29.64 o                         
   4  13  21         61.00         74.06        31.95 o                         
   5  13  21          0.36         -2.24        58.13 o                         
   6  13  21          1.08        -20.36        31.44 o                         
   0  14  21       1547.40       1535.60       154.53 o                         
   1  14  21          0.96         18.52        23.16 o                         
   2  14  21        196.53        207.74        65.34 o                         
   3  14  21        531.82        516.97        68.96 o                         
   4  14  21        758.78        712.97        82.55 o                         
   5  14  21          1.50         -9.21        31.46 o                         
   1  15  21         22.88         -9.37        27.74 o                         
   2  15  21        174.04        187.26        51.15 o                         
   3  15  21          0.66         -3.11        22.21 o                         
   0  16  21        284.79        320.56        82.11 o                         
   1  16  21         20.61          5.64        20.13 o                         
   2  16  21          0.30          6.40        25.76 o                         
   3  16  21         32.72         64.79        40.12 o                         
   0   0  22        562.27        485.97        74.08 o                         
   1   0  22       3404.42       3391.52       142.27 o                         
   2   0  22        399.58        392.69        50.10 o                         
   3   0  22       1839.63       1933.14       162.19 o                         
   4   0  22        412.14        483.29        84.14 o                         
   5   0  22        142.89        170.35        51.37 o                         
   6   0  22         86.59         77.28        46.90 o                         
   7   0  22       1497.93       1569.74       162.50 o                         
   8   0  22         72.54         61.17        32.05 o                         
   9   0  22        542.96        477.25        92.15 o                         
  10   0  22        337.60        601.72       103.51 o                         
   1   1  22       1500.75       1552.85        67.21 o                         
   2   1  22        296.84        345.82        31.83 o                         
   3   1  22         40.11         25.34        13.67 o                         
   4   1  22        387.86        437.07        61.84 o                         
   5   1  22       1682.98       1920.83       121.36 o                         
   6   1  22        994.57        960.52       121.33 o                         
   7   1  22        718.25        801.89        81.86 o                         
   8   1  22        391.18        367.41       115.09 o                         
   9   1  22        183.92        292.95        52.39 o                         
  10   1  22         85.23         64.85        51.85 o                         
   0   2  22        269.73        362.85        35.93 o                         
   1   2  22        689.28        611.36        42.41 o                         
   2   2  22         95.23        112.19        19.03 o                         
   3   2  22        384.30        395.23        43.43 o                         
   4   2  22        168.51        260.69        44.08 o                         
   5   2  22          7.17         44.35        20.24 o                         
   6   2  22         12.12         -4.71        21.57 o                         
   7   2  22         54.25         69.66        30.50 o                         
   8   2  22        102.48        150.13        34.03 o                         
   9   2  22         48.73         15.21        19.71 o                         
  10   2  22        257.50        270.04        36.27 o                         
   1   3  22       1454.01       1649.43        60.97 o                         
   2   3  22       1181.86       1181.71        58.80 o                         
   3   3  22       1035.97       1061.41        85.22 o                         
   4   3  22        293.81        214.94        41.76 o                         
   5   3  22       3094.15       3159.56       122.68 o                         
   6   3  22          9.24         16.99        13.29 o                         
   7   3  22          2.73         10.42        16.25 o                         
   8   3  22          4.40         17.09        16.89 o                         
   9   3  22       1761.24       1956.37       119.58 o                         
  10   3  22         32.24         84.31        21.52 o                         
   0   4  22        299.13        313.18        35.75 o                         
   1   4  22        375.12        383.33        30.83 o                         
   2   4  22         52.02         62.01        13.52 o                         
   3   4  22       1188.87       1190.45        72.26 o                         
   4   4  22          8.30        -25.35        25.35 o                         
   5   4  22          4.97         10.69        14.27 o                         
   6   4  22        453.38        473.35        48.68 o                         
   7   4  22       2326.51       2467.88       129.38 o                         
   8   4  22          4.10        -21.93        21.93 o                         
   9   4  22        192.24        199.24        34.23 o                         
  10   4  22         69.72         59.28        21.04 o                         
   1   5  22        715.61        702.56        36.33 o                         
   2   5  22         13.16         66.17        19.92 o                         
   3   5  22         36.38         54.18        15.48 o                         
   4   5  22        158.40        145.84        22.94 o                         
   5   5  22        328.39        304.75        38.56 o                         
   6   5  22        446.04        445.68        63.70 o                         
   7   5  22         10.99         11.86        16.61 o                         
   8   5  22        120.20        164.88        33.37 o                         
   9   5  22         42.80         18.45        61.59 o                         
  10   5  22          2.20          3.61        20.24 o                         
   0   6  22        273.64        249.55        31.06 o                         
   1   6  22       1336.57       1257.48        49.27 o                         
   2   6  22        119.28         90.28        22.76 o                         
   3   6  22       4506.49       4524.53       125.90 o                         
   4   6  22        703.28        688.40        50.02 o                         
   5   6  22          9.29         10.69        15.59 o                         
   6   6  22       1477.17       1542.94        99.78 o                         
   7   6  22       2351.89       2415.22       117.48 o                         
   8   6  22        246.83        319.72        56.51 o                         
   9   6  22        470.63        441.02        63.75 o                         
  10   6  22          6.17         -6.23        23.14 o                         
   1   7  22       4531.79       4660.54       126.34 o                         
   2   7  22        139.41        211.88        28.77 o                         
   3   7  22        345.87        391.34        37.56 o                         
   4   7  22        264.68        287.50        33.19 o                         
   5   7  22       2642.59       2861.19       149.65 o                         
   6   7  22         31.12         38.91        18.36 o                         
   7   7  22        142.98        145.16        36.01 o                         
   8   7  22        527.19        556.79        72.58 o                         
   9   7  22        306.74        350.58       108.56 o                         
   0   8  22        195.12        174.79        34.57 o                         
   1   8  22          0.48         17.50        14.39 o                         
   2   8  22         72.91         88.61        30.27 o                         
   3   8  22        276.47        299.59        48.16 o                         
   4   8  22        109.19         83.26        27.35 o                         
   5   8  22         35.02         69.49        29.83 o                         
   6   8  22        105.08        112.83        24.91 o                         
   7   8  22         21.27         -1.83        17.93 o                         
   8   8  22         18.55         22.66        20.11 o                         
   9   8  22        396.92        305.15        53.82 o                         
   1   9  22       1933.80       2059.49       126.94 o                         
   2   9  22        830.40        798.57        72.49 o                         
   3   9  22         74.80         52.76        21.40 o                         
   4   9  22         33.78         74.27        26.49 o                         
   5   9  22       1059.67       1149.51        97.41 o
[truncated: 52,327 more chars]
